# Supplementary material for: A Globally Distributed Cyanobacterial Nitroreductase Capable of Conferring Biodegradation of Chloramphenicol
Source: Research (Wash D C). 2025 May 8;8:0692. doi: 10.34133/research.0692 (PMC12063702; doi:10.34133/research.0692)
Supplement: Supplementary 1 — Texts S1 to S7 Figs. S1 to S8 Tables S1 to S11 [file research.0692.f1.zip]

Archive with 2 entries (2 files):
- Supplementary Table S4-S11.xlsx
- supporting information.docx
