# Supplementary material for: A Globally Distributed Cyanobacterial Nitroreductase Capable of Conferring Biodegradation of Chloramphenicol
Source: Research (Wash D C). 2025 May 8;8:0692. doi: 10.34133/research.0692 (PMC12063702; doi:10.34133/research.0692)
Supplement: Supplementary 1 — Texts S1 to S7 Figs. S1 to S8 Tables S1 to S11 [file research.0692.f1.zip › Supplementary Table S4-S11.xlsx]

## Sheet: S4
Supplementary Table S4. NTR gene list from the Ocean Gene Atlas (OM-RGC_v2_metaG), the taxonomic assignment, identification e-value and sequences used in this study.
#target_gene: NTR
#Database_queried : OM-RGC_v2_metaG(0.22-3μm)
#Tool used : blastp
#Threshold : 1E-10
#Normalization : percent of mapped reads
#Number_of_genes_hits in OGA : 402
#Number_of_genes_used : 402
No.	Gene_ID	Group	Taxonomy	OGA_evalue	Nucl_seq	Prot_seq
1	OM-RGC.v2.017489896	Alphaproteobacteria	Biota; Bacteria; Proteobacteria; Alphaproteobacteria; Rhizobiales	2.85e-11	ATGTTGTTTGAAAAACTCAACTGGCGCTATGCCACCAAGAAAATGAACCCGGAGAAGAAGGTCTCCGACGACAAGGTTGAAAAGATCATCGAAGCGGCGCGGCTGGCGCCCACCTCCAGCGGCCTGCAGCCGTTCGAGATCATCGTCGTGACCGACCCGGACGTCCGGGCAAAGATCCGTGCTGCCGCCTGGGACCAGGCTCAGATCACCGATGGCTCGCATCTGCTCGTCTTCGCCGCCTGGGACAACTACACCGAAGACCGCATCAATGCGATGTTCGACCAGGTCAATGAAGAGCGCGGCGGCACCAATGAAGGCTGGGAAGCCTACCGCCAGAAGCTGCTGGCGGGCTACGTGCCGCGCGATGCGGAAGTCAATTACCAGCATGCAGCCCGGCAG…	MLFEKLNWRYATKKMNPEKKVSDDKVEKIIEAARLAPTSSGLQPFEIIVVTDPDVRAKIRAAAWDQAQITDGSHLLVFAAWDNYTEDRINAMFDQVNEERGGTNEGWEAYRQKLLAGYVPRDAEVNYQHAARQAYIGMGMALTAAAFEAVDSTPMEGFDPDQVDEILGLRARGLRSVTLMPLGYRDAENDWLANLKKVRRPKDEFVSFV
2	OM-RGC.v2.024574249	Alphaproteobacteria	Biota; Bacteria; Proteobacteria; Alphaproteobacteria; Rhizobiales	2.68e-13	GTGCGCCTCGCAACCCGCGCGCCGACCGCTTACAACCTCCAGAATTGGCGGTTCATCGCAGTACGCTCATCGGAAGCAAAGGCGCGCTTGCATCCCAACGCCTGGCACCAGGCCAAAATCAGAGACGCGGCCGTCACGTTCATCATTTGCGGCGTCATGCCCGATGCGGCGACACTTCCGGAAAGGCTGCAGCCCTCTGTCGAGGCTGGTTTCATGCCCTCCGACATGCCTGCCCAATGGCAGGTTGCGGCACGCCCGCAATATACCGACCCACAGTTTGCAAGGGATGAAGCTGTACGTTCGGCGACTTTCGGAGCCGCAACGCTGATATTTGCCGCCGAAGCATCGGGTTTTGTTTCCTGCCCGATGGGTGGCTTTGATCCCGAAGCCGTGACCCAG…	VRLATRAPTAYNLQNWRFIAVRSSEAKARLHPNAWHQAKIRDAAVTFIICGVMPDAATLPERLQPSVEAGFMPSDMPAQWQVAARPQYTDPQFARDEAVRSATFGAATLIFAAEASGFVSCPMGGFDPEAVTQTFGLRSNEVPVVLVAVGHAASGNWPQKPRRPLAEVMEIA
3	OM-RGC.v2.013958283	Archaea	Biota; Archaea; Candidatus Woesearchaeota; Candidatus Woesearchaeota archaeon CG1_02_33_12	1.72e-11	ATGGGAGATATCTTAGAACTAATTAAATCAAGGAGAACTATTAAATCTTATTTGCCTAAATTTGTCAGTTGGGAAAAAGTTGGCCGAATATTAGATGCGGCACGTCATGCTCCGAGTTGTGGAAATATTCAAAACTGGAAGTTTATTGTTATTCTTGAACAAAGTCAAAAACAACAGATTGCTGAAGCGGCTTATGAACAACTTGACATTTCTGCAGCTAGCGTTTTAATTATAGTCTGTTCTGAACCTGAAAAAGCTGAACGTTATTATGGCTTAAGGGGGGAAAGACTTTATACTACTCAAAATTGTGCAGCGGCAGTACAGAATATGCTCTTAGAAGCTCATTCTTTAGATTTGGGGAGTACTTGGATAGGTGCATTTGATGAAGAAACTGTTAAG…	MGDILELIKSRRTIKSYLPKFVSWEKVGRILDAARHAPSCGNIQNWKFIVILEQSQKQQIAEAAYEQLDISAASVLIIVCSEPEKAERYYGLRGERLYTTQNCAAAVQNMLLEAHSLDLGSTWIGAFDEETVKSLCRIPEEVRPQAIVAIGYPNKVPSKPPKYPLESLVFFHSWRNRIRDPAKYMNDVATIMARKATAVKEKIQEKTQVVVDKAKEKTKELKGVIEKKIKENKED
4	OM-RGC.v2.015559506	Archaea	Biota; Archaea	7.41e-14	ATGGCAGATGTGTTAGATATAATAAAGTCCAGAAGGAACATTAAACAGTTCTTACCTAAGTATGTGGACTGGGATAAAATTTCTAAAATATGTGATGCAGGAAGACATGCTCCTAGTTCTGGTAATATCCAAAACTGGAAGTTTATTGTTGTTCTTGAACCTAGTTTAAAGCAAAAATTAGCTGAAGCTTGCTATGAACAGTATGAAATTTCTATTGCTGGTACTTTAATTGTTGTATGTGGAGAGCCAGAAAAAGCTGAAAGATACTATGGTTTAAGAGGAGAACGGCTCTATACTATCCAAAATTGTGCTGCTGCTATTGAAAATATGCTTATTCAAGCTCAAGCTCTTGGTTTAGGAACGAGATGGGTTGGAGGCTTTGATGAAGATGCAGTTAGT…	MADVLDIIKSRRNIKQFLPKYVDWDKISKICDAGRHAPSSGNIQNWKFIVVLEPSLKQKLAEACYEQYEISIAGTLIVVCGEPEKAERYYGLRGERLYTIQNCAAAIENMLIQAQALGLGTRWVGGFDEDAVSSLFSIPDEVRPQAIIAVGYPQEVPAKPPKYPLESLVYFNRWRNRIRDPAKYMYDVATILARKRQAAKDAVQKGAKFIVDKTKEKIKELR
5	OM-RGC.v2.015630366	Archaea	Biota; Archaea; Thaumarchaeota	2.48e-62	GGACTGATCTTAAGCTCACATTTGCCTTTTCGTTTCATTTATTTTGATATAGCTTTGTGCTGTATTATGGATACTTTTGAGGCAATAGCGACTAGACGAGCTATTAAGAAATTTGACAGCTCATATAAGATGAGTTCTGAAGATGTCAAATCTTTAATGGAACATGTAATTTTGTCTCCAACTAGTTATAATCAACAAAACTGGAGATTTGTAACAGTTACTGATCAAGACATAAAAGATAAAATTTCTAAAGCTGCCAGAAATCAAGCACAGCCTAAAGATGGTTCCTTGGTAATTGTTCTTTGTGGGAACATGAATGCTTGGAAGGAAGAACCATTACGTTATTGGAAAAATAATACTTTAGAAAAACAAGAACTTGTAAAAAATTCATTAGCTAAA…	GLILSSHLPFRFIYFDIALCCIMDTFEAIATRRAIKKFDSSYKMSSEDVKSLMEHVILSPTSYNQQNWRFVTVTDQDIKDKISKAARNQAQPKDGSLVIVLCGNMNAWKEEPLRYWKNNTLEKQELVKNSLAKKYADSPQNRRDEAIRSCGFAGQTIMLAARQMGLDSCPMVGFEYDELAEIIKLPEDHLIVLMIVVGKSLEPAGERGGQLPLNEVVFENNF
6	OM-RGC.v2.015898517	Archaea	Biota; Archaea; Candidatus Woesearchaeota; Candidatus Woesearchaeota archaeon CG1_02_33_12	1.66e-12	ATGGACGTATTTGATTGTATTAGGACGAGGCGCTCAGTCAGAAGGTATAAAGACCAGCCAGTAGAGTGGGATAAAGTCATCACAGTTCTTGAGGCAGGAAAATTCGCTCCAAACGCAGGAAATATCAGCAATTTCAAATTTATTATCGTAAGAGATGAAGCACTAAGGAGACAATTATCAGAAGCGTCATACAATCAATCATGGATGGCAGACGCCCCAGTCCACATTACAATCTGTTCTGAACCTGTAAAATCAAAACGTTTCTATGGAGTTAGGGGGCAAAGACTCTACACTATTCAAGATTGTGCAGCAGCAGCAGAAAACATGCTACTCGCAGCCCACTCATTAGGTTTAGGTGCATGTTGGGTTGGAGCATTCGACGAAAGTAAAGTACGAATC…	MDVFDCIRTRRSVRRYKDQPVEWDKVITVLEAGKFAPNAGNISNFKFIIVRDEALRRQLSEASYNQSWMADAPVHITICSEPVKSKRFYGVRGQRLYTIQDCAAAAENMLLAAHSLGLGACWVGAFDESKVRIIHHLPETIQAHSIITIGYPDETPEMPPKYRIEHVVFLDKWGRKKNIPFSSMGWWSARWEKGVKDAAKGIKKQVKQVRKGILQKNQMP
7	OM-RGC.v2.016801566	Archaea	Biota; Archaea	1.62e-14	ATGGATACGATAGAGGCAATCCATGGACGCCGATCCATAAGAAAATTCAAAGACAAAGATACTGCGTGGAGCGACATCATCCCAATTATAGAAGCTGGACAATATGCTCCCTCAGCAGGAAATCTCCAAAACTGGAAGTTTATTATTATCAGAGACCAAAAGACAAGACATAAGATCGCAGACGCCTGTCACAATCAAGACTGGCTCAAAGATGCACCAACCCACATCGCAATCGTCGCAGAACCCTACAAAGCGCATGAATTCTACGGCGAACGCGGAGAGGCCCATTACACCACTCAATCCTGTGCAGCCGTAGCTCAAAACATGATGCTCGCTGCCCATAGCGCAGGACTAGGCTCCTGCTGGGTCGGAGCGTTCGAAGAAGATAAAATTAAGGAC…	MDTIEAIHGRRSIRKFKDKDTAWSDIIPIIEAGQYAPSAGNLQNWKFIIIRDQKTRHKIADACHNQDWLKDAPTHIAIVAEPYKAHEFYGERGEAHYTTQSCAAVAQNMMLAAHSAGLGSCWVGAFEEDKIKDILGFPEKVVCHAIIAVGQPAETPPVPSRKAMHLNVFVDSWGNKGYGDYPKGFKSSAWKEAASQLQTHINSAAKRIKKPKK
8	OM-RGC.v2.016884602	Archaea	Biota; Archaea	3.11e-14	ATGGATACCCTAGATGCAATCCACCAGCGCCGATCCATAAGAAAATTCAAAGATAAAGATACTGCCTGGAGCGACATCATCCCTATCATAGAAGCCGGACAGTATGCTCCCTCTGCAGGAAATCTCCAAAACTGGAAGTTCATCGTCATCAGAGATCAAAAAACAAGACATAAGATCGCAGACGCCTGTCACGATCAAGACTGGCTCAAAGATGCACCCACCCACATCGCCATAGTAGCAGAACCCTACAAGGCACATGAATTCTACGGTGAGCGCGGAGAAACACATTACACTACACAATCCTGTGCAGCCGTAGCTCAAAACATGCTGCTAGCAGCTCAAAATGCTGGTTTAGGCTCATGTTGGGTCGGAGCCTTTGAAGAAGATAAAATCAAAGAC…	MDTLDAIHQRRSIRKFKDKDTAWSDIIPIIEAGQYAPSAGNLQNWKFIVIRDQKTRHKIADACHDQDWLKDAPTHIAIVAEPYKAHEFYGERGETHYTTQSCAAVAQNMLLAAQNAGLGSCWVGAFEEDKIKDILGFPEKVVCHAIIAVGQPAESPATPSRKAMHLNVFVDSWGNKGYGDYPKGFKSTAWKEAASQLQTHINSAAKRIKKPKK
9	OM-RGC.v2.017698359	Archaea	Biota; Archaea; Euryarchaeota; Halobacteria; Haloferacales	1.57e-17	ATGGAATTTGATGAAGTGGTAATAAAAAGAAGAAGTGTTCGTGACTATGATGCGAGCAAAGAAGTTACTGACGAGCAATTGAAAGAATTGTTTGAGCTTGTTAAACTCTCGCCGTCAAGTTATAATCTTCAGCCTTGGGAGTTCATTGTTGTTCGAGACAAGGAAAACAAAAAGCTATTGAAAGCCTGCGCTAATAATCAGCAATTTGTTGAAGATGCTTCTGCTACTGTTATTGTGCTTGGCTCAACCAATCCTTTAGTTCATGCAGAGGAAATTTCTGCAGACAGAGTAAAAAAAGGAACAATGGATGAAGAAAAGAAAAAGAAATTTGAAGAAAACGTAAAGAAAATTGCTGAAAATAAGCCAGAAGCAATGCTTTGGACAGCAAAAAGCACTTCT…	MEFDEVVIKRRSVRDYDASKEVTDEQLKELFELVKLSPSSYNLQPWEFIVVRDKENKKLLKACANNQQFVEDASATVIVLGSTNPLVHAEEISADRVKKGTMDEEKKKKFEENVKKIAENKPEAMLWTAKSTSLSIMTLMLAAENMGLATCPIGGFDDECIKKEFNIPEDYEIMMLITLGYKSEKQSERPKRYGYEDIVHLEKFGEK
10	OM-RGC.v2.018655452	Archaea	Biota; Archaea; Thaumarchaeota; Nitrosopumilales; Nitrosopumilaceae	5.69e-64	ATGGATACCTTTGAAGCAATATCTAGCAGACGTGCAATTAAGAAATTTGATCCTAATCATAAAATGACTTCTGAGGAGGTCGATTCCCTGATGAAGTTAACTATTCTCTCCCCCACTAGTTATAATCAACAAAACTGGAGATTTGTTACCGTTACTGACCAGTCAATTAAAGAAAAAATTGGAATCGCTGCTCGAAATCAGGCACAACCCGTTGATGGCTCCTTAGTCATTTTGCTGTGTGGAAACATGAGTGCTTGGAAAGATGATCCTTTGAGATATTGGCAGAATCATCCTACTGAAAAACAGGAATTAGTAAAAGCATCTTTGGAAAAAAAATATTCTGATAGTCCTCAGAATAGACGTGATGAGGCAATTCGATCTTGTGGATTTGCCGGTCAA…	MDTFEAISSRRAIKKFDPNHKMTSEEVDSLMKLTILSPTSYNQQNWRFVTVTDQSIKEKIGIAARNQAQPVDGSLVILLCGNMSAWKDDPLRYWQNHPTEKQELVKASLEKKYSDSPQNRRDEAIRSCGFAGQTIMLAARQMGLDSCPMVGFDYDEMAKIIELPDDHLIVLMIVVGKSLEPAKQRGGQLSLDEVVFKNKFN
11	OM-RGC.v2.018780574	Archaea	Biota; Archaea; Thaumarchaeota; Nitrosopumilales; Nitrosopumilaceae	2.13e-64	ATGGATACTTTTGAAGCAATATCTAATAGACGCGCAATTAAGAAATTTGATCCTAATCATAAAATGACTTCTGAAGAAGTTGATTCCTTAATGAAATTAACCATTCTTTCTCCAACTAGTTATAATCAACAAAACTGGAGATTTGTTACAGTTACTGACCAATCAATAAAAACAAAGATTGGAATTGCTGCTAGAAATCAGGCACAACCCGTGGATGGTTCTTTGGTGATATTGTTATGTGGAAATATGAGTGCCTGGAAAGACAATCCTTTGAGATATTGGAAAAATCATCCTAGTGAAAAACAGGAATTAGTTAAATCTTCTTTGGAAAAAAAATATTCTGACAGTCCTCAAAATAGACGTGATGAGGCAATGCGTTCTTGTGGATTTGCAGGTCAA…	MDTFEAISNRRAIKKFDPNHKMTSEEVDSLMKLTILSPTSYNQQNWRFVTVTDQSIKTKIGIAARNQAQPVDGSLVILLCGNMSAWKDNPLRYWKNHPSEKQELVKSSLEKKYSDSPQNRRDEAMRSCGFAGQTIMLAAKQMGLDSCPMVGFDYDQMAEIINLPDDHLIVLMIVVGKALEPAKERGGQLSLDEVVFKNNFN
12	OM-RGC.v2.018780648	Archaea	Biota; Archaea; Thaumarchaeota; Nitrosopumilales; Nitrosopumilaceae	1.44e-62	ATGGATACTTTTGAAGCAATATCTACTAGACGTGCAATTAAGAAATTTGATCCTAATCATAAAATGTCATCTGAAGATGTTGATTCTTTAATGAAATTAGCCATTCTCTCCCCAACTAGTTATAATCAACAAAATTGGCGATTTGTCACTGTTACAGACCAATCAATTAAGGAAAAAATAGGTGTAGCTGCTAGAAATCAGGCACAACCTGTTGATGGTTCTTTGGTCATTTTACTCTGTGGAAACATGAATGCTTGGAAAGATGAGCCTTTGAGATATTGGAAGAATCATCCTGCTGAAAAACAAGAGCTAGTCAAAACCTCATTGGAAAAAAAATATGCTGATAGCCCTCAAAATAGACGTGATGAGGCAATTCGTTCTTGTGGATTTGCAGGTCAA…	MDTFEAISTRRAIKKFDPNHKMSSEDVDSLMKLAILSPTSYNQQNWRFVTVTDQSIKEKIGVAARNQAQPVDGSLVILLCGNMNAWKDEPLRYWKNHPAEKQELVKTSLEKKYADSPQNRRDEAIRSCGFAGQTIMLAARQMGLDSCPMVGFDYDEMAKIIQLPDEHLIVLMIVVGKSLEPAKERGGQLLLDEVVFKNKFS
13	OM-RGC.v2.018783940	Archaea	Biota; Archaea; Thaumarchaeota; Nitrosopumilales; Nitrosopumilaceae	5.38e-64	ATGGATACCTTTGAAGCAATATCTACTAGACGTGCAATTAAGAAATTTGATCCCAATCATAAAATGACTTCTGAGGAGGTTGACTCTCTGATGAAATTAACTATTCTCTCCCCTACTAGTTATAATCAACAAAACTGGAGATTTGTTACCGTTACTGACCAGTCAATTAAAGAAAAAATTGGAATTGCTGCTCGAAATCAGGCACAACCTGTTGATGGCTCTTTAGTCATTTTGCTGTGTGGAAACATGAGTGCCTGGAAAGATGATCCAGTGAGATATTGGAAGAATCATCCTGCTGAAAAACAGGAATTGGTTAAAGCCTCTTTGGAAAAAAAATATTCTGAAAGTCCTCAGAATAGAAGAGATGAAGCAATTCGTTCTTGTGGATTTGCAGGTCAA…	MDTFEAISTRRAIKKFDPNHKMTSEEVDSLMKLTILSPTSYNQQNWRFVTVTDQSIKEKIGIAARNQAQPVDGSLVILLCGNMSAWKDDPVRYWKNHPAEKQELVKASLEKKYSESPQNRRDEAIRSCGFAGQTIMLAARQMGLDSCPMVGFDYDEMAKIIELPDDHLIVLMIVVGKSLEPAKPRGGQLSLDEVVFKNKFN
14	OM-RGC.v2.018789726	Archaea	Biota; Archaea; Thaumarchaeota; Nitrosopumilales; Nitrosopumilaceae	3.12e-63	ATGGATACTTTTGAAGCGATATCTACTAGACGTGCAATTAAGAAATTTGATCCTAATCACAAAATGACTTCTGACGAAGTTGATTCATTAATGAAATTAACCGTTCTTTCTCCAACTAGTTATAATCAACAAAACTGGAGATTTGTTACCATTACTGATCAGTCAATAAAAGAAAAAATTGGAATTGCTGCTAGAAATCAGGCACAACCTGTGGATGGATCTTTGGTTATTTTGTTATGTGGAAATATGAATGCCTGGAAAGATGATCCATTAAGATATTGGAAAAATCATACTTCTGAAAAACAGGAATTAGTTAGAGCATCTTTAGAAAAAAAATACTCTAACAGCCCCCAAAATAGACGTGATGAAGCAATTCGTTCTTGTGGTTTTGCAGGTCAA…	MDTFEAISTRRAIKKFDPNHKMTSDEVDSLMKLTVLSPTSYNQQNWRFVTITDQSIKEKIGIAARNQAQPVDGSLVILLCGNMNAWKDDPLRYWKNHTSEKQELVRASLEKKYSNSPQNRRDEAIRSCGFAGQTIMLAARQMGLDSCPMVGFDYDEMAKIIDLPDEHLIVLMIVVGKSLEPAKKRGGQLNLDEVVFENKFS
15	OM-RGC.v2.018883261	Archaea	Biota; Archaea; Thaumarchaeota	3.72e-61	ATGGATACCTTTGAAGCGATTTCTAGTAGACGTGCAATTAAAAAATTTGATAGTAACTACAAAATGACATCTGAGCAAGTTGATTCTTTAATGAAATTAACTATTCTTTCACCTACTAGTTATAATCAACAGAACTGGAGATTTGTAATTTCAACTGATCAAGATGTCAAAGAGAAAATTTCTATTGCAGCAAGAGGGCAGGCACAACCAAAAGATGGCTCTCTTGTGGTAGTTTTATGTGGGAATATGGATGCATGGAAGACTGAACCATTACGATATTGGAAAAATCACCATTCTGAAAAACAAGAAACAGTAAAAGCTGCACTTGAGAGAAAATATGATGGTAATCCACAAAATCTTCGAGATGAAGCAGTCCGGTCTTGTGGCATGGCAGCTCAA…	MDTFEAISSRRAIKKFDSNYKMTSEQVDSLMKLTILSPTSYNQQNWRFVISTDQDVKEKISIAARGQAQPKDGSLVVVLCGNMDAWKTEPLRYWKNHHSEKQETVKAALERKYDGNPQNLRDEAVRSCGMAAQTIMLAAKQMGLDSCPMVGFEYDELANVINLPENHMIVMMVVVGKRVQDASQRGGQLPLDEVVFQNKF
16	OM-RGC.v2.020225462	Archaea	Biota; Archaea; Thaumarchaeota; Nitrosopumilales; Nitrosopumilaceae	8.06e-56	ACTAGACGTGCAATTAAAAAATTTGACAGCAACTACAAAATGACATCAGAACAAATCGATTCCTTAATGAAATTAACTATTCTTTCACCTACTAGCTATAATCAACAAAACTGGAGATTTGTAACAATCGCTGATCAATCGATAAAAGAAAAAATTGGAATTGCTGCAAGAAATCAGGCACAACCTGTTGATGGATCCTTGGTGATATTATTATGTGGAAATATGAATGCCTGGAAAGATAATCCATTAAGATATTGGAAAAATCATCCTGTTGAAAAACAAGAATTAGTTAAATCTTCTTTGGAAAAAAAATATTCTGAGAGTCTTCAAAATAGACGTGATGAGGCAATGCGTTCTTGTGGTTTTGCAGGTCAAACAATAATGCTTGCAGCCAGACAA…	TRRAIKKFDSNYKMTSEQIDSLMKLTILSPTSYNQQNWRFVTIADQSIKEKIGIAARNQAQPVDGSLVILLCGNMNAWKDNPLRYWKNHPVEKQELVKSSLEKKYSESLQNRRDEAMRSCGFAGQTIMLAARQMGLDSCPMVGFDYDEMAKIINLPDDHLIVLMIVVGKSSEPAKERGGQLSLDEVVFKNKFN
17	OM-RGC.v2.022266355	Archaea	Biota; Archaea; Thaumarchaeota; Nitrosopumilales; Nitrosopumilaceae	7.32e-57	ATGGATACTTTTGAGGCAATTTCTAGTAGACGTGCAATTAAGAAATTTGATCCTTCTCATAAAATGACTTCTGATGAAGTTGATTCATTAATGAAATTGACAATTCTTTCTCCAACTAGTTATAATCAACAAAATTGGAGATTTGTTACAGTTACTGATCAGTCAATAAAGGAAAAAATTGGAATTGCTGCAAGAAATCAGGCACAACCTGTGGATGGTTCTTTGGTCATATTGTTATGTGGAAACATGAATGCCTGGAAGGAAGATCCTTTGAGATATTGGAAAAACCATCCTGCTGAAAAACAAGAATTAGTTAAAGCCTCTTTGGAAAAAAAATATTCTGATAGTTCTCAAAATCGACGTGATGAAGCAGTTCGTTCTTGTGGATTTGCAGGCCAA…	MDTFEAISSRRAIKKFDPSHKMTSDEVDSLMKLTILSPTSYNQQNWRFVTVTDQSIKEKIGIAARNQAQPVDGSLVILLCGNMNAWKEDPLRYWKNHPAEKQELVKASLEKKYSDSSQNRRDEAVRSCGFAGQTIMLAAKQMGLDSCPMVGFDYEQMAEIINLPDNHLIVLMIVVGKALEPAKE
18	OM-RGC.v2.024836469	Archaea	Biota; Archaea	3.95e-14	ATGGCAGATGTTTTAGATATAATTAAATCAAGAAGGAATATTAAACACTTCCTTCCTAAGTTTGTTGATTGGGATAAAATCTCTAAAATTATCGATGCTGGTAGACACGCTCCTAGTTCTGGTAATGTGCAAAACTGGAAATTTATCGTTGCTCTTGAACCTAGTTTAAAGCAAAAATTGGCTGAAGCTTCTTATGAGCAGTATGAAATCTCTCTCGCTGGAGCTTTAATTATAATTTGTGGCGAACCAGAAAAAGCCGAACGTTATTATGGTTTAAGAGGAGAACGGCTTTATACGATTCAAAATTGTGCTGCTGCCATGGAAAATATGATGATTGAAGCCCAAGCCTTAGGTTTAGGAACGAGATGGATCGGTGGCTTTGATGAAGATACAATTAAA…	MADVLDIIKSRRNIKHFLPKFVDWDKISKIIDAGRHAPSSGNVQNWKFIVALEPSLKQKLAEASYEQYEISLAGALIIICGEPEKAERYYGLRGERLYTIQNCAAAMENMMIEAQALGLGTRWIGGFDEDTIKSLLSIPDEVRPQAIIAVGYPKEIPQKPPKYPLESLVFFN
19	OM-RGC.v2.025088216	Archaea	Biota; Archaea; Candidatus Woesearchaeota; Candidatus Woesearchaeota archaeon CG1_02_33_12	1.02e-12	ATGGACGTATTCGATTGTATAAGAACCAGACGCTCAGTCAGAAGGTATAAAGACCAGCCTGTAGAGTGGGACAAAGTCGTAACAATTCTCGAAGCAGGAAAATTCGCTCCAAATGCAGGAAATATCAGCAATTTCAAATTTATTATTGTCAGAGATGAAGAATTAAGAAAACAATTATCAGAAGCTTCCTACAACCAATCATGGATGGCAGACGCCCCAGTCCACATTACAATCTGTTCTGAACCAATAAAATCAAAACGTTTCTATGGAGTTAGGGGTGAAAGACTTTACACTATTCAAGATTGCTCAGCTGCAGCTGAAAACATGCTCTTAGCAGCACATTCATTAGGGTTAGGCGCATGTTGGGTTGGAGCATTTGACGAAAGCAAAGTAAGAATC…	MDVFDCIRTRRSVRRYKDQPVEWDKVVTILEAGKFAPNAGNISNFKFIIVRDEELRKQLSEASYNQSWMADAPVHITICSEPIKSKRFYGVRGERLYTIQDCSAAAENMLLAAHSLGLGACWVGAFDESKVRIIHHLPETIQAHAIITIGYPDETPEMPPKYRIEHVVFLD
20	OM-RGC.v2.025373328	Archaea	Biota; Archaea; Thaumarchaeota; Nitrosopumilales; Nitrosopumilaceae	4.59e-54	ATGGATACTTTTGAAGCAATCTCTAATAGACGTGCAATTAAGAAATTTGATCCTAATCACAAAATGACTTCTGAAGAAGTTGATTCTTTAATGAAATTAACAATTCTTTCTCCAACTAGTTATAATCAACAAAATTGGAGATTTGTCACAGTTACTGATCAGTCAATTAAGGAAAAAATTGGAATTGCTGCAAGAAATCAGGCACAACCTGTAGATGGGTCTCTGGTCATATTGTTATGTGGAAATATGAATGCCTGGAAGGAAGATCCCTTGAGATATTGGAAAAATCATCCTACTGAAAAACAAGAATTAGTTAAAGCCTCTTTGGAAAAAAAATATTCTGATAGTACTCAAAATAGACGTGATGAAGCAATCCGTTCTTGTGGATTTGCAGGTCAG…	MDTFEAISNRRAIKKFDPNHKMTSEEVDSLMKLTILSPTSYNQQNWRFVTVTDQSIKEKIGIAARNQAQPVDGSLVILLCGNMNAWKEDPLRYWKNHPTEKQELVKASLEKKYSDSTQNRRDEAIRSCGFAGQTIMLAAKQMGLDSCPMVGFDYDEMAKIIELPDDHLIV
21	OM-RGC.v2.025634339	Archaea	Biota; Archaea; Thaumarchaeota; Nitrosopumilales; Nitrosopumilaceae	2.26e-55	ATGGATACTTTTGAAGCAATCTCTAATAGACGTGCAATTAAGAAATTTGATCCTAATCACAAAATGACTTCTGAAGAAGTTGATTCCTTAATGAAATTGGCAATTCTTTCTCCAACTAGTTATAATCAACAAAATTGGAGATTTGTTACCGTTACTGATCAGTTAATTAAGGAAAAAATTGGAATTGCTGCAAGAAATCAGGCACAACCTGTGGATGGGTCCTTGGTGATATTACTATGTGGAAATATGAATGCCTGGAAGGAAGATCCTTTGAGATATTGGAAAAATCATCCTACTGAAAAACAAGAATTAGTTAAAGCCTCTTTGGAAAAAAAATATTTTGATAGTCCTCAAAATCGACGTGATGAAGCAGTTCGTTCTTGTGGATTTGCAGGTCAA…	MDTFEAISNRRAIKKFDPNHKMTSEEVDSLMKLAILSPTSYNQQNWRFVTVTDQLIKEKIGIAARNQAQPVDGSLVILLCGNMNAWKEDPLRYWKNHPTEKQELVKASLEKKYFDSPQNRRDEAVRSCGFAGQTIMLAAKQMGLDSCPMVGFDYDQMAEIINLPDDHLI
22	OM-RGC.v2.026401291	Archaea	Biota; Archaea	4.52e-13	ATGGAAACATCAAAATGTATTAAGGAACGGAGAAGTATTAATAATTACCTAGATAAAGATGTTCCTCTTAGATTAATTCTAGAATTATTAGATGCAGCACATCAAGCTCCATCCTCTGGAAACATACAAAATTGGCGTTTTATAATTGTAAAAAATAAAAAAACAAGAGAAGAAATCGCAGAATGTTGCTTATCTCAAACATGGATGTGTCAAGCTCCTGTTCATATTGTAATATGTTCAGATAGAGAACATATATCTAGCTTCTATGAAAAACATAAAAACACTTATTCAATCCAAAATTGTGCAATGGCAGCTCAAAATTTAATGTTAAAAGCCCATTCTATAAAACTAGGAACATGTTTTGTAGCAGGATTCTCAAAAATGACTATGAAAAGAATA…	METSKCIKERRSINNYLDKDVPLRLILELLDAAHQAPSSGNIQNWRFIIVKNKKTREEIAECCLSQTWMCQAPVHIVICSDREHISSFYEKHKNTYSIQNCAMAAQNLMLKAHSIKLGTCFVAGFSKMTMKRILEIKEGSEPEGIITVGYPAEKPTSKRGLLENYT
23	OM-RGC.v2.030593422	Archaea	Biota; Archaea; Thaumarchaeota; Nitrosopumilales; Nitrosopumilaceae	6.61e-34	ATGGATACTTTTGAAGCAATTTCTAGTAGACGTGCAATTAAAAAATTTGATAGTAACTACAAAATGACATCTGAACAAATTGATTCCTTAATGAAATTAACCCTTCTTTCACCCACTAGCTACAATCAACAAAACTGGAGATTTGTAACAATTTCTGATCAATCTGTAAAAGAAAAAATTGGAATTGCTGCAAGAAATCAAGCACAACCTGTGGATGGATCCTTGGTGATATTATTATGTGGAAATATGAGCGCCTGGAAGGATGATCCGTTAAGATATTGGAAAAACCATCCTGTTGAAAAACAAGAATTAGTCAAATCCTCTTTAGAAAAAAAATATTCTGAGAGTCTTCAAAATAGGCGTGATGAAGCAATGCGTTCTTGTGGTTTTGCAGGTCAA…	MDTFEAISSRRAIKKFDSNYKMTSEQIDSLMKLTLLSPTSYNQQNWRFVTISDQSVKEKIGIAARNQAQPVDGSLVILLCGNMSAWKDDPLRYWKNHPVEKQELVKSSLEKKYSESLQNRRDEAMRSCGFAGQTIMLA
24	OM-RGC.v2.032517783	Archaea	Biota; Archaea; Thaumarchaeota; Nitrosopumilales; Nitrosopumilaceae	5.04e-26	ATGGAATCAATTAAATTGATATTTAATTTAGGATTTGTGAACATGGATACTTTTGAAGCAATATCTAGTAGACGAGCAATTAAAAAATTTAACAGTAATTACAAAATGACATCTGAACAAGTTGACTCTTTAATGGAATTAGCTATTCTTTCACCTACTAGCTATAATCAACAAAATTGGCGATTTGTTACTATTACTGACGAATTGATTAAACAAAAAATCAGTGTTGCAGCCAGAAATCAGGCTCAGCCTAAAGACGGTTCTTTAGTAATTTTGTTATGTGGGAATCTAAGTGCTTGGAAAGATAATCCTTTACGTTATTGGAAAAATTCTACTCCTGAAAAACAAGACCATGTCAAAACTGCATTGGAAAAA	MESIKLIFNLGFVNMDTFEAISSRRAIKKFNSNYKMTSEQVDSLMELAILSPTSYNQQNWRFVTITDELIKQKISVAARNQAQPKDGSLVILLCGNLSAWKDNPLRYWKNSTPEKQDHVKTALEK
25	OM-RGC.v2.039714981	Archaea	Biota; Archaea; Thaumarchaeota	5.59e-19	GCAATGCGTTCTTGTGGATTTGCAGCTCAAACTATTATGCTTGCTGCTAGGCAAATGGGGCTGGATTCTTGTCCTATGGTTGGTTTTGAATATGACGAAATTGCAAAAATTATTCAATTGCCTGATGACCATCTAATTGTTTTAATGGTAGTTGTTGGTAAATCTGCTGAACCTGCTGGAGTTAGAGGTGGACAGTTAGCATTGGATCAGGTTGTTTTTAAAAACCATTTCGATTAA	AMRSCGFAAQTIMLAARQMGLDSCPMVGFEYDEIAKIIQLPDDHLIVLMVVVGKSAEPAGVRGGQLALDQVVFKNHFD
26	OM-RGC.v2.011745424	Bacteroidetes	Biota; Bacteria; Bacteroidetes; Flavobacteriia; Flavobacteriales; Cryomorphaceae; unclassified Cryomorphaceae	1.47e-13	ATGGTTAAAGTTAAAATATTCGATACTCCGAAGGACTCGGATAGGCCTGCAGTTGATTCTCCTGTTACGGACTCAAAAGCATTTCACGACATAGTAAACTCTAGAAGGTCAGTTAGGTTTTTCTCATCCGACCCTATTTCACAAGACGTTATTGACCAATGTCTTGATGCAGCGTTGTTGGCTCCAAACTCATCAAATTTACAAACTTGGGAAATCCATCACGTAGTTGATAAACAGAAAAAGAGTGCCCTAGTAGAATTCTGTTTGAGCCAGCCAGCAGCATCCACTGCAAAAGAGCTTTTTGTCTTTGTTGCGCGACCAGATATGTGGAAAAGAAATAACCAGTGGATGATTGATGAATTCGATAGGAGGGGGAATATGCCTGAGAAGGCTTATCAG…	MVKVKIFDTPKDSDRPAVDSPVTDSKAFHDIVNSRRSVRFFSSDPISQDVIDQCLDAALLAPNSSNLQTWEIHHVVDKQKKSALVEFCLSQPAASTAKELFVFVARPDMWKRNNQWMIDEFDRRGNMPEKAYQYFRNITKMIYTTGILGIVAPFKWMFFNFRGISQPTPREPIGRWGMKIWAHKSTSLACAHFMLAMRAHGFDSCPMEGFDSRRVKKLLGLPRAAQITMVISAGKRAEGGVYGDRFRFEKEKIVKKH
27	OM-RGC.v2.012540935	Bacteroidetes	Biota; Bacteria; Bacteroidetes; Flavobacteriia; Flavobacteria bacterium MS024-2A	7.25e-12	ATGGCTATTGAAAAGAATATGAAAGATAAAACAGTTAAAGAAGCAATTGATCACAGACGCTCTGTACGAATTTTTGATGCGGAAAAGCCCATAGATGTTGCTACGGTAAAAGAATGCATCGCCCAAGCGAGTTTAGCTCCTAACAGCAGTAATTTACAATTGTGGGAATTCTATCATGTGCAATCTCCGGCTATGAAGAAAAAAGTGGCTGCAGCCTGTTTCAATCAACCCGCTGCTAAAACGGCTCAACAAATGGTCGTTTTCGTGGTGCGCCTTGATCTTTGGGCAAAACGAACCCAAGCCAACGCCAATTTTATTGAAAAAAAGCTTTCGGAAAATGATAAAAAAGATCCTAAAAAAGTCAAAGCGGCGCTAAAATACTACACCAAAATACTCCCT…	MAIEKNMKDKTVKEAIDHRRSVRIFDAEKPIDVATVKECIAQASLAPNSSNLQLWEFYHVQSPAMKKKVAAACFNQPAAKTAQQMVVFVVRLDLWAKRTQANANFIEKKLSENDKKDPKKVKAALKYYTKILPNLYKGQNPIRGFLSKLKMNFKGLSKVTYREVGASDLRVVGHKSCALAAQTFILSMASKGYDTCSMEGFDSKRIKKILQLPTEAQINMIVGCGIRKPEGVYGDRFRLPLEDVYFEK
28	OM-RGC.v2.013081784	Bacteroidetes	Biota; Bacteria; Bacteroidetes; Cytophagia; Cytophagales; Cyclobacteriaceae; Algoriphagus	1.86e-13	ATGAAGAATACTTTACAGGAATTAAGATTTTTCGAGGCGGTAGAAGCAAGAAGGTCGGTCAGGATTTTTGATCAGGAAAGTGAATTTGACCATGACATAGTCCGACATTGCCTGGAAGCCGCTATCCTTTCTCCCAACAGCTCAAACCTTCAGCTTTATCAGTTTGTGAGAGTTCCTGAATCTTCTCCTCTTAAAGATCCATTGGCCCAACTTTGCATGCGCCAAAAAGCCGCTACGACTGCTAGGGAATTGGTTGTCATCATCACACGAAGAGATCTTTGGAAATCCAGAGCAAAAGCTAACTATGATTTCATCCTAAATTCTCAACAAAATCAATCTGAAAATAAAGTAAAACAGGCTGGTAATTATTACAAAAACCTAATCCCTAAATTATTTGGG…	MKNTLQELRFFEAVEARRSVRIFDQESEFDHDIVRHCLEAAILSPNSSNLQLYQFVRVPESSPLKDPLAQLCMRQKAATTARELVVIITRRDLWKSRAKANYDFILNSQQNQSENKVKQAGNYYKNLIPKLFGKYPGWSLLKKLIAWWVGMRRPMVREVGETEVRISVHKSAALASMTFMLGMKAAGYDTCPMEGFDSKRVKKLLDLPDAAEICMIIGCGKGLPEGIYGPRFRVPSSELIVEK
29	OM-RGC.v2.013168226	Bacteroidetes	Biota; Bacteria; Bacteroidetes; Flavobacteriia	4.53e-13	ATGAAAAATACAAGCCTTATTGATGCTATTAACTATCGCCGTTCTATTAGAATTTATGATGAAACTAAAGAAATTAATTCAGAAGTTGTAAAAAAATGCATTCAACAGGCAACACTTGCTCCTAATAGCAGTAATATGCAATTATGGGAATTTCATCATATTACTTCAAAAAACACCCTCGCAGAAATAGCCAATGCTTGCTTAGGTCAAAGTGCAGCTACAACGGCAAAAGAAATGGTAGTTATTGTAGTTAGAAAGGATTTATGGAAAAAACGAGTTAAATCACACATTAACTACTTAACAAACTTATTTGGAATTAAGCCAAAGGAACACTACACAAATCGTGAAAAATTTGCGTTAAATTATTATAAAAAAATCATCCCTTTTGCATATGGAGAT…	MKNTSLIDAINYRRSIRIYDETKEINSEVVKKCIQQATLAPNSSNMQLWEFHHITSKNTLAEIANACLGQSAATTAKEMVVIVVRKDLWKKRVKSHINYLTNLFGIKPKEHYTNREKFALNYYKKIIPFAYGDFLGIFGFIKYLISWLVGVFKPSYRQLRKSDMRVVAHKSAGLAAQTFMLSMAAENYDTCPMEGIDSLRIKKILNLPFQCEINMVISCGIRKPEGVYGERFRIPFSTIYKQW
30	OM-RGC.v2.013649274	Bacteroidetes	Biota; Bacteria; Bacteroidetes; Flavobacteriia; Flavobacteriales; Flavobacteriaceae	8.38e-17	ATGGAAAAGAGTGTAACTGATGCAATTAATTTTAGAAGATCTGTAAGAAAGTTTGATCCTAATAAAGAAATTGATTCTGAAATTGTAAAAAAATGTCTTAAAAATGGAGTGCTGGCTCCAACAAGTAGTAACCTACAATTATGGGAATTCTTCCATATAACAGACAAAGATTTAATGAGAAGAGTATCCAGAGTCTGTTTTAGTCAACCTGCTGCTTCTACTGCTAAACAAATAGTAATAGTTGTTGCTAGAAAAGATTTATGGAGAAAAAGAGCCACTCAGAATATTGATTTTTTTAATTTAAGAAAAGATAGACTTACTAAAAAGCAGTATGATTTAACTCAAAAATATTATAAGAAAGCAGTACCATTTGTTTACAATGACTTTATAGGTTTTTTT…	MEKSVTDAINFRRSVRKFDPNKEIDSEIVKKCLKNGVLAPTSSNLQLWEFFHITDKDLMRRVSRVCFSQPAASTAKQIVIVVARKDLWRKRATQNIDFFNLRKDRLTKKQYDLTQKYYKKAVPFVYNDFIGFFSYLKYLLANFLGIFRVMYRQLRNSDTRIVAHKSAALASQNFMISMAAQEYDTCPMEGFDSLRLKNLLGLHKKSEINMVIGCGIRLQEGVYGDRFRIPFDQVYTKK
31	OM-RGC.v2.013657863	Bacteroidetes	Biota; Bacteria; Bacteroidetes; Flavobacteriia; Flavobacteriales; Flavobacteriaceae	2.21e-13	ATGGAGAAGAGTGTGACTGAAGCAATAAATTTTAGACGATCCATTAGAAAGTTTGACCCAAATAAAGAGATTGATTCTAAAATTGTAAAAAAGTGTATTGAAAATGGTGTCTTAGCTCCTACTAGTAGTAATCTTCAGTTATGGGAATTCTATCATATTACTAATAAAAATTTATTACAAAAAGTATCTAAAATCTGTTTTAATCAACCTGCTGCGTTAACAGCTAAACAGATAGTAATAGTGTTAGTTAGAAAAGATCTCTGGAAAAAAAGAGCTAATCAGAATATTAATTTTTTTGATTCAAAAAAGAAAGAGTTAAACCAAAAGCAATATGACTTGGTGAAGAAATATTATACTAAAGCAGTTCCATTAGTATATAATGACTTTCTTGGCATATCT…	MEKSVTEAINFRRSIRKFDPNKEIDSKIVKKCIENGVLAPTSSNLQLWEFYHITNKNLLQKVSKICFNQPAALTAKQIVIVLVRKDLWKKRANQNINFFDSKKKELNQKQYDLVKKYYTKAVPLVYNDFLGISSYCKYILANFLGFFRVMYRQLRNSDTRIVAHKSAALASQNFMISMAGFGYDTCPMEGFDSLKLKKLLKLNKKSEINMVIGCGIRLKEGVYGERFRIPFDDVYFKK
32	OM-RGC.v2.014406100	Bacteroidetes	Biota; Bacteria; Bacteroidetes; Flavobacteriia; Flavobacteriales; Flavobacteriaceae	1.12e-12	ATGAAAAACAAACGGCTATTGAATAAAATTCCCGTATTTTTGCGAGGCAATTCTAAAGACAAAAAAATGCACATCCTCGACAGTTTGAAATGGCGCTATGCAACCAAAAAATTTGATACTGCTTCACGCCTTTCCAATTCACAACTGACACTTCTAAAAGAAGCCTTCAACCTAACAGCCACTTCCTATGGTTTGCAACCGATCAAAATGTTGGTCGTGCAAAACATGTCTTTGCGCGAAAAACTACTTCCCCATTCCTTTGGACAGCGACAGGTAGTTGACGCCTCTCATCTATTGGTGCTTTGTATCCAAAAAAACTACACTGTTCAAGATGTAGAAAGCTATTTCCAACTGATCAAAAAAGTAAGAAACACACCAGACGAAGTGGTGACTCCTTTT…	MKNKRLLNKIPVFLRGNSKDKKMHILDSLKWRYATKKFDTASRLSNSQLTLLKEAFNLTATSYGLQPIKMLVVQNMSLREKLLPHSFGQRQVVDASHLLVLCIQKNYTVQDVESYFQLIKKVRNTPDEVVTPFKNHLLDLVSNKTSEQLREASKSQAYLALGNLLTVCATQQIDSCPMEGFLPKKYDEILDLTSKNLEAVLLLPVGTRAEDDYMASQKKVRKSLEDSVIDIQ
33	OM-RGC.v2.014503013	Bacteroidetes	Biota; Bacteria; Bacteroidetes; Flavobacteriia; Flavobacteriales; Flavobacteriaceae; Mesonia; Mesonia mobilis	2.4e-12	AAGTCTTCTTTCATCGAAACAGGCTTACGTATATTTGCAATCCTTAATGAAGAATATTTTATGAGTAGTCTTAACTCTTTACAATGGCGATACGCAACTAAAAAGTTTGATGCTAGCAAGCAATTATCTCCTGAACAAATTGATATTTTAAAACAATGTTTTAATCTAACCGCAACTTCTTACGGTTTGCAGCCGTTGCAATTGGTAGTAATTAAGCATAAAGAATTACAAGAACAACTTTTACCTCATAGCTTTCAGCAACAACAAATTGTGACTGCTTCTCACCTACTGGTAATTTGTATTGAAAAAAATATTGATGCTGAATTTATCAATCGATATTTTGAATTGACTAAAAATATAAGAAATACTCCGGAAGAGATTTTAAAGCCATTTCGAGAA…	KSSFIETGLRIFAILNEEYFMSSLNSLQWRYATKKFDASKQLSPEQIDILKQCFNLTATSYGLQPLQLVVIKHKELQEQLLPHSFQQQQIVTASHLLVICIEKNIDAEFINRYFELTKNIRNTPEEILKPFREFLLKDFGAKPQQELEQWAINQAYLALGNLLTVCAEEKIDACPMEGFDAEKYDEILKLKEKNLKSVLILPVGYRAEDDIFADFEKVRRPLKETVIEIKE
34	OM-RGC.v2.015257174	Bacteroidetes	Biota; Bacteria; Bacteroidetes; Flavobacteriia; Flavobacteriales; Flavobacteriaceae	1.89e-13	CTAACAAAACACATTGAGAACTTTATTTGTGGTAATATTGGGCCAAATATGGATATAATTGATTATTACAAGTGGAGATATGCTACTAAAAAATTTAATCCCGATAAGAAAATTCCAATTTCTGATATAGAAATAATTAAAGAGTCTATTCGTCTTGCTCCAACATCTTATGGATTACAATTATTTAAAGTAATTATCATTGAAAATCAGGTTAAAAAAGAGGCATTAAGGAAATTTTCTTACAACCAGTCTCAAGTTTCTGATGCTTCACATCTTTTCATATTTTGTAATTCTACTAAAGTATTTGAAAAAGACATTGACTCTTATATAGAGAATAAATCGCTAAGTCAAGAAATACCTATTGAAAAGAACAAAGGATATGGTGACTTTTTAAAAAAA…	LTKHIENFICGNIGPNMDIIDYYKWRYATKKFNPDKKIPISDIEIIKESIRLAPTSYGLQLFKVIIIENQVKKEALRKFSYNQSQVSDASHLFIFCNSTKVFEKDIDSYIENKSLSQEIPIEKNKGYGDFLKKTLLNKSSEEISEWTKNQLYIALTHLMTACASLKIDSCPIEGFDTTKYNDFLDIDKKSLSAGVVAAIGYRSETDNSQYDKKVRKATKDIFEVD
35	OM-RGC.v2.015269006	Bacteroidetes	Biota; Bacteria; Bacteroidetes; Flavobacteriia; Flavobacteriales; Flavobacteriaceae	1.46e-11	ATGAATTCAACAAACATTTCAAAACAAGACATAATAAAAGCATTTCAATCAAGACATGCAACAAAAGAATTTGATGCTACAAAATCTGTTTCAGAAGAAAACATGAATTTTATTTTAGAAACAGCCCATTTGTCACCGAGTTCATTTGGATTTGAACCATGGCATTTTGTAGTGGTTCAAAACAAAGAATTAAGAGAATTACTAAAACCAGTGGCTTGGGGAGCACCTTTAAAATTAGATACAGCAAGTCATTTTGTTTTAGGATTAGCGATGAAAGCACCAATGGTAAAGCATGATACTGAATATATTATGCACATGATGAAAGACGTTAAAAAATTGCCTGAAGAAGTAATTGAAATGTACTCTAAATTTTATAGAGAATTTCAAGAACGTGATTTC…	MNSTNISKQDIIKAFQSRHATKEFDATKSVSEENMNFILETAHLSPSSFGFEPWHFVVVQNKELRELLKPVAWGAPLKLDTASHFVLGLAMKAPMVKHDTEYIMHMMKDVKKLPEEVIEMYSKFYREFQERDFDLDTDKKLFDWASKQTYIALGNMMTSASLIGIDSCPIEGFHQEKAEALLQEKFGIDTNKYGLAYMVAFGYRKEEPAHAKSRRNIEDIVTWIK
36	OM-RGC.v2.015318926	Bacteroidetes	Biota; Bacteria; Bacteroidetes; Flavobacteriia; Flavobacteriales; Flavobacteriaceae	2.84e-11	ATGAGCACACCTAACATTGCCAAAGAAGACATACTAAACGCTTTTAATTACAGACACGCTACTAAGGAATTTGATGCTACAAAGACCATTTCTGATGCTGACATGAAATTCATCTTAGAAACGGCACATTTATCGCCTAGTTCATTTGGTTTTGAGCCCTGGCATTTTGTGGTCGTACAAGACAAAGAGTTAAGAGAGCTTTTAAAACCGGTTGCTTGGGGCGCTCCTTTAAAATTAGATACTGCCAGTCACTTTGTTTTAGGTTTGGCTATGAAAGCACCAATGGTAAAGCATAACGCACCTTATATAGAACATATGATGAAAGAGGTAAAACAAATGCCTGCCGAAGTTATAGAAATGTACTCTAAATTTTATAGGGAATTTCAGGAGCGCGATTTT…	MSTPNIAKEDILNAFNYRHATKEFDATKTISDADMKFILETAHLSPSSFGFEPWHFVVVQDKELRELLKPVAWGAPLKLDTASHFVLGLAMKAPMVKHNAPYIEHMMKEVKQMPAEVIEMYSKFYREFQERDFNLDTDKKLFDWSSKQTYIALGNMMTSAALTGIDSCPIEGFHQEKAEALLQEKFGIDTDKYGLAFMAAFGYRKADPEFPKSRRNFEDIVTWK
37	OM-RGC.v2.015388517	Bacteroidetes	Biota; Bacteria; Bacteroidetes; Flavobacteriia; Flavobacteriales; Flavobacteriaceae	6.22e-11	ATGAATACACCAAACATTTCGAAAAAAGAGATTTTAAACGCATTTCAATTCAGGCACGCAACTAAAGAATTTGATACAACTAAAAAAGTAGCTCATGAGGATATGAAATTTATCTTAGAAACCGCACATCTATCACCAAGTTCTTTTGGTTTTGAGCCTTGGCATTTTGTTGTAGTTCAAGATAAAGAATTAAGAGAATTATTAAAACCTGTAGCTTGGGGAGCGCCTTTAAAATTAGATACAGCAAGTCACTTTGTATTAGGACTAAGCATGAAAGCATCTATGGTAAAACACGATGCTGACTATATTATGACAATGATGAAAGACGTCAAGCAATTACCAGCAGATGTTATTGAAATGTATTCAAAATTTTATAGAGAATTTCAAGAACGCGATTTT…	MNTPNISKKEILNAFQFRHATKEFDTTKKVAHEDMKFILETAHLSPSSFGFEPWHFVVVQDKELRELLKPVAWGAPLKLDTASHFVLGLSMKASMVKHDADYIMTMMKDVKQLPADVIEMYSKFYREFQERDFDLDTDKKLFDWSAKQTYIALGNMMTSAALAGIDSCPIEGFHQEKAEALLKEKFGVDTDKYGLSFMVAFGYRKANPEFGKSRRNFEDIVTFK
38	OM-RGC.v2.015388598	Bacteroidetes	Biota; Bacteria; Bacteroidetes; Flavobacteriia; Flavobacteriales; Flavobacteriaceae	4.15e-13	ATGAATACACCAAACATAGAAAAAGACGATATATTAAACGCTTTCAATTTTAGACATGCAACGAAGGAATTTGATGCCACTAAAAAGGTTTCAGATGAGGATATGAAATTCATCCTAGAAACAGCACATTTATCACCAAGTTCATTTGGTTTCGAGCCTTGGCATTTTATTGTTGTTCAAGATAAAGAATTACGTGAGTTATTAAAACCTGTTGCTTGGGGAGCACCTTTAAAATTGGATACTGCTAGTCATTTTGTATTAGGTTTAAGTATGAAAGCACCTATGGTTAAACATGATTCAGAATATATTATGCACATGATGAAGGATGTAAAACAATTACCACAAGAGGTCATAGATATGTATTCTACATTTTACAGAGAGTTTCAAGAGCGTGATTTC…	MNTPNIEKDDILNAFNFRHATKEFDATKKVSDEDMKFILETAHLSPSSFGFEPWHFIVVQDKELRELLKPVAWGAPLKLDTASHFVLGLSMKAPMVKHDSEYIMHMMKDVKQLPQEVIDMYSTFYREFQERDFDLDTDKKLFDWSSKQTYIALGNMMTAAALTGIDSCPIEGFHQEKAEALLKEKFGVDTDKYGLSFMVAFGYRKSDPEFGKSRRNFEDIVTFK
39	OM-RGC.v2.015389498	Bacteroidetes	Biota; Bacteria; Bacteroidetes; Flavobacteriia; Flavobacteriales; Flavobacteriaceae	8.69e-13	ATGAATACACCAAACATTGCAAAAGAAGACATTTTAAATGCATTTCAGTATAGACATGCGACTAAAGAATTTGACACTACTAAAAAGCTTTCAAATGAAGACATTAATTTCATTCTTAAGACTGCAAATCTATCGCCAAGTTCATTTGGTTTTGAGCCTTGGCATTTTATTGTAGTTCAGGATGCCGAATTACGTGAGCTATTAAAACCTGTAGCTTGGGGAGCACGGTTAAAATTAGATACTGCCAGTCATTTTATATTGGGCTTAAGTATGAAAGCACCAATGGTAAAACACGATGCAGATTATATTATGCACATGATGAAGGATGTCAAGGGATTTCCAGATGATGTCATTGAAATGTATTCTAAATTTTACAAAGAGTTCCAAGAACGTGATTTT…	MNTPNIAKEDILNAFQYRHATKEFDTTKKLSNEDINFILKTANLSPSSFGFEPWHFIVVQDAELRELLKPVAWGARLKLDTASHFILGLSMKAPMVKHDADYIMHMMKDVKGFPDDVIEMYSKFYKEFQERDFDLDTDKKLFDWSSKQTYIALANMMTAAALTGIDSCPIEGFHQEKAEVLLKEKFGVDTDKYGLSFMAAFGYRKTDPEFGKSRRNFEDIITFK
40	OM-RGC.v2.015389554	Bacteroidetes	Biota; Bacteria; Bacteroidetes; Flavobacteriia; Flavobacteriales; Flavobacteriaceae	6.14e-15	ATGAATACTCCAAACATTGCACAAGAAGATATTTTAAACGCGTTTAACTACAGACATGCTACCAAAGAATTTGATGCTTCAAAAACATTAACCGATGAGCAAATCAACTTCATCTTAAAAACAGCAAATTTATCTCCAAGTTCATTTGGTTTTGAACCTTGGCATTTTATTGTTGTACAGGATAAAGAATTACGTGAACTTTTAAAGCCAGTAGCTTGGGGCGCTCCCGTAAAATTAGATACTGCAAGTCACTTTATTTTAGGTCTGGCAATGAAAGCCCCTATGGTAAAGCATGATGCTCCATATATTGAACACATGATGAAAGAGGTAAAACAAATGCCCGAAGATGTTGTAGAAGTATACTCTAAGTTTTACCGAGAGTTTCAGGAGCGTGATTTT…	MNTPNIAQEDILNAFNYRHATKEFDASKTLTDEQINFILKTANLSPSSFGFEPWHFIVVQDKELRELLKPVAWGAPVKLDTASHFILGLAMKAPMVKHDAPYIEHMMKEVKQMPEDVVEVYSKFYREFQERDFNLDSDKKLFDWSSKQTYIALGNMMTAAALTGVDSCPIEGFHQEKAEALLKEKFGVDTDKYGLAFMAAFGHRKADPEFPKSRRPLEDIVTWK
41	OM-RGC.v2.015390423	Bacteroidetes	Biota; Bacteria; Bacteroidetes; Flavobacteriia; Flavobacteriales; Flavobacteriaceae	1.01e-11	ATGAATACACCAAATATTGCAAAAGAAGACATTTTAAGCGCTTTTAATTATAGACACGCCACTAAAGAATTTGATGCTACAAAAACCATTTCTGATGAGGATATGGAATTTATATTAAAAACAGCACATTTATCGCCAAGTTCATTTGGTTTTGAGCCTTGGCATTTTGTTGTTGTACAAGACAAAAAGCTAAGAGAGCTTTTAAAACCGGTTGCTTGGGGTGCACCTTTAAAATTAGATACTGCTAGCCACTTTGTCTTGGGTTTAGCTATGAAAGCGCCAATGGTAAAGCACGATGCGGCATACATAGATCATATGATGAAAGCGGTAAAACAAATGCCTGCAGAAGTTATAGCAATGTATTCTAAATTTTACAGAGAATTTCAAGAGCGCGATTTT…	MNTPNIAKEDILSAFNYRHATKEFDATKTISDEDMEFILKTAHLSPSSFGFEPWHFVVVQDKKLRELLKPVAWGAPLKLDTASHFVLGLAMKAPMVKHDAAYIDHMMKAVKQMPAEVIAMYSKFYREFQERDFNLDSDKKLFDWSSKQTYIALSNMMTSAALTGIDSCPIEGFHQEKAEALLKDKFDIDTDKYGLAFMAAFGYRKADPEFPKSRRNFEDIVSWR
42	OM-RGC.v2.015390489	Bacteroidetes	Biota; Bacteria; Bacteroidetes; Flavobacteriia; Flavobacteriales; Flavobacteriaceae	1.69e-11	ATGAAAACACCAAATATTTCCAAAGAAGATATTCTTAACGCATTTAAATATAGACACGCAACAAAAGAGTTTGATGCAACTAAAACAGTGTCAGATCAAGACATTAATTTTATTTTAGAAACAGCCCATTTGTCGCCAAGTTCTTTTGGTTTTGAGCCATGGCATTTTATTGTTGTTCAAGATAAAGAATTAAGAGAGTTGCTAAAGCCAGTAGCTTGGGGTGCACCATTAAAGTTAGACACTGCAAGTCATTTTGTATTAGGTTTAAGTATGAAAGCACCAATGGTAAAACATGATGCAGCATATATTACTCATATGATGAAAGATGTAAAACAGTTGCCAGAAGATGTTATAGAAATGTATTCTAAATTCTACAGAGAATTTCAAGAACGTGATTTT…	MKTPNISKEDILNAFKYRHATKEFDATKTVSDQDINFILETAHLSPSSFGFEPWHFIVVQDKELRELLKPVAWGAPLKLDTASHFVLGLSMKAPMVKHDAAYITHMMKDVKQLPEDVIEMYSKFYREFQERDFDLDTDKKLFDWSSKQTYIALGNMMTAAALTGIDSCPIEGFHQEKAEALLKEKFGVDTDKYGLSFMVAFGYRKEEPAHGKSRRNFEDIVTWK
43	OM-RGC.v2.015390651	Bacteroidetes	Biota; Bacteria; Bacteroidetes; Flavobacteriia; Flavobacteriales; Flavobacteriaceae	1.27e-11	ATGAATACACCAAATATTGCAAAAGAAGCCATTATCAATGCCTTTCAATACAGACATGCAACCAAAGAATTTGACGTCACTAAAAAAATAACCGATGAGGATATGGAGTTCATCCTAAAAACCGCCAATCTATCACCGAGTTCATTTGGTTTTGAGCCTTGGCATTTTATGGTGGTTCAAGACAAGGAATTGCGCGAATTATTAAAGCCTGTTGCTTGGGGAGCGCCCGCAAAATTAGATACAGCCAGTCATTTTGTATTGGGTTTAAGTATGAAAGCACCCATGGTAAAGCACGATGCGGCTTATATTATGCACATGATGATAGATGTCAAACAATTTCCTAAAGAGGTGATTGAAATGTATGGTAAGTTCTATCGTGAATTTCAAGAAAATGATTTC…	MNTPNIAKEAIINAFQYRHATKEFDVTKKITDEDMEFILKTANLSPSSFGFEPWHFMVVQDKELRELLKPVAWGAPAKLDTASHFVLGLSMKAPMVKHDAAYIMHMMIDVKQFPKEVIEMYGKFYREFQENDFDLDTDKKLFDWSSKQTYIALANMMTSAALTGIDSCPIEGFHQEKAEALLKEKFGIDTDKYGLSYMVAFGYRKTAPEHGKSRRNIEDVVTWL
44	OM-RGC.v2.015391853	Bacteroidetes	Biota; Bacteria; Bacteroidetes; Flavobacteriia; Flavobacteriales; Flavobacteriaceae; Flavobacterium; Flavobacterium frigidarium	2.81e-11	ATGACCACACCTAATATCGCAAAAGCCGACATATTAAATGCATTTAACTTTAGACATGCTACGAAAGAATTTGACGCTTCAAAAATCATCTCTGATGATGACATGAAATTTCTTTTACAAACGGCACATTTATCTCCAAGTTCTTTTGGATTTGAACCATGGCATTTTATCGTTGTACAGGATAAAGAATTGCGTGAATTAATAAAACCGGTCGCTTGGGGTGCTCCTTTAAAATTAGATACAGCGAGTCATTTTGTTTTAGGGTTATCAATGAAAGCGCCTATGGTAAAACATGATGCTGAATATATTCATACCATGATGAAGGATGTAAAGCAGTTGCCCGAAGATGTTATCGAAATGTATTCTAAATTTTATAGAGAGTTTCAAGAACGTGATTTC…	MTTPNIAKADILNAFNFRHATKEFDASKIISDDDMKFLLQTAHLSPSSFGFEPWHFIVVQDKELRELIKPVAWGAPLKLDTASHFVLGLSMKAPMVKHDAEYIHTMMKDVKQLPEDVIEMYSKFYREFQERDFELDSDKKLFDWSSKQTYIALGNMMTSAALIGIDSCPIEGFHQEKAEALLREKFNVDTDKYGLSFMIAFGYRKEAPAHAKSRRNFDDIVTWM
45	OM-RGC.v2.015393135	Bacteroidetes	Biota; Bacteria; Bacteroidetes; Flavobacteriia; Flavobacteriales; Flavobacteriaceae	2.21e-12	ATGAATACACCAAACATTGCAAAACAAGATATTTTAAATGCGTTTCAATATAGACATGCTACAAAAGAATTTGATGCTACTAAAAAAGTTTCAGAAGAGAATATCAATTATATTCTAAAAACAGCAAACCTTTCTCCGAGTTCTTTTGGTTTTGAACCTTGGCATTTTGTAATTGTACAAGACAAAGAATTAAGAGAATTGCTAAAACCTGTCGCTTGGGGAGCACCTTTAAAATTAGATACAGCTAGTCATTTTGTTTTAGGCCTGAGTATGAAAGCACCAATGGTAAAGCACGATGCAGATTACATAATGCACATGATGAAAGAGGTTAAACAATTGCCAGAAGATGTTATTGAAATGTATTCAAAATTTTATAGAGAGTTTCAAGAACGTGATTTT…	MNTPNIAKQDILNAFQYRHATKEFDATKKVSEENINYILKTANLSPSSFGFEPWHFVIVQDKELRELLKPVAWGAPLKLDTASHFVLGLSMKAPMVKHDADYIMHMMKEVKQLPEDVIEMYSKFYREFQERDFDLDTGKKLFDWSSKQTYIALGNMMTSAALIGIDSCPIEGFHQEKAEALLREKFGIDTNKYGLSFMVAFGYRKADPEFAKSRRDFEDIVTWK
46	OM-RGC.v2.015393403	Bacteroidetes	Biota; Bacteria; Bacteroidetes; Flavobacteriia; Flavobacteriales; Flavobacteriaceae	6.35e-11	ATGAATACACCAAATATTTCCAAAAAAGACATTATAAATGCGTTTCAATTTAGACATGCGACAAAGGAATTTGATGCAACTAAAAAACTATCTGATGATGATATAAATTTTATATTACAAACCGCAAATTTATCACCAAGTTCATTTGGATTTGAACCTTGGCATTTTGTTGTAGTTCAAAATCAAGAATTACGAGAGTTATTAAAACCAGTAGCTTGGGGAGCGCCTGTGAAATTAGATACTGCAAGTCATTTTATTTTAGGATTAAGCATGAAAGCACCCATGGTAAAACACGATGCAGACTACATTATGCATATGATGAAAGAAGTAAAACAACTACCAGAAGATGTCATTGAAATGTATTCGAAATTTTATAGAGAATTTCAAGAAAATGATTTT…	MNTPNISKKDIINAFQFRHATKEFDATKKLSDDDINFILQTANLSPSSFGFEPWHFVVVQNQELRELLKPVAWGAPVKLDTASHFILGLSMKAPMVKHDADYIMHMMKEVKQLPEDVIEMYSKFYREFQENDFDLDTDKKLFDWASKQTYIALGNMMTAAALNGIDSCPIEGFHQEKAEALLRGKFGIDTDKYGLSFMVAFGYRKEEPPHAKSRRDFKDIVTWK
47	OM-RGC.v2.015395590	Bacteroidetes	Biota; Bacteria; Bacteroidetes; Flavobacteriia; Flavobacteriales; Flavobacteriaceae	4.87e-11	ATGACAACACCAAACATAGCAAACGAAGACATAGTCAACGCCTTTCAATTCAGACATGCAACTAAAGAATTTGATGCTACAAAAATTATTTCTGATGATGACATGAAATTCATCTTAGAAACAGCACATCTATCTCCTAGCTCTTTTGGATTTGAACCTTGGCATTTTATTGTAGTTCAAGACAAAGAATTACGCGAATTATTGAAGCCAGTAGCTTGGGGAGCACCGTTAAAATTAGATACTGCAAGTCATTTTGTTTTGGGTTTATCAATGAAAGCACCCATGGTAAAGCACGATTCAGCATATGTTATGTCTATGATGAAAGATGTCAAAAAAATGCCTGCTGATGTAATCGAAATGTATTCTAAATTCTACAGAGAGTTTCAAGAGCGTGATTTT…	MTTPNIANEDIVNAFQFRHATKEFDATKIISDDDMKFILETAHLSPSSFGFEPWHFIVVQDKELRELLKPVAWGAPLKLDTASHFVLGLSMKAPMVKHDSAYVMSMMKDVKKMPADVIEMYSKFYREFQERDFDLDTDKKLFDWSSKQTYLALGNMMTAAALTGIDSCPIEGFHQEKAEALLREKFGVDTDKYGLSFMVAFGYRKADPVNPKSRRNIEDIVTWM
48	OM-RGC.v2.015396998	Bacteroidetes	Biota; Bacteria; Bacteroidetes; Flavobacteriia; Flavobacteriales; Flavobacteriaceae	4.45e-11	ATGACCACACCAAATATAGCAAAAGCGGATATTATTGAAGGATTCAAGTTTAGACATGCTACTAAAGAATTCGATTCTACAAAAATTATTTCGAAAGATGATATGCAATTCATTCTAGAAACAGCTCATTTGTCACCGAGTTCTTTTGGTTTTGAACCTTGGCATTTTATAGTTGTTCAAGACAAACAATTAAGGGAATTATTGAAGCCCGTTGCTTGGGGAGCGCCGCTAAAACTGGATACTGCAAGTCATTTTGTTTTAGGTTTAGCAATGAAAGCGCCTATGGTAAAGCATGATGCGGCATATATTCATACCATGATGAATGAGGTTAAAAAGATGCCTGCGGAAGTAGTTGAAATGTATTCTAAATTTTACCGTGAATTTCAGGAACGAGATTTT…	MTTPNIAKADIIEGFKFRHATKEFDSTKIISKDDMQFILETAHLSPSSFGFEPWHFIVVQDKQLRELLKPVAWGAPLKLDTASHFVLGLAMKAPMVKHDAAYIHTMMNEVKKMPAEVVEMYSKFYREFQERDFDLDTDKKLFDWSSKQAYIALGNMMTAAALTGIDSCPIEGFHQQEAEALLKEKFGVDTDKYGLAYMVAFGYRKADPVNLKTRRNFADIVSWL
49	OM-RGC.v2.015411486	Bacteroidetes	Biota; Bacteria; Bacteroidetes; Flavobacteriia; Flavobacteriales; Flavobacteriaceae	5.34e-14	ATGAATACTCCAAACATTTCAAAAGAAGAAATACTGAACGCATTTCAATTTAGACATGCGACCAAAGAATTCGACCCTACCAAAACCATTTCGGACGAGGATATGAGGTTTATCCTGGAAACCGCACATTTATCCCCAAGCTCATTTGGTTTTGAACCTTGGCATTTTATTGTGGTACAAGACAAGGAATTACGCGAATCGTTAAAGCCGGTGGCTTGGGGAGCCCCTTTAAAATTGGATACGGCGAGCCATTTTGTATTGGGATTGAGCATGAAAGCCCCTATGGTAAAACATGATTCTGATTACATTATGCACATGATGAAAGACGTAAAACAATTGCCCGAAGACGTTATTGAAATGTATTCCAAATTTTATAGGGAATTCCAGGAGCGCGACTTC…	MNTPNISKEEILNAFQFRHATKEFDPTKTISDEDMRFILETAHLSPSSFGFEPWHFIVVQDKELRESLKPVAWGAPLKLDTASHFVLGLSMKAPMVKHDSDYIMHMMKDVKQLPEDVIEMYSKFYREFQERDFNLDSDKKLFDWASKQTYISLGNMMTAAALTGIDSCPIEGFHQEKAEALLKEKFGVDTDKYGLSFMVAFGYRKADPEFGKSRRNFEDIVTWK
50	OM-RGC.v2.015463843	Bacteroidetes	Biota; Bacteria; Bacteroidetes; Flavobacteriia; Flavobacteriales; Flavobacteriaceae; Olleya marilimosa	4.17e-11	ATGATTGATAAGCTTTATTTTTGCTTAAAAAAGGATATTATGGATATAATTGAACAACTTAACTGGAGATATGCCACCAAAAGTTTTGATTCAAAAAAAATAATTGCACAAAGTGATATTAAAATTTTAACTGAAGCGTTTAATTTAACTGCAACATCGTACGGTCTTCAACCAATAAAGTTATTAGTTATAAAAGATAAAACACTACAAAAGCAATTAGTTCCTTTATCATTTAATCAAAAACAGGTGCAAGAAGCTTCTCATTTATTTGTGTTTTGCATTGATTCAAAAATGGATACACCTTTTGTTTTAGATTATTTTAATAGAGTTAAAGAACTTAGAAACACTCCTAATGAGATTTTGGATCCATTTAAAAATTTTTTAGTTCATGATTTTGAT…	MIDKLYFCLKKDIMDIIEQLNWRYATKSFDSKKIIAQSDIKILTEAFNLTATSYGLQPIKLLVIKDKTLQKQLVPLSFNQKQVQEASHLFVFCIDSKMDTPFVLDYFNRVKELRNTPNEILDPFKNFLVHDFDAKTQIDKETWATKQAYLALGNLMTVCALLNIDACPMEGFSTKDYDATLNLEKLNLKSVLIMPIGYRAEDDFMSKLKKVRKPIEESVIIWK
51	OM-RGC.v2.015672054	Bacteroidetes	Biota; Bacteria; Bacteroidetes; Bacteroidia; Marinilabiliales	9.81e-19	ATGAAAGCGAAGAAAGAAGAAATAATCAAGGCTCATGCATTTAGACGTGCCATTAAGGAATTTGAACTTGATCAGAAGATTTCAGAAGAAGATTTTAAATTTATTCTTGAAGTAGGAAGAATGTCACCAAGCTCATTTGGTTGGGAACCATGGAAGTTTGTTGTTGTTCAGAATATGGAATTACGTGAGAAGTTGATGGTACCGAGTTGGGGAGCGCAAAAGCAATTACCATCGGCAAGTCACTTTGTAATTCTTTTGGCTCGAAAAGCCGATGATATGCGTCCAGGATCGGAATACCTAAGTTATATTTCTAAGGAAGTAGATGGGTTACCAGCTGATGTAGAAGAAATGAAACTAGGTTTCTTTAAAGGATTCCAAGATAATGAGTTTGATTTGACA…	MKAKKEEIIKAHAFRRAIKEFELDQKISEEDFKFILEVGRMSPSSFGWEPWKFVVVQNMELREKLMVPSWGAQKQLPSASHFVILLARKADDMRPGSEYLSYISKEVDGLPADVEEMKLGFFKGFQDNEFDLTDDRKLFDWASKQVYIPFANMMTAAAQIGVDSCPIEGFDKTKVEEILSADGVIDTAHFGVAAMVAFGYRKEDSPFPQTRQPMEAVVEWVN
52	OM-RGC.v2.015750602	Bacteroidetes	Biota; Bacteria; Bacteroidetes; Bacteroidia; Marinilabiliales	4.16e-13	ATGAAAGCAAGAAAAGAAGAAATTATGAAAGCGCACGAATACCGTCGTGCCATTAAAGAATTTGAGAAAGATCAGATCATTAAAAAAGAAGATTTTGAATTTATACTGGAAGTAGGTCGTCGCTCACCAAGTTCATTTGGATGGGAACCATGGCAATTTATAGTAATTCAAAACCCGGATTTAAGAGAGAAATTAGCAGGTCCAAGTTGGGGTGCTCAAAAGCAATTAGCATCTGCAAGTCACTTTGTGATCTTCTTATCCAGAAAAGGGGATGAAATGAAAGTTGGATCAGAGTATCTAAGACATAAATCACAAGAAGTAGACAAATTACCAGCGGAAATTGAAAAAATGAAAAATGACTTCTTCAAGAACTTTATGGAGAATGAATTTGACCTTACG…	MKARKEEIMKAHEYRRAIKEFEKDQIIKKEDFEFILEVGRRSPSSFGWEPWQFIVIQNPDLREKLAGPSWGAQKQLASASHFVIFLSRKGDEMKVGSEYLRHKSQEVDKLPAEIEKMKNDFFKNFMENEFDLTNERKIFDWASKQAYIPLANMMTAAAEIGIDSCPIEGFDRDKVEAILAEEGIIDTTKLGVAVMAAFGYRKEDSPFPRSRFEMDDVVKWV
53	OM-RGC.v2.016175209	Bacteroidetes	Biota; Bacteria; Bacteroidetes; Flavobacteriia; Flavobacteriales; Flavobacteriaceae	1.09e-13	ATGAAATTAATAAATGATCTAAAATGGCGGTATGCAACAAAACAATTCGACAACACGCAAAAAATTCCTGAAGAAGAATTGAAGCAGTTGATGGAAGTCGTGAGACTAGCACCATCATCTTACGGATTGCAATTATATAAAGTAATCATCGTTGAAGATCCTGAAATAAGAGAAAAATTAAAAGCTGCTTCTTGGAATCAAAATCAAATTACAGATTCAACCGCCCTTGTTGTTTTCTGCAATTTTAAAGATATAAATGACAATCATATTGATGATTACATAAAGTTAAAATCTGAAACGGAGCTGATAGATATAAATAAACTCAAAGGTTACGGCGATTTTATGAAAAGTAAATTAAAAGAAATGAGTCAAGCAGATAAAGATAATTGGACGAAAAGA…	MKLINDLKWRYATKQFDNTQKIPEEELKQLMEVVRLAPSSYGLQLYKVIIVEDPEIREKLKAASWNQNQITDSTALVVFCNFKDINDNHIDDYIKLKSETELIDINKLKGYGDFMKSKLKEMSQADKDNWTKRQTYIALGFLLTACAELKIDACPMEGFEVEKYNEILGLTDQNLSASVIAAIGYRDESDKIQYLPKVRKPIDELFEIVGECKLQFVA
54	OM-RGC.v2.016444986	Bacteroidetes	Biota; Bacteria; Bacteroidetes; Cytophagia; Cytophagales; Flammeovirgaceae	1.89e-14	GATCAAATTGTTCAAGAAAGAAGGTCTGTAAGAATTTATGATCCGGAAGCGGAATTCGATACTGATGCAGTAAAACGGAGTTTGGAAAGGGCTGTGCTGGCTCCAAACTCTAGCAACATGCAACTTTGGGAGTTCTATCGAATAAAGTCAGACGAAGCAAAAAAGCAAGTTGCTTGGATGTGCATGAACCAAAAAGCCGCTAAAACTGCTCGAGAGTTGGTAGTGGTAGTGGCCCGTAGAGACCTTTGGAAAAAACGCCAACAGGCTTTGGTTAAGGAAATGCAGCGTGTTTACCCCGATGCCCAATCGAAGCAGGCTAGCCGCGCCATGAACTACTATAAAAACCTGATTCCGAAATATTATTGGACGGACTGGCTAGACCTCTGGGGCATGCTTAAA…	DQIVQERRSVRIYDPEAEFDTDAVKRSLERAVLAPNSSNMQLWEFYRIKSDEAKKQVAWMCMNQKAAKTARELVVVVARRDLWKKRQQALVKEMQRVYPDAQSKQASRAMNYYKNLIPKYYWTDWLDLWGMLKKCIYFFAGINKPMIRHGNRAEIRISVHKSAALAAQNFMMSMKSEGYDTCPMEGMDSKRIKQFLKLPRKAEVVMVIGCGPSAEGG
55	OM-RGC.v2.016616041	Bacteroidetes	Biota; Bacteria; Bacteroidetes; Flavobacteriia; Flavobacteriales; Flavobacteriaceae	5.88e-13	GGTAATATTGAAACAAATATGGATATAATAGATTGTTACAATTGGAGGTATGCCACTAAAAAATTTAATCCCGATAAGAAAATACCAAATTTAGATATAGAATTAATTAAAGAGTCTATTCGTCTTGCTCCTACTTCTTATGGATTGCAACTATTTAAAGTAATTGTTATAGAAAACCAAACTAAAAAAAAGGAATTAAGAAAACTTTCCTATAACCAATCTCAAGTTTCAGACGCTTCGCATATTTTTATATTTTGTAATTCCACTAAAGTATTTGAAAAAGATATTGACTTGTATATAAAGAATAAGTCGATAATTCAGAAGATCCCTGTTGAAGAAAACAAAGGATATGGTGACTTTTTAAAAAAAACTCTTCTTAAAAAAGATTCAGAAGAAATC…	GNIETNMDIIDCYNWRYATKKFNPDKKIPNLDIELIKESIRLAPTSYGLQLFKVIVIENQTKKKELRKLSYNQSQVSDASHIFIFCNSTKVFEKDIDLYIKNKSIIQKIPVEENKGYGDFLKKTLLKKDSEEISTWTKNQLYIALTHLMTACASLKIDSCPIEGFNTLKYNAFLDINKKSLSAGVVAAIGYRSESDNSQHEKKVRKSIKDIFEVD
56	OM-RGC.v2.016616724	Bacteroidetes	Biota; Bacteria; Bacteroidetes	2.91e-18	ATGGAAAAAAATGCTGAAATATTTGAACAAATAGTTCAAAAAAGGAAATCTTTTCGCGCTTTTGATGTTGACATACAAATTAGTGATGAAATTGTAAAAAGAAGTTTGGAAAGAGCAATTCTTTCACCTAATAGCAGTAACATGCAATTGTGGGAGTTTTATGTAATAAAAAGTGAGGAAAATAAAATTAAAGCTTCTGAAATCTGTTTTAACCAACCTGGCGCTAAAACTGCTTCTCAGTTGGTTGTATTTGTAGCAAGACCAGACAAGTGGCAAGAAAGACGCAAAGCAAATATTAAAAACTTGGATAGTAACTTTATAAATAGGGAAAGTAGGGGAGCTGCAGCCGCTTATTATTATTATGAAAACTTAGTGAGTGATTTTTATGGTGAAAAAGCT…	MEKNAEIFEQIVQKRKSFRAFDVDIQISDEIVKRSLERAILSPNSSNMQLWEFYVIKSEENKIKASEICFNQPGAKTASQLVVFVARPDKWQERRKANIKNLDSNFINRESRGAAAAYYYYENLVSDFYGEKAENTEVVTQKSVALAAQTFMLSISSEGFDSLPMEGFDEKQMKAFLELPKEAHISMTIAVGKGLKEGLYGPRFRIPFKEVVFKL
57	OM-RGC.v2.016815252	Bacteroidetes	Biota; Bacteria; Bacteroidetes; Flavobacteriia; Flavobacteriales; Flavobacteriaceae	1.01e-12	ATGAACATAATTGATAGTTTAAATTGGAGATATGCTACTACAAAATTTGATACACAACGTATCATTTCAGATAGTGATATTGATAAACTAAAAGAGATTGTAAAATTAGCACCTTCATCATGGGGTATGCAATTTTATAAGATAATAATAATTAAAGATAATGAATTGAAACAGAAGTTGTTGCCTGCTGCATATAATCAAAATCAAGTAGCTGATTGTTCACATTTATTTGTTTTTTGCAGCTTAAAAAAGGTGTTTGAAGAAGATATTAATCAAATGATTGATGAGTTTCATCGTCTAAGGGTTAACGATGATAATTATAGTAAAGAGGGAACAGATAAGTATGCTTCAGGTGCAAAAAAAAGTATTTTAGGAATGGAGCCTAAAAAACAATCAGAA…	MNIIDSLNWRYATTKFDTQRIISDSDIDKLKEIVKLAPSSWGMQFYKIIIIKDNELKQKLLPAAYNQNQVADCSHLFVFCSLKKVFEEDINQMIDEFHRLRVNDDNYSKEGTDKYASGAKKSILGMEPKKQSEWLKKQCYIALGQLMVGCADMRIDSCPMEGFKSDEVDEILDLQSQNLTSVVLLPSGYRSEDDKYQHKTKVRKPNNLLFEDK
58	OM-RGC.v2.016842540	Bacteroidetes	Biota; Bacteria; Bacteroidetes; Flavobacteriia; Flavobacteriales; Flavobacteriaceae	1.31e-13	ATGAACATAATTGATAGCTTAAATTGGAGATATGCTACTACCAAATTTGATACAGAAAGTATCATTTCTGATAGCGATATTGAAAAACTGAAAGAGATTATAAAATTGTCACCGTCTTCATGGGGACTTCAGTTTTATAAAATACTTATTATAACTGATAATCAATTAAAACAAAAATTACTTCCTGCTGCATATAATCAAAACCAAGTTGCTGATTGCTCTCATTTATTTGTTTTTTGTAGTTTAAAAAAAGTATTTGAAGAAGATATTAATCAAATGATTGATGAGTTTCATCGTCTAAGAGTTAACGATGATAATTATAGTAAAAAGGGAACAGATAAGTATGCATCTGGTGCTAAAAAAAGTATTTTAGGTATGGAACCTAAAAAGCAATCAGAA…	MNIIDSLNWRYATTKFDTESIISDSDIEKLKEIIKLSPSSWGLQFYKILIITDNQLKQKLLPAAYNQNQVADCSHLFVFCSLKKVFEEDINQMIDEFHRLRVNDDNYSKKGTDKYASGAKKSILGMEPKKQSEWLKKQCYIALGQLMVGCADMRIDSCPMEGFKSDEVDEILDLQSQNLTSVVLLPAGYRSEDDKYQHKTKVRKPNNLLFEDK
59	OM-RGC.v2.016944255	Bacteroidetes	Biota; Bacteria; Bacteroidetes; Flavobacteriia; Flavobacteriales; Flavobacteriaceae	5.35e-14	GGAATAATTATGGATATAATCGATTACTACAAGTGGAGATATGCTACTAAAAAATTTGATCCCAATAAGAAAATTCCAATTTCTGAAATAGAAATAATTAAAGAGTCTATTCGTCTAGCTCCAACTTCTTATGGATTACAATTATTTAAAGTAATTATCATTGAAAATCAGCTTAAAAAAGAGGAATTAAGAAAATTTTCTTACAACCAGTCTCAAGTTTCTGATGCTTCCCATCTTTTTATATTTTGTAATTCTACTAAAGTATTTGAAAAGGACATTGACTCATATATAGAGAATAAATCATTATGTCAAAAAATACCAGTTGAAAAGAACAAAGGATATGGTGACTTTTTAAAAAAGACCTTACTTAATAAAAGTTCTGAAGAAATCTCTGAATGG…	GIIMDIIDYYKWRYATKKFDPNKKIPISEIEIIKESIRLAPTSYGLQLFKVIIIENQLKKEELRKFSYNQSQVSDASHLFIFCNSTKVFEKDIDSYIENKSLCQKIPVEKNKGYGDFLKKTLLNKSSEEISEWTKNQLYIALTHLMTACASLKIDSCPIEGFDSSKYNDFLDINKKSLSAGVVAAIGYRSESDNSQYDKKVRKATKDIFEVD
60	OM-RGC.v2.017073594	Bacteroidetes	Biota; Bacteria; Bacteroidetes; Flavobacteriia; Flavobacteriales; Flavobacteriaceae	3.31e-13	AGTCAAATGAGTATAATTGATAGCTTAAATTGGAGATATGCTACTACAAAATTTGATACAGAACGTATCATTTCAGATAGCGATATTGATAAACTAAAAGAGATTGTAAAATTAGCACCTTCATCATGGGGTATGCAATTTTATAAGATAATAATAATTACAGATAATGAATTGAAACAGAAGTTATTGCCTGCTGCATATAATCAAAATCAAGTAGCTGATTGTTCACATTTATTTGTTTTTTGTAGCTTAAAAAACGTATCTGAAGAAGATATTAATCAAATGATTGATGAGTTTCATCGTTTAAGAGTTAACGACGATAATTATAGTAAAGAAGGAACTGATAAGTATGCTTCAGGAGCAAAAAAAAGCATCTTAGGTATGGATCCTGAAAAACAA…	SQMSIIDSLNWRYATTKFDTERIISDSDIDKLKEIVKLAPSSWGMQFYKIIIITDNELKQKLLPAAYNQNQVADCSHLFVFCSLKNVSEEDINQMIDEFHRLRVNDDNYSKEGTDKYASGAKKSILGMDPEKQSEWLKKQCYVALGQLMVGCADMRIDSCPMEGFKSDEVNEVLDLQSQNLTSVVILPLGYRSEDDKYQHKTKVRKPNNLLF
61	OM-RGC.v2.017111030	Bacteroidetes	Biota; Bacteria; Bacteroidetes	4.64e-12	ATGGATATTATCGAATCATTACATTGGAGATATGCCGTTAAAAGCTTTGACCCAAATAAAAATTTAACAACTGATCAGGTCGAGAGAGTGAAGGACGGTCTACAGCTTACCCCAACTTCTATGGGGTTACAATTAATGCAGTTTATCATTATTGAGAATCAGGATTTGAAAAATCAAATCGTACCCTTTGCTTACAATCAAAAACAAGTGGCTGATTGTTCACATCTTTTAATCTTGTGTAGAAAAACACACGTTGAAGAAAACGATATTGTAACATTTGTGGAAAGAACGGGAGAAGTTAGAGAACTCGACAACCAAAACCCTACTCTACTGAATTATGAAAAAATGCTAAGAAATAGTTTATCTTTATCTGTTGAACAACAAAAAACCTGGATGGAA…	MDIIESLHWRYAVKSFDPNKNLTTDQVERVKDGLQLTPTSMGLQLMQFIIIENQDLKNQIVPFAYNQKQVADCSHLLILCRKTHVEENDIVTFVERTGEVRELDNQNPTLLNYEKMLRNSLSLSVEQQKTWMENQVYIALGNLLTVCAAEKIDACPMEGFQRAQLDEFLGLPEKNLNAVVMCPIGYRSEEDKYSRVNKVRRLKDDLFTEIK
62	OM-RGC.v2.017128039	Bacteroidetes	Biota; Bacteria; Bacteroidetes; Flavobacteriia; Flavobacteriales; Flavobacteriaceae; Psychroserpens	5.75e-12	ATGGTTATGAATACTATAGATCACTTGAAATGGAGGTATGCAACTAAAAAGTTTGATACGACGAGAGTCCTTTCCGAAGAAAAAATAAATATCCTTAAACAGGCGTTTAATCTTACGGCAACGTCTTTTGGCTTGCAGACTATTAGCCTTTTGATTATAAAAAATAAAGATATAAGAGAAGCGCTAGTGCCGCTTTCCTATAACCAGAAACAAGTTGTTGATGCATCACATTTACTTGTTATTTGTATCCAGGATAATATAACTGATGCTGATGTGGATACTCATTTTGATAATGTTAAAGATATCAGAGAAACACCCGAAACCGTTTTAGAGCCTTTTAAAAGGAATCTCAAGTCAACAATGGAGGGTAAAACCATAAAAGAACGCCAAGAGTGGTCA…	MVMNTIDHLKWRYATKKFDTTRVLSEEKINILKQAFNLTATSFGLQTISLLIIKNKDIREALVPLSYNQKQVVDASHLLVICIQDNITDADVDTHFDNVKDIRETPETVLEPFKRNLKSTMEGKTIKERQEWSIKQAYIALGNLMTVCAMEHIDSCPMEGFSPQAYDDLLKLNEKNLKSVLLLPVGFRADDDMFSSLKKVRKELGNAVIEM
63	OM-RGC.v2.017196780	Bacteroidetes	Biota; Bacteria; Bacteroidetes; Flavobacteriia; Flavobacteriales; Crocinitomicaceae; Crocinitomix	1.04e-11	ATGGAAAAGAAGATTATTGATGCACTTTATTCAAGATACGCAACCAAACAATTTGATGTATCAAAAAAACTAACAGAAGATCAATTATCAACGATCTTGCATGCAGTGAGGTTAACGCCTACTTCATACGGATTACAATTAATGAAAATAATTGTAATTGATGATCCTGAAAAAAGAAATGCTCTTTTACCATATTCTTATGGGCAAAAACAGGTAGTTGACGCCTCACATCTGCTGATTTTATGCCGAGAAATAACCGTTGATCCAGGGCATATAGAGGATTATATCTTAAACATTTCCAATACCAGAAATATTCCAGCAGAAAATTTAGATGGATTTAAAAAAATGATGTTAGGATCAATAGCTGACATGACTGATGAAGCACTTGGTATATGGATG…	MEKKIIDALYSRYATKQFDVSKKLTEDQLSTILHAVRLTPTSYGLQLMKIIVIDDPEKRNALLPYSYGQKQVVDASHLLILCREITVDPGHIEDYILNISNTRNIPAENLDGFKKMMLGSIADMTDEALGIWMDKQVYIALGNLLNTLAFMKVDSCPMEGFQAKDYNKELGLDELNLSAVLTIPIGYRSNDDANAKNKKVRRSVDDFVVRM
64	OM-RGC.v2.017229181	Bacteroidetes	Biota; Bacteria; Bacteroidetes; Flavobacteriia; Flavobacteriales; Flavobacteriaceae; Muricauda	1.08e-11	ATGAGCACAGTCATTGAAAATAGAACATGGCGCTACGCCACCAAAAAATTTGATTCAAGCAAGAAAATATCAGAAGAAGATTTGGAAACCCTTTTGGAAGCTACACGCCTGAGTGCCTCTTCTTACGGACTCCAACCTTATCACGTAATTGTGGTTTCTGACCAAGAAGTTAAAGAGCAGTTGAAACCTGCATCATGGGGTCAGTCTCAAATTACCGATGCATCACACATTATCGTATTTGCCAACGCCACTGATTTTGGAGAAGAATTGGTAGATGATTATTTGAGCAATGTGAGTGCAACCAGAAACATTCCTTTGGATGGTCTTAAAGGATACTCCGACTTTATGAAGTCGAAACTTATCGACCTCCCTAAAGAAAGCAAAAGCAATTGGACCACT…	MSTVIENRTWRYATKKFDSSKKISEEDLETLLEATRLSASSYGLQPYHVIVVSDQEVKEQLKPASWGQSQITDASHIIVFANATDFGEELVDDYLSNVSATRNIPLDGLKGYSDFMKSKLIDLPKESKSNWTTRQAYIAFGNLMQAAAELKIDTCPMEGFESDKYNEILGLNGKDLNAAVVLAVGYRSEEDETQHLAKVRKSKEELFTLI
65	OM-RGC.v2.017262390	Bacteroidetes	Biota; Bacteria; Bacteroidetes; Flavobacteriia; Flavobacteriales; Flavobacteriaceae; Leeuwenhoekiella	4.35e-11	ATGAGTAAGTATATTGAACACCTCAATTGGCGATACGCCACCAAGCAGTTTGACGCAAACAAGAAGTTAAGCGAAGACCAACTGCAAACCCTTATAGATGCCCTACAACTTTCGGCTTCTTCCTATGGATTACAGCCATACAAGATCCTAGTGATCAAAGATGAAAAGATCAAAGAACAGTTGAAAGCCGCCGGCTACAACCAATCACAATTCACAGATGCTTCGGCCATTTTTGTGTTTGCACATCAAACTGATTTTGGAGCCGAACTCGTAGACAGTTATATTGACCACGCAGCACGTATTAAAGAAGTCGAAACAAACGCTTTAGAAGATTATGCAAATCTAATGAAAAACAGCCTTTTAAATCTTCCACAAGAAGCTAAAGCCGGTTGGACTGCC…	MSKYIEHLNWRYATKQFDANKKLSEDQLQTLIDALQLSASSYGLQPYKILVIKDEKIKEQLKAAGYNQSQFTDASAIFVFAHQTDFGAELVDSYIDHAARIKEVETNALEDYANLMKNSLLNLPQEAKAGWTARQAYIALGNLLSAAAAHEIDTCPMEGFDAATFDEILGLTEQNLHAVVVAAVGYRSAEDETQHAPKVRRPQEELFQIL
66	OM-RGC.v2.017267971	Bacteroidetes	Biota; Bacteria; Bacteroidetes; Flavobacteriia; Flavobacteriales; Flavobacteriaceae	6.91e-14	ATGAACACCGTTTTAGAACATAGAACCTGGCGCTACGCCACAAAAAAATTTGATGCCACAAAAAAAGTGTCCAATCAAGATTTGGAGACCCTAATGGAGGCCGCGCGATTAAGTGCTTCCTCCTACGGACTACAGCCTTATCACTTTTTTGTAATCTCGGACCCAGAAATTAGAGAGCAGTTAAAGCCCGCTTCTTGGGGACAGTCCCAAATTACGGATGCATCGCATATTATCGTATTTGCAAATGCAACGGATTTTGGTGAGGAATTGGTCGATGATTATGTGTCGAATGTAAGTGAGACCAGAAGCATTCCTACAGAAGGATTAAAAGGTTATGCAGATTTTATGAAGTCCAAATTGATGGAACTCCCTACCGAGCACAAAAGCAATTGGACGGCC…	MNTVLEHRTWRYATKKFDATKKVSNQDLETLMEAARLSASSYGLQPYHFFVISDPEIREQLKPASWGQSQITDASHIIVFANATDFGEELVDDYVSNVSETRSIPTEGLKGYADFMKSKLMELPTEHKSNWTARQAYIAFGNLMQAAAELKIDTCPMEGFESKKYNEILGLEDKNLNAAVVLAVGYRSEEDETQHYAKVRKSTEELFTLI
67	OM-RGC.v2.017268429	Bacteroidetes	Biota; Bacteria; Bacteroidetes; Flavobacteriia; Flavobacteriales; Flavobacteriaceae	8.99e-12	ATGAGCGATTACATTGAAAACCTGAAATGGCGATATGCCACAAAACAGTTTGATGCTTCTAAGGATATTTCTGAAGAAGACCTAAACTACTTAAAGGAAGCACTACAGCTTTCGGCTTCCTCTTATGGACTTCAGCCTTATGAAATCCTAATCATTAAAGATCAAGCTATTCGAGAGAAATTGAAACCCGCCGCTTGGAATCAGTCGCAAATAACCGATGCCTCCTACCTTATCGTTTTTGCTAATAAAACCGATTTTGGGGATGAGTTGGTGGACGATTACATAGACAATGTGGCTACTACCAGAAACCTGAGCAAAGAGGATTTAAAAGGATATGCCGATTTTATGAAAAGTAAGTTGGTGGCGCTTCCGCAGGAAGAAAAATCACAGTGGACCGCC…	MSDYIENLKWRYATKQFDASKDISEEDLNYLKEALQLSASSYGLQPYEILIIKDQAIREKLKPAAWNQSQITDASYLIVFANKTDFGDELVDDYIDNVATTRNLSKEDLKGYADFMKSKLVALPQEEKSQWTAKQTYIALGNLLSAAAHKKLDVCPMEGFSAEEVNSILDLNDKNLNASVIATVGYRSEEDATQHYAKVRKPQNILFKHV
68	OM-RGC.v2.017274697	Bacteroidetes	Biota; Bacteria; Bacteroidetes; Flavobacteriia; Flavobacteriales; Flavobacteriaceae	5.96e-12	ATGAATAGTATAGAGAATTTAGAATGGCGCTATGCGGTTAAAAAATTTGATGATAAAAAATTCTTAGAAGATGCACAAGTCAATACTTTAAAACAAGCTTTTAATTTAACAGCTACATCTTATGGCTTACAGCCAATAAAGTTACTGATCATTAAAAATAAAGAAATCCAACGGGAATTAGTTGCACACAGTTGGAATCAACAACAAATCATACAAGCCTCTCACCTACTTGTTATTTGTGTAGATACAAAACTAGACGAATCTGATGTAGAAAAGTATTTTGATAGAGTAAAAGAAATACGAAATACACCAGATGAAATTATCAACTCATTTAGAGAATATTTAAAAACTGCTATTGCGGGAAAAACAATACAAGATTTACTTTCTTGGGGAAAAAAT…	MNSIENLEWRYAVKKFDDKKFLEDAQVNTLKQAFNLTATSYGLQPIKLLIIKNKEIQRELVAHSWNQQQIIQASHLLVICVDTKLDESDVEKYFDRVKEIRNTPDEIINSFREYLKTAIAGKTIQDLLSWGKNQAYLALGNLLTVCANEKIDSCPMEGFIPEKYDEILKLKEQDLTSVLVLPVGFRAEDDAMIHQKKVRKKMNEIVLEIS
69	OM-RGC.v2.017275227	Bacteroidetes	Biota; Bacteria; Bacteroidetes; Flavobacteriia; Flavobacteriales; Flavobacteriaceae; Gillisia	1.34e-14	ATGAATACATATATAGAAGACTTAAACTGGCGTTACGCTACCAAAACATTCGATCCTAATAAGAAAATTTCAGAAAAAGATTTAGATACCTTATTGGAAGCCATTCAGCTTACCGCATCTTCGTATGGATTACAACCCTATGAGATAATTGTAGTTAAGGATGCTGCGCTAAGAGCAAAATTAAAAAAAGCCTCTTGGAATCAGACCCAAATAACTGATGCTTCTGAAGTTATTGTGTTTGCAAATAAAACCAATATTACTAATAGCTATGTAGAATCCTATTTGCAAGATATTGCACAAACAAGAGATCTAAAAATCGAAGATCTCCAAGGTTTAAAAGGAATGTTGGAATCTACCATCTTAAAACTTAATCCAGAAGATCAGAGCACTTGGGCTGCA…	MNTYIEDLNWRYATKTFDPNKKISEKDLDTLLEAIQLTASSYGLQPYEIIVVKDAALRAKLKKASWNQTQITDASEVIVFANKTNITNSYVESYLQDIAQTRDLKIEDLQGLKGMLESTILKLNPEDQSTWAAKQAYIALGNFLSAAANLRIDTCPMEGFDVSKYDELLNLKEKGLTTAVIATIGYRCEEDTTQFAAKVRKSKNDLINTI
70	OM-RGC.v2.017275366	Bacteroidetes	Biota; Bacteria; Bacteroidetes; Flavobacteriia; Flavobacteriales; Flavobacteriaceae; Gillisia	9.62e-14	ATGAGTACATATATAGACGATTTAAACTGGCGCTATGCCACCAAAAAATTTGATTCAAATAAAGAGGTTTCTCCTCAAGATCTTCAAACTTTATTAGAGGCTGTTCAATTAACTGCATCCTCTTATGGATTACAACCCTATGAGATAATCGTTTTAAAGGACCCTGCTCTTAGAGAAAAATTAAAAGCTCATTCTTGGGATCAAACTCAAATAACAGATTCTTCTGAAGTGATTGTATTTGCAAACAAAACAAATATTACAACTAGCTATTTAGATTCTTATTTAATGGATATGGCTACAACGAGAAATCTAAAAATAGAAGATTTAGATGGTCTTAAAGGAATGCTAGAGTCTACTATCATGAAACTGAACCCAGAAGATCAAAGCATTTGGGCAGCG…	MSTYIDDLNWRYATKKFDSNKEVSPQDLQTLLEAVQLTASSYGLQPYEIIVLKDPALREKLKAHSWDQTQITDSSEVIVFANKTNITTSYLDSYLMDMATTRNLKIEDLDGLKGMLESTIMKLNPEDQSIWAAKQAYIALGNLLSAAANLRIDTCPMEGFDAAKYDEILNLKEKGLTTAVIATIGYRSEEDTTQFAAKVRKSKNDLINTI
71	OM-RGC.v2.017276442	Bacteroidetes	Biota; Bacteria; Bacteroidetes; Flavobacteriia; Flavobacteriales; Flavobacteriaceae; Polaribacter	3.18e-12	ATGAATATTATAGATAGTTTAAAATGGCGCTATGCTGTTAAAAAATTTGATACGAACAAAAATCTTTCAGAGAAACAAATAGAAACGTTAAAAGAAGCCTTTAATTTAACAGCTACATCTTACGGCTTGCAGCCGTTAAAATTAGTGATAATTAAAAATAAAAAAATTCAAGAAAAACTTGTACCGTTCTCATGGAATCAACAACAGATTTTGCAAGCATCTCATCTATTAGTAATATGTATAAAAGATAATTACACAACTAAAGAAGTAGAAAACTACTTTAATTTAGTGCAAAAAATTAGAAATACACCTGATGAAGTTATCAATCCATTTAAAAAGTTTTTAACTGCAGAAATTGCAAAAAAAACACAAGAAGAATTATATGTTTCAAATAAAAAT…	MNIIDSLKWRYAVKKFDTNKNLSEKQIETLKEAFNLTATSYGLQPLKLVIIKNKKIQEKLVPFSWNQQQILQASHLLVICIKDNYTTKEVENYFNLVQKIRNTPDEVINPFKKFLTAEIAKKTQEELYVSNKNQAYIALGNLLTVCASQEIDSCPMEGFTPEKYDEILDLTKDNLKSVLVLPVGFRASDDYMKDLTKVRKNISDSIIEIS
72	OM-RGC.v2.017278049	Bacteroidetes	Biota; Bacteria; Bacteroidetes; Flavobacteriia; Flavobacteriales; Flavobacteriaceae; Gillisia	4.93e-13	ATGAGTACTTATATAGACGATTTAAACTGGAGATATGCCACCAAGAAATTTGATGCGAACAGAGAGGTTTCGACAAAAGATATTGAAACTTTACTAGAAGTAATTCAGCTTACAGCTTCATCTTATGGCTTACAACCCTACGAGATAATTGTGGTAAAAGATGCCAAAATTAGAGAACAATTAAAATTAGCAGCTTGGAATCAATCTCAAATTACAGATGCTTCAGAAATTATTGTATTTGCCAACAAGACAAATATTACCAGTAACGATATAGATTCTTATTTAAAGGATATCGCAAAAATTCGCTCTCTAAAACTTGATGATCTAGCTGGATTAAAAGGGATGTTAGAATCTACAATTTTGAAATTAAATCCTGAAGATCAAAATGCATGGGCAGCA…	MSTYIDDLNWRYATKKFDANREVSTKDIETLLEVIQLTASSYGLQPYEIIVVKDAKIREQLKLAAWNQSQITDASEIIVFANKTNITSNDIDSYLKDIAKIRSLKLDDLAGLKGMLESTILKLNPEDQNAWAAKQAYIALGNLLSAAANLKIDTCPMEGFDVIKFDSILNLKEKGLTAAVIATVGYRSVDDQTQYAAKVRKSKEDLISKI
73	OM-RGC.v2.017278141	Bacteroidetes	Biota; Bacteria; Bacteroidetes; Flavobacteriia; Flavobacteriales; Flavobacteriaceae	3.42e-12	ATGAGTAACTACCTTGAAAATTTACACTGGCGATACGCCACAAAAAAGTTTGACGCCACAAAAAAAATAAACGAAACAGATTTAGAGTTTCTAAAAGAAGCGATGCAGTTATCGGCTTCTTCGTACGGACTTCAGCCCTATGAAATTTTAGTAATTGAAGATGCTGAACTTCGCGAAAAGCTTAAACCCGCTGCATGGAATCAATCACAGATTACAGATGCTTCTCAATTAATTGTTATCGCCAATAAAGTAGGTTTTGGGGATGAATTAATCGATTCATATATAGAGAATGTTAGTACGGTGCGCGAGCTTCCTTTGGAAAGTTTATCAAATTTTTCAAGTTTTATGAAATCTAAAATTGGTGAGTTCTCTATTGAACAAAAAGCGCAGTGGACGCAA…	MSNYLENLHWRYATKKFDATKKINETDLEFLKEAMQLSASSYGLQPYEILVIEDAELREKLKPAAWNQSQITDASQLIVIANKVGFGDELIDSYIENVSTVRELPLESLSNFSSFMKSKIGEFSIEQKAQWTQNQSYIVLGNLLSAAAEIKVDVCPMEGFDAKVFNEILELDKKGLNTAVIATIGYRSEEDDTQHHPKVRKEKEELFTTI
74	OM-RGC.v2.017288185	Bacteroidetes	Biota; Bacteria; Bacteroidetes; Flavobacteriia; Flavobacteriales; Flavobacteriaceae	2.49e-12	ATGATTGATTTTTTTAGTGCCCTTCAAAAACGATACGCAACAAAGCATTTTAATGCTGACCTTACTGTAGATGAGAAGGATATTAAAAGAATAAAGGAGAGCGTTCGACTTAGTCCCTCAAGCTACAATCTAATGCCCTGCCGGGTTATTGATGTCAAAAACAAGGAAGTTCGCAGCAAACTGAAAGATGCCTCATATAATCAAGGACAGATAACGGAAGCCTCTCATCTTTTTGTGTTTTGTTCTCTCAATGCAATATCCTATGAGTATATCCAACAAATCAATCATCTAAGAGAAGAAATTGAAGGTAAGAAAAGGGACTATTACAAGGGATATGTCGAGTTTCTTCACGATATGGTTGGAAAAAAATCTCAAAACGAGCTCATGCATTGGAGTGCC…	MIDFFSALQKRYATKHFNADLTVDEKDIKRIKESVRLSPSSYNLMPCRVIDVKNKEVRSKLKDASYNQGQITEASHLFVFCSLNAISYEYIQQINHLREEIEGKKRDYYKGYVEFLHDMVGKKSQNELMHWSAKQTYISLGFAIMACASLSIDSCPIEGFDAEEYSEILKLSDKGLTPNVVLAIGYAQQEEGSQGSPKVRLDTSEFFLDI
75	OM-RGC.v2.017297718	Bacteroidetes	Biota; Bacteria; Bacteroidetes; Flavobacteriia; Flavobacteriales; Flavobacteriaceae	7.78e-12	ATGAGTAATTATATTGACAATCTTAACTGGCGTTATGCCACCAAAAAATTTGATAGCACGAAGAAGATTTCTGAAGATGATTTGAGCAAACTTTTAGAGGCTACCTCTTTAAGTGCTTCATCTTACGGATTACAACCATACAAAATTTTAGTCTTGAAAGATGATGAGATAAGAGCTAAGCTAAAGCCAGCCGCTTGGGGCCAGTCTCAAATTACCGAGGCTTCGCACCTTATAGTATTGGCAAATCAAACCACTTTCGGTGATGAGCTTGTAGACGACTATTTGACGAACGTTAGTGAGACAAGGGGTATACCTGTGGAAGGATTAAAAGCCTACGCCGATTTAATGAAAGCGAATTTAATGCCTTTAACAGATGAGCAAAAAGCCGCTTGGACGGCA…	MSNYIDNLNWRYATKKFDSTKKISEDDLSKLLEATSLSASSYGLQPYKILVLKDDEIRAKLKPAAWGQSQITEASHLIVLANQTTFGDELVDDYLTNVSETRGIPVEGLKAYADLMKANLMPLTDEQKAAWTAKQTYIALGNLLSAAADLKIDTCPMEGFDSAQFNEILGLNDKNLNAVVLAAVGYRSEEDQTQHYKKVRKSTENLITII
76	OM-RGC.v2.017340366	Bacteroidetes	Biota; Bacteria; Bacteroidetes; Flavobacteriia; Flavobacteriales; Flavobacteriaceae; Olleya marilimosa	3.49e-12	ATGAATATAATTGAACAACTTAATTGGAGATACGCCACAAAAAGTTTTGATTCAGAAAAAATAATTGGAGAAGATGATATAAATACTTTACTGGAAGCGTTTAATTTAACAGCAACGTCTTACGGTCTACAACCAATTAAATTAATAGTTATAAAAGACAAAGCTTTACAAGAGCAATTAGTTCCATTATCTTTTAACCAAAAACAAGTTATGGAAGCATCTCATTTATTTGTATTTTGTGTTGATTCAAAAATGGATACGCCTTTTATTTTAGATTATTTTAATAGGGTTAAGGATATTAGAAATACGCCTAATGAGATTTTAGATCCTTTTAAAACGTTTTTAGTTGAAGATTTTGGTTCAAAAACACAGATTGATAAAGAAAACTGGGCAGCAAAA…	MNIIEQLNWRYATKSFDSEKIIGEDDINTLLEAFNLTATSYGLQPIKLIVIKDKALQEQLVPLSFNQKQVMEASHLFVFCVDSKMDTPFILDYFNRVKDIRNTPNEILDPFKTFLVEDFGSKTQIDKENWAAKQAYLAMGNLMTVCALLNIDACPMEGFSPKDYDAILNLEKLKLKSVLIMPIGYRAKDDFMSKLKKVRKPINESVIIWK
77	OM-RGC.v2.017341130	Bacteroidetes	Biota; Bacteria; Bacteroidetes; Flavobacteriia; Flavobacteriales; Flavobacteriaceae	3.81e-11	ATGAATAACTATATAGAAGCTTTAAAATGGCGTTATGCCACTAAGAAGTTTGATACTTCTAAAAAAGTAGCAGCAGAAGATCTAAATATTTTAAAAGAGGCTATGCAATTGTCTGCTTCGTCTTATGGTCTTCAGCCCTATAAAATATTTGTGATTGAAGATCAGGAAATAAGAAAGCAATTACAACCCGCTGCTTACGGCCAGAGCCAAATAGTTGATGCTTCACATCTAATCGTAATTGCAAACAAAGCCGATTTTGACGAAAACCTGGTAGACAGTTATGTTGATGAAATAAGTAAAGTAAGAGGTATAGAACCCGCTCAACTTAGCGGTATGGCAGATTATATGAAAAAGAATGTGGTTGATCTTGCAGCTGAAATGAAAGCTCAATGGACAGCC…	MNNYIEALKWRYATKKFDTSKKVAAEDLNILKEAMQLSASSYGLQPYKIFVIEDQEIRKQLQPAAYGQSQIVDASHLIVIANKADFDENLVDSYVDEISKVRGIEPAQLSGMADYMKKNVVDLAAEMKAQWTAKQTYIVLGNLLAAAAQLKIDTCPMEGFDAKKFNKILGLANNDYNASVIVALGYRSADDATQHLPKVRRPQEVLFETI
78	OM-RGC.v2.017341211	Bacteroidetes	Biota; Bacteria; Bacteroidetes; Flavobacteriia; Flavobacteriales; Flavobacteriaceae	1.76e-14	ATGAGCAATTATATTGAAAATTTAAACTGGCGGTACGCCACCAAAAAATTCGACCCGTCCAAAAAAATATCCGGTGAAGATCTCGATATCCTCTTGGAAGCAATTTCCTTGAGCGCTTCTTCCTACGGACTGCAACCTTACAAGGTTTTGGTAATAACCGACCCCGAGATAAGAAAACAGTTGCGACCGGCCGCTTGGGGACAGCCACAGATCACGGACGCCTCCCACCTGATCGTCTTTGCCAACAAGTCCGATTTTGGAGCGGAACTGGTGGACGATTATATTGACAATGTGGTGAAGACCAGGGAAATTCCGGAAGAGAAACTTGAAGGATATGCCGACCTGATGAAGTCGAAACTACTACCGCTCCCCGAAGGAGCCAAAGCGCAATGGACCGCC…	MSNYIENLNWRYATKKFDPSKKISGEDLDILLEAISLSASSYGLQPYKVLVITDPEIRKQLRPAAWGQPQITDASHLIVFANKSDFGAELVDDYIDNVVKTREIPEEKLEGYADLMKSKLLPLPEGAKAQWTAKQAYIAVGNLLSAAAFLRIDSCPMEGFDSEKFNEILKLDEIGLNASVLVTLGYRSQEDETQHQKKVRKPKDLLITHI
79	OM-RGC.v2.017342896	Bacteroidetes	Biota; Bacteria; Bacteroidetes; Flavobacteriia; Flavobacteriales; Flavobacteriaceae; Maribacter; Maribacter arcticus	2.37e-13	ATGAAAAACGTTCTAGACAAATTAAATTGGCGTTACGCCACAAAAGTGTTTGATAGTTCTAAAAAAGTAAACCAAGAAGATTTTAATATTTTATTGGAAGCAGCAAGATTGAGCGCATCATCATACGGTTTGCAACCATACCATTTCTTCATTATAGAAGATAATGAAGTAAGATCTAAATTAAGAAAGGCTTCTTGGAATCAATCTCAAATAACCGATGCTTCACACCTATTGATTCTTGCTAATAAGCCAACTTTTGATAACAGTTTAGTAGACAATTATATCGATAATATAATTGAAACTCGTGGTGTAACAAAAAAAGATGTTGAAGGTTACTCACAGATGATGAAGGGCGCCCTTTTGGGTCTTCCAGACGCGCAAAAAAAATCATGGACCTCC…	MKNVLDKLNWRYATKVFDSSKKVNQEDFNILLEAARLSASSYGLQPYHFFIIEDNEVRSKLRKASWNQSQITDASHLLILANKPTFDNSLVDNYIDNIIETRGVTKKDVEGYSQMMKGALLGLPDAQKKSWTSDQTYIVLGNLMTIAAEMEIDTCPIEGFDKEQYNEILGLNDKNLNATVVLAIGYRSNDDKTQNYPKVRYSREQIITHI
80	OM-RGC.v2.017342900	Bacteroidetes	Biota; Bacteria; Bacteroidetes; Flavobacteriia; Flavobacteriales; Flavobacteriaceae; Arenibacter	3.89e-11	ATGAATTCCTATATCAAAAATTTGAACTGGCGTTATGCCACCAAAAAATTCGATGCTTCCAAAAAAGTGTCGCAAAAAGATTTAGATAACTTACTGGAGGCCACCTCCCTTAGTGCATCTTCTTACGGGTTACAGCCCTACGAGATACTGGTTATAGAAGATGCTGCATTGAGAAAAAAATTACAGCCAGCAGCTTGGGGACAGTCACAAATAACCGAAGCCTCCCACTTAATAGTACTGGCCAACCAGTCTACTTTTGGGGAAGAATTGGTAGATGATTACTTGGACAATGTAAGTGAAACACGTGGTATTCCGTCCAATGATCTACAAGCTTATTCAGATTTTATGAAATCCAAATTAATGCCATTATCCGAATCCGCAAAAGCCACCTGGACGGCA…	MNSYIKNLNWRYATKKFDASKKVSQKDLDNLLEATSLSASSYGLQPYEILVIEDAALRKKLQPAAWGQSQITEASHLIVLANQSTFGEELVDDYLDNVSETRGIPSNDLQAYSDFMKSKLMPLSESAKATWTARQTYIALGNLLSAAADLKIDTCPMEGFDNAQFNEILGLKGKGLNAAVLIAVGYRSEEDKTQHYKKVRKAKENLITHI
81	OM-RGC.v2.017343744	Bacteroidetes	Biota; Bacteria; Bacteroidetes; Flavobacteriia; Flavobacteriales; Flavobacteriaceae; Sediminicola; Sediminicola sp. YIK13	4.12e-12	ATGAGTTCATATATAGACAGTTTAAATTGGCGTTATGCCACCAAAAAATTTGATGCAGACAAAAAAGTATCTCAAGAAGATCTAGAGACTTTATTGGAAGCCACCACATTGAGTGCTTCTTCGTTTGGACTACAACCTTATAAAATATTTGTAGTGGAAGATGCTGAAATCAGATCTAAATTAAGACCGTTTGCTTGGGATCAATCCCAAATAACAGAGGCTTCCCACCTGATCGTTCTTGCCAATCAAAATTCTTTTGGTCCTGAATTGGTAGAAGAATATGTGGACAACGTGAGTGAGACTAGAGGTATACCAGCTGCAGGATTAAAAGGATATTCCGATTTTATGAAATCGAAATTAGTACCACTTTCTGAGGATGCAAAAGCTGTTTGGACTGCA…	MSSYIDSLNWRYATKKFDADKKVSQEDLETLLEATTLSASSFGLQPYKIFVVEDAEIRSKLRPFAWDQSQITEASHLIVLANQNSFGPELVEEYVDNVSETRGIPAAGLKGYSDFMKSKLVPLSEDAKAVWTAKQTYIALGNLLSAAAINKIDACPMEGFDAEQFNNILGLTEKGLNTSVLVAVGYRSEEDETQHYKKVRKSKENLITHI
82	OM-RGC.v2.017344779	Bacteroidetes	Biota; Bacteria; Bacteroidetes; Flavobacteriia; Flavobacteriales; Flavobacteriaceae	4.33e-14	ATGAGTACGTATATTGATAGTTTAAATTGGCGATACGCCACCAAGAAATTTGACAATAGCAAAAAAGTATCTGAAAGCGATTTAGAAGTTTTGCTCGAGGCCACAGCTTTAAGCGCTTCGTCATATGGGCTGCAACCCTATGAAATATTGGTTATTAAAGATACAGAGTTAAGACTCAAGTTACAGCAAGCGGCCTGGGGGCAGGTGCAGACAACACAGGCATCACATCTAATTGTTCTTGCCAACAAAGAATCTTTTGGCGAAGAGTTGGTTGATGATTATTTAAAAAATGTAAGTAAAACTAGAGGTATCGCCCCTGAGGATTTAACAGGTTATGCCGATTTCATGAAGTCTAAATTAATGACATTGACCGATGGGGAGAAGACCATATGGACAGCG…	MSTYIDSLNWRYATKKFDNSKKVSESDLEVLLEATALSASSYGLQPYEILVIKDTELRLKLQQAAWGQVQTTQASHLIVLANKESFGEELVDDYLKNVSKTRGIAPEDLTGYADFMKSKLMTLTDGEKTIWTARQAYIALGNLLSAAADMKIDTCPMEGFDSEQFNEILNLKEKGLNAAVLVAIGYRSEEDETQHYKKVRKPKENLITHL
83	OM-RGC.v2.017344879	Bacteroidetes	Biota; Bacteria; Bacteroidetes; Flavobacteriia; Flavobacteriales; Flavobacteriaceae; Polaribacter	3.17e-11	ATGAACATTATAGATAATTTAAAATGGCGTTATGCTGTTAAAAAATTCGATACAAATAGAGAACTTTCAGAAGCACAAATTAATACTCTAAAAGAAGCTTTTAACTTAACTGCAACTTCTTATGGTTTACAGCCATTAAAATTAGTAGTAATTAAAAATAAGGCAATTCAAGAAGAATTAGTAGAATATTCATGGAATCAGCAGCAAATTGTTCAAGCATCTCATTTATTAGTTATTTGTATTCAAGATAATTACACTACAACAGAGGTAGAAAATTATTTTAATTTAGTACAAAAAATTAGAAATACACCAGATGAAATCATCAATCCTTTTAAAGAGTTTTTAACTGCAGAAATTGCTAAAAAAACGCAAGAAGAATTATATGCTTCAAATAAAAAC…	MNIIDNLKWRYAVKKFDTNRELSEAQINTLKEAFNLTATSYGLQPLKLVVIKNKAIQEELVEYSWNQQQIVQASHLLVICIQDNYTTTEVENYFNLVQKIRNTPDEIINPFKEFLTAEIAKKTQEELYASNKNQAYIALGNLLTVCATLEIDSCPMEGFVPEKYDEILNLKKHNLKSVLVLPVGFRAEDDYMKDLTKVRKNLSDSILEIN
84	OM-RGC.v2.017344941	Bacteroidetes	Biota; Bacteria; Bacteroidetes; Flavobacteriia; Flavobacteriales; Flavobacteriaceae; Arenibacter	3.51e-11	ATGAATTCATATATAGAAAATTTGAATTGGCGATATGCCACCAAAAAATTTGACGCTGCCAAAAAGGTATCAAAGAAAGATTTAGAAAATTTATTGGAAGCCACTTCCTTAAGTGCATCCTCCTACGGTTTACAACCTTATGAAATCCTGGTTGTTGAAGATAATGAGATTAGGAGTAAATTACAGCCTGCAGCTTGGGGACAGTCGCAAATTACAGAGGCCTCTCATTTAATTGTACTGGCCAACCAGTCCACTTTTGGGGAAGAATTGGTTGACGATTACTTAAGCAACGTAAGTGAAACCAGAAACATTCCGACCAAAGACCTGCAAGGCTATGCAGATTTTATGAAGTCGAAATTATTGCCCATGTCCGAATCGGCCAAGGCCACTTGGACGGCA…	MNSYIENLNWRYATKKFDAAKKVSKKDLENLLEATSLSASSYGLQPYEILVVEDNEIRSKLQPAAWGQSQITEASHLIVLANQSTFGEELVDDYLSNVSETRNIPTKDLQGYADFMKSKLLPMSESAKATWTARQTYIALGNLLSAAADLKIDTCPMEGFDNAQFNELLGLKEKGLNAAVLVAVGYRSEEDSTQHYKKVRKSKADLITHI
85	OM-RGC.v2.017348006	Bacteroidetes	Biota; Bacteria; Bacteroidetes; Flavobacteriia; Flavobacteriales; Flavobacteriaceae; Maribacter; Maribacter arcticus	1.23e-14	ATGAAAAACGTTCTAGACAAATTAAATTGGCGCTATGCCACAAAAGTTTTTGATAGTTCTAAAAAAGTAAGTAAAGAAGATTTAAATATTTTATTAGATGCAGCAAGATTGAGCGCATCATCATACGGTTTACAACCATACCATTTCTTTGTAATAGAAGATAGTGAAGTAAGATCTAAATTGAGAAAGGCATCTTGGAATCAAGCTCAAATAACTGATGCTTCATACCTTTTGGTTCTTGCCAACAAACCTAATTTTGATGAAAGTTTAGTAGATAACTATATTGATAATATAATTGAAACACGTGGTGTTTCAAAAAAAGATGTTGAAGGTTACTCACAAATGATGAAAGGTGCACTTTTAGGTCTTCCTGACGAGCAAAAAAAATCTTGGACTTCT…	MKNVLDKLNWRYATKVFDSSKKVSKEDLNILLDAARLSASSYGLQPYHFFVIEDSEVRSKLRKASWNQAQITDASYLLVLANKPNFDESLVDNYIDNIIETRGVSKKDVEGYSQMMKGALLGLPDEQKKSWTSDQTYITLGNLMTIAAEMEIDTCPMEGFDEAEYNEILGLNDKNLNASVVLAIGYRADDDETQHYPKVRYSREQIITHI
86	OM-RGC.v2.017353164	Bacteroidetes	Biota; Bacteria; Bacteroidetes; Flavobacteriia; Flavobacteriales; Flavobacteriaceae	2.41e-12	ATGAATACATACATAAACAATTTAAACTGGCGTTATGCTACCAAAAAATTTGATACAACTAAAAAAGTATCAAATGAAAATCTAGATATTTTATTAGAAGCAACAACACTTAGTGCATCTTCATTTGGACTACAACCATATCAAATATTAGTAGTAGAAAATGCCGAGATTAGAGAACAACTTAAACCTGCGGCATGGGGACAATCTCAAATAACTGATGCTTCTCACCTAATTATTATAGCAAATCAAACTAATTTTGGAGACGAACTAGTTGATGATTATTTAAGCAATGTAAGCGAAACTAGAGGTATTCCAACAGAAGCCTTAAAAGGATATGCTGATTTTATGAAATCTAAATTAACTCCATTAACTAAAGAAGAAAAAGCTAAATGGACAGCT…	MNTYINNLNWRYATKKFDTTKKVSNENLDILLEATTLSASSFGLQPYQILVVENAEIREQLKPAAWGQSQITDASHLIIIANQTNFGDELVDDYLSNVSETRGIPTEALKGYADFMKSKLTPLTKEEKAKWTAKQAYIALGNLLSAAADLKIDTCPMEGFEPDKFNAILGLNDKGLNAVVIVPVGYRSNEDETQHYKKVRKSKENLITHI
87	OM-RGC.v2.017356208	Bacteroidetes	Biota; Bacteria; Bacteroidetes; Flavobacteriia; Flavobacteriales; Flavobacteriaceae; Maribacter; Maribacter arcticus	9.81e-15	ATGAAAAAAGTTCTAGACAAATTAAATTGGCGTTACGCCACAAAAGTGTTTAATCCTTCTAAAAATGTAAGTAAAGAAGATTTGAATATTCTATTAGAAGCAGCAAGATTGAGCGCATCATCATACGGTTTGCAACCCTACCATTTCTTCGTTATAGAAGATAATGAAGTAAGATCTAAACTACGAAAGGCTTCTTGGAATCAATCTCAAATAACCGATGCTTCATACCTGTTGGTTCTTGCCAATAAACCAACTTTTGATGACAGTTTAGTAGACAATTATATTGATAATATTATTGAAACACGTGGTGTTTCAAAAAAGGACCTTGAAGGTTACTCACAAATGATGAAGAGCGCACTTTTAGGTCTGCCAGATGCTCAAAAGAATTCTTGGACTTCT…	MKKVLDKLNWRYATKVFNPSKNVSKEDLNILLEAARLSASSYGLQPYHFFVIEDNEVRSKLRKASWNQSQITDASYLLVLANKPTFDDSLVDNYIDNIIETRGVSKKDLEGYSQMMKSALLGLPDAQKNSWTSDQTYIALGNLMTIAAEMEIDTCPMEGFDKAQYNEILGLNDKNLSASVVLAVGYRADDDETQNYPKVRYSKEQIITHI
88	OM-RGC.v2.017363326	Bacteroidetes	Biota; Bacteria; Bacteroidetes; Flavobacteriia; Flavobacteriales; Flavobacteriaceae; Maribacter; Maribacter arcticus	1.87e-13	ATGAAAAACGTTCTAGACAAATTAAATTGGCGCTATGCCACAAAAGTATTTGATAATTCTAAAAAAGTAAGCAAAGAAGATTTGAATATTTTATTAGACGCAGCAAGATTGAGCGCATCATCATACGGTTTACAACCATACCATTTTTTCGTTATAGAAGATAGTGAAGTAAGATCTAAATTAAGAAAGGCTTCTTGGAATCAATCTCAAATAACCGATGCTTCATACCTTTTGGTTCTTGCCAATAAACCTACTTTTGATGATAGTTTAGTAGACAACTATATCGATAATATAATTGAAACACGTGGTGTTACAAAAAAAGATGTTGAAGGCTACTCGCAAATGATGAAAGGTGCACTTTTAGGTCTTCCAGATGAACAAAAAAAATCTTGGACTTCT…	MKNVLDKLNWRYATKVFDNSKKVSKEDLNILLDAARLSASSYGLQPYHFFVIEDSEVRSKLRKASWNQSQITDASYLLVLANKPTFDDSLVDNYIDNIIETRGVTKKDVEGYSQMMKGALLGLPDEQKKSWTSDQTYIALGNLMTIAAEMEIDTCPMEGFDKAQYNEILGLNDKNLNASVVLAVGYRADNDETQNYPKVRYSREQIITHI
89	OM-RGC.v2.017368953	Bacteroidetes	Biota; Bacteria; Bacteroidetes; Flavobacteriia	3.25e-12	ATGGATATTATTAATAGTTTAAAATGGAGGTATGCTACAAAAAAATTTAACCCCTCTAAAAAACTAACTAATGAAAAAATTGAAATACTAAAAAATGCCTTTAATTTAACTGCAACTTCCTTTGGGCTTCAACCTGTAAAATTGATTATAATTTGCAATAAAGAATTACAAGAAAAATTTGTTGAACATTCTTACTATCAACGTCAAGTTGCCGATGCCTCTCACCTACTTGTTTTGTGTATAAAAAATGACACTACAACTACTGATGTTAATGCTTATTTCGATTTAGAAAAACAAATTAGAAATGTTGATGAGGAAGTAATTTCAAGTTTTAGAAATCAACTCGTTGATATGTATAAAAACAAATCTCTTGAAGAAAAACAACTTTCTGCCATATAT…	MDIINSLKWRYATKKFNPSKKLTNEKIEILKNAFNLTATSFGLQPVKLIIICNKELQEKFVEHSYYQRQVADASHLLVLCIKNDTTTTDVNAYFDLEKQIRNVDEEVISSFRNQLVDMYKNKSLEEKQLSAIYQAYIILGNLMTVCAVEKIDNCPMEGFVPQKVDELLNLKTLNLKSVLMLPVGYRAEDDIMSGMKKVRKPLSETIIEIN
90	OM-RGC.v2.017369110	Bacteroidetes	Biota; Bacteria; Bacteroidetes; Flavobacteriia; Flavobacteriales; Flavobacteriaceae; Maribacter	3.71e-12	ATGAATACAGTACTAGACAAATTAAATTGGCGATATGCCACTAAAAAATTCGATACCTCTAAAAAAGTGAGTAAGGAAGATTTAGAAACGATTTTAGAGGCTGCTAGATTAACCCCATCTTCTTATGGGTTACAACCCTATCACATTTTTGCTATAGAGGATAATGATATAAAGGCAAAACTAAGAAAGGCTTCTTTTGACCAACCGCAAATTACAGATGCATCATATATAATAGTGCTTGCCAACAAACCTACATTTGATGGCAATATGGTTGATGATTATATTGCCAACATTATTGAAACTCGTGGTGTTTCAAATAAAGATGTTGAAGGTTTTTCTCAAATAATGAAATCTTCATTATTAGGCCTGCCAGATGCTCAAAAAAATAGTTGGACATCT…	MNTVLDKLNWRYATKKFDTSKKVSKEDLETILEAARLTPSSYGLQPYHIFAIEDNDIKAKLRKASFDQPQITDASYIIVLANKPTFDGNMVDDYIANIIETRGVSNKDVEGFSQIMKSSLLGLPDAQKNSWTSSQAYIILGNIMTIAAEMKIDTCPMEGFDKNQYNEILGLNDINLNAAVVLAIGYRSDDDATQNYPKVRYSKEQLITLI
91	OM-RGC.v2.017395228	Bacteroidetes	Biota; Bacteria; Bacteroidetes; Flavobacteriia; Flavobacteriales; Flavobacteriaceae; Leeuwenhoekiella	8.49e-12	ATGGATGTGATCTCAAGCCTTAAATGGCGCTATGCGACCAAAAAATTTGATGCAGATAAATTGCTTACCGAAGAAAAACTAGATATTTTAAAGGAAGCCTTCAATCTCACTGCAACTTCTTACGGACTACAACCGGTGCGTATGGTGGTGGTTTCTGATAAAGCCCTGCAGCAGCGTCTAAAAGAAGCTGCAATGAACCAAAGTCAGGTGCTTGATGCTTCTCACGTGTTGATCATCTGTGTAGAACGCAAGGTAGAAGCTCCTTTTGTAACCAATTATTTTGACCGCGTAAAAGAGGTTCGTGAAACTCCAGATGCGATCTTAAAGCCTTTTAGAGAGATGCTGGAGCAGAAGTTTGACAATCAGCCAAAATCAGATACTCGTGAATGGGCGATACGT…	MDVISSLKWRYATKKFDADKLLTEEKLDILKEAFNLTATSYGLQPVRMVVVSDKALQQRLKEAAMNQSQVLDASHVLIICVERKVEAPFVTNYFDRVKEVRETPDAILKPFREMLEQKFDNQPKSDTREWAIRQAYLTLGNLLTVCALEEIDACPMEGFEPEKFDEILELKKHNLASALVLPVGYRAQDDMFADFKKVRRPQKETIIHL
92	OM-RGC.v2.017414315	Bacteroidetes	Biota; Bacteria; Bacteroidetes; Flavobacteriia; Flavobacteriales; Flavobacteriaceae	9.14e-15	ATGGATATAATAGATTATTATAAGTGGAGATATGCTACTAAAAAATTTAATCCCGATAAGAAAATTCCAATTTCCGATATAGAACTAATTAAAGAATCTATTCGTCTTGCTCCAACTTCTTATGGATTACAATTATTTAAAGTCATTATCATTGAAAATCAGCTTAAAAAAGAGGCATTAAGAAAATTTTCATATAACCAGTCTCAAGTTTCTGATGCTTCACATCTTTTCATATTTTGTAATTCCACTAAAGTATTTGAAAAAGACATTGACTTGTATATAGAGAATAAATCAGTAAGTCAAAAAATACCTATTGAAGAGAACAAAGGATATGGTGACTTTTTAAAAAAAACTCTGCTTAATAAAAGTTCTGAAGAAATCTCTGAATGGACCAAAAAT…	MDIIDYYKWRYATKKFNPDKKIPISDIELIKESIRLAPTSYGLQLFKVIIIENQLKKEALRKFSYNQSQVSDASHLFIFCNSTKVFEKDIDLYIENKSVSQKIPIEENKGYGDFLKKTLLNKSSEEISEWTKNQIYIALTHLMTTCASLKIDSCPIEGFDTSKYNEFLNINKKNLSAGVVAAIGYRSESDDSQHNKKVRKSFKDIFEVD
93	OM-RGC.v2.017427797	Bacteroidetes	Biota; Bacteria; Bacteroidetes; Flavobacteriia; Flavobacteriales; Flavobacteriaceae	1.49e-12	ATGAATATTTTAGAAAGTTTAAAATGGCGTTATGCCACTAAAAAATTTGATTCAAATACGGTCCTTTCTGAGGAGCAGATACATATTCTTAAAGAAGCTTTTAACCTAACGGCGACTTCTTTCGGGTTACAGCCAATTAAAATGCTTGTGATTCAAAGCAAAAAGCTGAGAGAATCTCTGGTTCCTCATGCATTCGGACAGAAACAGATTGTTGATGCTTCACATCTTTTGGTTATTTGTATTCAAAAAGAATCTTCTGTTAAGGATGTAGAGAACTATTTTAACCTCGTCAAAGAAATTCGCAATACTCCAGATAAAATCCTTGCTCCGTTCAAAGAATACATGATTGGAACTGTTTCAAAAGCGACTACTGATGAGCTACAACAAGCTGCCAAATCA…	MNILESLKWRYATKKFDSNTVLSEEQIHILKEAFNLTATSFGLQPIKMLVIQSKKLRESLVPHAFGQKQIVDASHLLVICIQKESSVKDVENYFNLVKEIRNTPDKILAPFKEYMIGTVSKATTDELQQAAKSQAYIALGNLLTVCATQQIDSCPMEGFNPSKFDKVLELDKMNLKSVLLLPVGNRAKDDYMADLKKVRKSTENTVIEL
94	OM-RGC.v2.017431254	Bacteroidetes	Biota; Bacteria; Bacteroidetes; Flavobacteriia; Flavobacteriales; Flavobacteriaceae	7.12e-17	ATGGATATACTTGATTACTACAACTGGAGATACGCTACTAAACATTTTAATCCTAAAAAAAATATAGCTGAGTCAGATCTCGAACTTATTAAAGAAGCTATAAGACTAGCCCCTTCTTCATATGGACTCCAATTATTTAAAGTGATAATAATTAAAGATGAAGATTTAAAAAGAAAACTTAAATCGGCTTCTTATAACCAATCACAAATTTCTGATGCTTCTCACCTGTTTGTTTTTTGTAACTATACTAAAATTTTTGAAAAAGATATCGATTTATATATTGATACTAAATCTAAAATTCAAAAACAACCAATTAATAAATTACAAGGTTACGGAGAGTTTCTAAAAAATAATTTACTAAAGAAAAATTGTACCGAAACTTCAATTTGGACTACCAAT…	MDILDYYNWRYATKHFNPKKNIAESDLELIKEAIRLAPSSYGLQLFKVIIIKDEDLKRKLKSASYNQSQISDASHLFVFCNYTKIFEKDIDLYIDTKSKIQKQPINKLQGYGEFLKNNLLKKNCTETSIWTTNQVYIALAHLMTACATLQIDSCPIEGFDVKKYNEILELEDRYMNAAVVAPIGYRSEMDKSQNDKKVRKSSGILFESL
95	OM-RGC.v2.017436725	Bacteroidetes	Biota; Bacteria; Bacteroidetes; Flavobacteriia; Flavobacteriales; Flavobacteriaceae	1.3e-13	ATGGATATAATTGATTATTACAAGTGGAGATATGCTACTAAAAAATTTAGCCCCGATAAGAAAATTCCAATTTCTGATATTGAAATAATTAAAGAGTCTATTCGTCTTGCTCCAACTTCTTATGGGTTACAATTATTTAAAGTAATTATCATCGAAAATCAGCTGAAAAAAGAGGCCTTAAGAAAATTATCTTACAACCAGTCTCAATTTTCTGATGCTTCACATCTTTTTATATTTTGTAATTCTACTAAAATATTTGAAAAAGATATTGACTTGTATATAGAGAATAAATCAATAAGTCAAGAAAAATCTCTTGAAGAGAACAAAGGGTATGGTGACTTTTTAAAAAAAACTCTGCTTAATAAAAGTTCTGAAGAAATCTCTGAATGGACCAAAAAT…	MDIIDYYKWRYATKKFSPDKKIPISDIEIIKESIRLAPTSYGLQLFKVIIIENQLKKEALRKLSYNQSQFSDASHLFIFCNSTKIFEKDIDLYIENKSISQEKSLEENKGYGDFLKKTLLNKSSEEISEWTKNQIFIALAHLMTACASLKIDSCPIEGFDTSKYNEFLDINKKSLSAGVVAAIGYRSESDDSQYDKKVRKSIKDIFEVD
96	OM-RGC.v2.017443046	Bacteroidetes	Biota; Bacteria; Bacteroidetes; Flavobacteriia; Flavobacteriales; Flavobacteriaceae	3.11e-13	ATGAATATTATAGACTATTATAACTGGAGATACGCAACCAAAAAATTTAACCCAAAGAAATCATTAGCAGATTCTGATCTTGAACTGATTAAAGAGGCGATAAGACTCGCACCATCTTCATATGGGTTGCAGCTATTTAAGGTGTTAATTGTCAAAAGTAAAAATCTTAAAGAGAGTCTTAAAAATGTGTCCTACAACCAGTCCCAAATTGCTGATGCTTCACATCTTTTTGTTTTTTGTAACTATACAAAAGTATTTGAACAAGATATTGATTTATATATTAAAACACGATCTAAAATCCAACAACAAGCAGTAAATGAATTGCAGGGTTATGGGGCTTTTTTAAAAAATAACCTACTTGAAAAGAATTCATCAGAAACTTCCATTTGGACAACCAAC…	MNIIDYYNWRYATKKFNPKKSLADSDLELIKEAIRLAPSSYGLQLFKVLIVKSKNLKESLKNVSYNQSQIADASHLFVFCNYTKVFEQDIDLYIKTRSKIQQQAVNELQGYGAFLKNNLLEKNSSETSIWTTNQVYIALAHLMTACATLQIDSCPIEGFEIEKYNEILDLNDRHMNAAVVAAVGYRSDSDESQNDRKVRKSSGVLFETL
97	OM-RGC.v2.017449167	Bacteroidetes	Biota; Bacteria; Bacteroidetes; Flavobacteriia; Flavobacteriales; Flavobacteriaceae	4.77e-12	ATGAATGTTCTCAAAAGCCTCAACTGGCGCTATGCCGTAAAAAAGTTTGATCCAAATCAAAAACTTACCGCATCCAAGCTTGAGGTACTTACGGAAGCATTTAATCTTACCGCGACTTCATATGGTCTTCAGCCTTTGCGACTGGTGGTGGTTTCAGATAAAGATATGCAGGAACAACTGGTAGAAGCTTCTATGAATCAAACTCAGGTGCGAGACGCTTCTCATGTTTTGGTTATTTGTGTAGAAAAGGAGGTTAGGGCTCCCTATGTAGATACGTATTTTGACCGGGTACGCGAGGTGAGGGACACACCCGAAACAATACTGAAACCTTTTCGCGAGACTTTAAAAAAGCAATTTCATACTCAGGATGCTGAAAAAACCCGGCAGTGGGCGATCAAT…	MNVLKSLNWRYAVKKFDPNQKLTASKLEVLTEAFNLTATSYGLQPLRLVVVSDKDMQEQLVEASMNQTQVRDASHVLVICVEKEVRAPYVDTYFDRVREVRDTPETILKPFRETLKKQFHTQDAEKTRQWAINQAYLALGNLLTVCALEAIDACPMEGFVPEKYDELLKLDKLGITSTLVLPVGYRAADDMFADFEKVRRSTEDTIIRL
98	OM-RGC.v2.017449863	Bacteroidetes	Biota; Bacteria; Bacteroidetes	7.9e-16	ATGAACTTGATAGATAAATTGAGATGGCGGTATGCCACGAAGAAATTTGATCCGGATAGAAGTGTATCCGCTCAGGATTTAGAGTGTCTAAAGGAAGCGGTCAGACTTTCGGTTTCATCCTTTGGGATCCAACCCTATAAGGTAATTATCATAGAGAATAAAGAAATCAAAAAAGCCCTGGTAGAGGCCTCGATGGGACAACAGCAGGTTGCTGACGCATCACACCTGTTTGTATTTTGTAACTACACACGGGACTTTGATCGTCAGGTAGATGACTACATCGAAAAAATCATCGAAGCCCAGGGAAAAGGCAGTACTGAAGTAAGGAACTATGGCGAGTCCATCAAAGCCAGCCTCAGGAAGAAAAGTCCGGAAGAGCGGGAGCGATGGGCTGAAAAG…	MNLIDKLRWRYATKKFDPDRSVSAQDLECLKEAVRLSVSSFGIQPYKVIIIENKEIKKALVEASMGQQQVADASHLFVFCNYTRDFDRQVDDYIEKIIEAQGKGSTEVRNYGESIKASLRKKSPEERERWAEKQTYLALNNLLVACAELKIDACPMEGFDKEVYNQMLGLDEQGLNANLIAPIGYRSKDDKAMSRKKIRKSKEELFEMA
99	OM-RGC.v2.017472790	Bacteroidetes	Biota; Bacteria; Bacteroidetes; Flavobacteriia; Flavobacteriales; Flavobacteriaceae	1.91e-13	ATGGATATACTTGATTACTATAATTGGAGATACGCTACTAAAAAGTTTAATCCAAAAAAAAACTTAGCAGAATCTGATCTTGAATTGATTAAAGAGGCGATTAGACTTGCACCTTCATCCTATGGTCTTCAGCTCTTTAAGGTAATCATAGTAAAAGATGAAGATTTAAAGTCAAAATTAAAATCTGCTTCTTATAATCAATCCCAAATTTTAGATGCATCTCATTTATTTGTGTTCTGTAACTACACTAAAGTCTTTGAACAAGATATTGATTTATATATTGATACTAAATCTAAAATACAAAAGCAACCCATCAACGAGCTTCAGGGTTATGGTGAGTTTCTAAAAAATAATTTACTTAACAAGAATACCACTGAAACGTCCATATGGACTACTAAC…	MDILDYYNWRYATKKFNPKKNLAESDLELIKEAIRLAPSSYGLQLFKVIIVKDEDLKSKLKSASYNQSQILDASHLFVFCNYTKVFEQDIDLYIDTKSKIQKQPINELQGYGEFLKNNLLNKNTTETSIWTTNQVYIALAHLMTACATLQIDSCPIEGFDIKKYNEILELDERHMNAAVVAPVGYRSNSDNSQNDKKVRKSSGVLFEER
100	OM-RGC.v2.017476150	Bacteroidetes	Biota; Bacteria; Bacteroidetes; Flavobacteriia; Flavobacteriales; Flavobacteriaceae	2.35e-13	ATGAACATTATAGACTACTATAACTGGAGATACGCGACCAAGAAATTTAATCCTAAGAAATCATTAGCAGATTCTGATCTTGAGCTTATCAAGGAGGCAATCAGACTTGCACCGTCTTCATATGGGCTACAACTATTTAAAGTATTGATTGTCAAAAGCAAAACTCTTAAAGAGAGTCTTAAAAAAGCATCTTACAATCAATCTCAAATTGCTGATGCTTCACATCTTTTTGTTTTTTGTAACTATACTAAGGTATTTGAGCAAGATATTGACTTATATATAAAAACTAGATCTAAAATTCAACAACAAGCAGTAAATGAATTGCAGGGTTATGGTGCATTTTTAAAAAGTAATCTTCTTGAAAAGAATTCGTCAGAAACATCAATTTGGACAACCAAC…	MNIIDYYNWRYATKKFNPKKSLADSDLELIKEAIRLAPSSYGLQLFKVLIVKSKTLKESLKKASYNQSQIADASHLFVFCNYTKVFEQDIDLYIKTRSKIQQQAVNELQGYGAFLKSNLLEKNSSETSIWTTNQVYIALAHLMTACATLQIDSCPIEGFEIEKYNEILDLNDRHMNAAVVAAVGYRSDSDESQNDRKVRKSSGVLFETL
101	OM-RGC.v2.017476335	Bacteroidetes	Biota; Bacteria; Bacteroidetes; Flavobacteriia; Flavobacteriales; Flavobacteriaceae	2.21e-13	ATGAATATAATTGACTATTACAATTGGAGATATGCTACTAAAAAGTTTAATCCAAAAAAAAATCTTGCTGACTCTGATTTAGAACTAATCAAAGAAGCAGTTAGATTGGCACCATCTTCATATGGTTTACAACTTTTCAAAGTACTGATTATTAAAAGTAAAAGTCTTAAAGAGAAACTTAGAGAGGTCTCATATAATCAATCTCAAATAGCTGAAGCTTCTCATCTTTTTGTTTTCTGTAACTACACTAAAGTATTCGAACAAGATATTGATTTATATATAAAAACTAGGTCTAAAATTCAACATCAAACAGAAAACGAACTACAAAAATACGGAGCATTTTTAAAAAATAATTTACTTAATAAAAACTCTTCAGAAACCTCAATATGGACAACCAAT…	MNIIDYYNWRYATKKFNPKKNLADSDLELIKEAVRLAPSSYGLQLFKVLIIKSKSLKEKLREVSYNQSQIAEASHLFVFCNYTKVFEQDIDLYIKTRSKIQHQTENELQKYGAFLKNNLLNKNSSETSIWTTNQVYIALAHLMTACATLQVDSCPIEGFEIEKYNEILDLNDRHMNAAVVAAVGYRSESDKSQNDVKVRKSSGILFETH
102	OM-RGC.v2.017489925	Bacteroidetes	Biota; Bacteria; Bacteroidetes	2.9e-14	ATGAACTTAATAGATAAACTCAACTGGCGCTATGCCACCAAAATATTTGACCCTCACAAAAAGGTAAGCGCCCACGACCTGTCATTCCTGAAGGAAGCGATCAGGCTTTCGGTGTCCTCGTATGGCTTGCAGCTCTACAAAGTGCTCATCATCGAAAACGATGACATCAGAGAGGAGCTCAGGAAGTCTTCGTGGAACCAAAGCCAGATCACAGATGCCTCCCACCTTTTCGTTTTTTGCAACTACACCCGCAACTACGACCAGCATGTGGATAGCTATATTCGGCGGATCATTGAACTGCAGGGGAAAAGTGATGACGGCCTGAAGCAGTATGGTGAATTTATCAAGAAGACCATTGCTGGCATGCCCACAGAAGAGCGAAAGAGCTGGTCTGAGAAG…	MNLIDKLNWRYATKIFDPHKKVSAHDLSFLKEAIRLSVSSYGLQLYKVLIIENDDIREELRKSSWNQSQITDASHLFVFCNYTRNYDQHVDSYIRRIIELQGKSDDGLKQYGEFIKKTIAGMPTEERKSWSEKQTYLALNNLLMACAELKIDACPMEGFDKQAYNRLLGLDELGLNASVIAPVGYRSDNDETQERQKVRKSMEELFQMA
103	OM-RGC.v2.017492965	Bacteroidetes	Biota; Bacteria; Bacteroidetes; Flavobacteriia; Flavobacteriales; Flavobacteriaceae	1.52e-12	ATGGATATAATAGATTATTACAACTGGAGGTATGCTACAAAAAAATTTAATCCAAACAAGAAAATTCCAAATACCGATCTAGAACTAATTAAAGAATCTATCCGTCTGGCTCCAACATCTTATGGATTGCAACTATTTAAAGTAATTATCATAGAAAATCAAGTGCAGAAAGATGAATTAAGAAAATTCTCCTACAACCAATCTCAAATTTCCGATGCCTCTCATCTTTTTATTTTTTGTAATTCCACTAAAGTATTTGAAAAAGATATTGACGTATATATCCAGAATAAATCAATAAGCCAAGAAATGCCTGTTGAAGAAAATAAAGGATATGGTGACTTTTTAAAAAAAACACTACTTAACAAAGATTCTGAAAAAACCTCTGTATGGACCAAAAAT…	MDIIDYYNWRYATKKFNPNKKIPNTDLELIKESIRLAPTSYGLQLFKVIIIENQVQKDELRKFSYNQSQISDASHLFIFCNSTKVFEKDIDVYIQNKSISQEMPVEENKGYGDFLKKTLLNKDSEKTSVWTKNQTYIALTHLMTACASLKIDSCPIEGFNTTLYNEFLDINKKSLSAGVVAAVGYRSESDNSQYYKKVRKSTKDIFEIH
104	OM-RGC.v2.017493045	Bacteroidetes	Biota; Bacteria; Bacteroidetes; Flavobacteriia; Flavobacteriales; Flavobacteriaceae	1.06e-14	ATGGATATAATCAATTATTACAAGTGGAGATATGCTACTAAAAAATTTAATCCAGATAAGAAAATTCCAATTTCCGATATAGAACTAATAAAAGAGTCTATTGTTCTTGCTCCAACTTCTTATGGATTACAATTATTTAAAGTAATTATCATCGAAAATCAGTTAAGAAAAGAGGCATTAAGAAAATTATCTTATAATCAAACTCAAGTTTCTGATGCCTCACATCTTTTCATATTTTGTAATTCCACTAAAGTATTTGAAAAAGACATTGACTTGTATATTGAGAATAAATCAATAAGTCAAGAAGTACCTATTGAAGAGAACAAAGGATATGGTGACTTTTTAAAAAAAACTCTGCTTAATAAAAGTTCTGAAGAAATCTCTGAATGGACCAAAAAT…	MDIINYYKWRYATKKFNPDKKIPISDIELIKESIVLAPTSYGLQLFKVIIIENQLRKEALRKLSYNQTQVSDASHLFIFCNSTKVFEKDIDLYIENKSISQEVPIEENKGYGDFLKKTLLNKSSEEISEWTKNQLYIALTHLMTACASLKIDSCPIEGFDTSKYNEFLDINKKSLSAGVVAAIGYRSESDNSQNNKKVRKSAKDIFQVD
105	OM-RGC.v2.017494872	Bacteroidetes	Biota; Bacteria; Bacteroidetes; Flavobacteriia; Flavobacteriales; Flavobacteriaceae; Leeuwenhoekiella	5.73e-14	ATGAATAACTATATCGAAGATTTAAAATGGCGCTACGCCACAAAGAAATTTGACGCAACTAAAGAAGTAAGTCCCGCAGACCTCGAAAACCTTAAAGAGGCCGTTCAACTATCAGCGTCATCGTATGGCTTACAACCTTATAAAATATTCATTGTTAAAGATTCTAAGGTTAAAGCTCAACTTAAAGAAGCTGGTTACAATCAATCGCAATTCACAGATGCTTCAGAGGTATTTGTGTTTGCACATCAAACAGATTTTGGTCCTGAATTAGTAGACAGCTATATCACTCATGCAGAACGCATTCAAGATGCAGAAAAAGGAAGTATGGATGACTATGCTAATATGATGAAAGGTAGCCTTGTTTCTCTTCCGCAGGAAGCAAAAGCAGGATGGACAGCA…	MNNYIEDLKWRYATKKFDATKEVSPADLENLKEAVQLSASSYGLQPYKIFIVKDSKVKAQLKEAGYNQSQFTDASEVFVFAHQTDFGPELVDSYITHAERIQDAEKGSMDDYANMMKGSLVSLPQEAKAGWTARQTYIAIGNLLSAAATYKIDACPMEGFDAEKFDEILNLKGTNLHAIAVVAIGYRSEDDKYQHGKKVRRPQSELFKTI
106	OM-RGC.v2.017494958	Bacteroidetes	Biota; Bacteria; Bacteroidetes; Flavobacteriia; Flavobacteriales; Flavobacteriaceae	6.91e-12	ATGGATACGATACAGCAGTTAAACTGGCGATATGCGACAAAAAAATTCAATACTTCTAAAAAACTTCCGCAGAATAAATTAGATATACTAAAACAAGCATTTAATTTAACGTCAACCTCATTTGGCCTGCAAACCATCAAAATGGTAATAGTCACAAATAAGGAATTAAGAGAATCCCTTGTTAAACATTCCTATAATCAATCGCAAGTAGCAGATGCGTCACATTTATTGGTAATTTGTATCCAGGAAAATATAAATGATCATGATGTTAATACGTATTTTGATTCCGTAAAAACCATCCGAAACACGCCAGGAACCATTCTTGAGCCTTATAGAAAAGATCTGTTAAAATCCATGCAAAAAAGAACAGTTCAGGAGTGTCAGCTTTGGTCAACAAAC…	MDTIQQLNWRYATKKFNTSKKLPQNKLDILKQAFNLTSTSFGLQTIKMVIVTNKELRESLVKHSYNQSQVADASHLLVICIQENINDHDVNTYFDSVKTIRNTPGTILEPYRKDLLKSMQKRTVQECQLWSTNQAYIALGNLMTVCAMEGIDACPMEGFVASAYDDLLKLNDKNLKSVLLLPVGYRADDDMFASLKKVRKPIEETVIEL
107	OM-RGC.v2.017498383	Bacteroidetes	Biota; Bacteria; Bacteroidetes; Flavobacteriia; Flavobacteriales; Flavobacteriaceae	1.22e-14	ATGGATACAATAAAACAGCTTAACTGGCGATATGCAACCAAAAAATTTGATACTACTAAAAAACTATCAAAAGCGAAATTAAACGTTATAACAGAGGCCTTTAACCTAACGGCTACCTCATTTGGATTGCAAACTATTAAGCTAATTGTTATTGAAGATAAAAAAATTAGAGAACCACTGGTAGAAGCATCTTACAATCAAAACCAAGTTTTAAATGCCTCATACTTACTTGTTATTTGCATCCAAAAGAATATTGATGATGATGATGTTAAAAATTATTACAATAATATAAAAGACATTCGCAACACCCCAGAAAATATTTTAAAACCTTATAGAGAAGATTTAATCAACATGATGCAAGGTATGTCGGTTCAACAATGCCAGCAATGGTCCACCAAT…	MDTIKQLNWRYATKKFDTTKKLSKAKLNVITEAFNLTATSFGLQTIKLIVIEDKKIREPLVEASYNQNQVLNASYLLVICIQKNIDDDDVKNYYNNIKDIRNTPENILKPYREDLINMMQGMSVQQCQQWSTNQAYIALGNLMTVCAIEGIDSCPMEGFLPSKYDEILKLDQKGLKSVLLLPVGYRADDDMFSEFKKVRKPIEEAVIII
108	OM-RGC.v2.017504769	Bacteroidetes	Biota; Bacteria; Bacteroidetes; Flavobacteriia; Flavobacteriales; Flavobacteriaceae	2.45e-14	ATGAGAACAATAGAAGATTTAAAATGGCGATACGCCACAAAGAAGTTTGATGCTACAAAGAAAATAAGCAACGAAGATTTAGATAAGTTAAAAGAGGCGATTCAATTAACTGCAACTTCCTACGGCTTGCAACTTTTCAAAGTGTTAATTATTGAAAATCCTGAAACTAGAAACTTATTGAAACCTGCTTCTTGGGGTCAATCACAAATAACTGATGCATCGCACTTGTTGGTGTTTTGTAATTTTTCTGAAGTTACGGAAGATCATTTGAATCATTTCGCTGCAATAAAGTCAAAGGCGAATAATATTCCAATGGAAGATTTATCGGGATATGTTGGATTCATTCAGTCTAAGTTAGGTGAGTTAAACGCAGATCAAATTGATAACTGGACTGCAAAG…	MRTIEDLKWRYATKKFDATKKISNEDLDKLKEAIQLTATSYGLQLFKVLIIENPETRNLLKPASWGQSQITDASHLLVFCNFSEVTEDHLNHFAAIKSKANNIPMEDLSGYVGFIQSKLGELNADQIDNWTAKQTYIGLANLMNAAAELHIDTCPMEGFDKDQYNQILGLSEKGLSAAVLCPIGYRSEDDASQHAAKVRKSVEDLFEVV
109	OM-RGC.v2.017519324	Bacteroidetes	Biota; Bacteria; Bacteroidetes	2.53e-13	ATGAACTTAATAGATAAACTCAACTGGCGCTATGCCACCAAAATATTTGACCCTCACAAAAAGGTAAGCGCTCACGACCTGGCATTCCTGAAGGAAGCGATCAGGCTTTCGGTGTCCTCGTATGGCTTGCAGCTCTACAAAGTGCTCATCATTGAAAACGATGACATCAGGAAGGAACTCAGGAAGTCTTCGTGGAACCAAAGCCAGATAACGGATGCCTCCCACCTTTTCGTTTTTTGCAACTACACCCGCAACTACGACCAGCATGTGGATAGCTATATTCGGCGGATCATTGAATTGCAGGGGAAAAGCGATGACGGCCTGAAGCAGTACGGCGAATTTATCAAAAAGACCATCGCTGGTATGCCCGCCGACGAGCGAAGGAGCTGGTCAGAGAAG…	MNLIDKLNWRYATKIFDPHKKVSAHDLAFLKEAIRLSVSSYGLQLYKVLIIENDDIRKELRKSSWNQSQITDASHLFVFCNYTRNYDQHVDSYIRRIIELQGKSDDGLKQYGEFIKKTIAGMPADERRSWSEKQTYLALNNLLMACAELKIDACPMEGFDKQAYNRLLGLDELGLNASVIAPVGYRSDSDETQERQKVRKSMEELFQMA
110	OM-RGC.v2.017910758	Bacteroidetes	Biota; Bacteria; Bacteroidetes; Flavobacteriia; Flavobacteriales; Flavobacteriaceae	1.28e-13	ATAGACTATTATAATTGGCGATATGCCACAAAAAAATTCGACCCTAAGAAACATATTTCCAAATCAGATCTTGAACTTATTAAAGAAGCTATTAGATTAGCTCCAACTTCTTACGGATTACAACTTTTTAAGGTTATTATTGTAAAAGATAAAGCAATAAAAGAAAGACTTAAAGAAGTTTCTTTCAATCAGGATCAAATCTCAGATGCGTCCCACCTTTTTGTGTTTTGCAATTACACTAAAGTTTTTGAAAAAGATATTGACTTATACCTTGACAATAGATCTAAGGTCAATAACCATGACCGAAATGACCTTCAGGGTTATGGAACATTCTTGAAAAAAAGCTTACTAAAAAAGAATACTTTAGAAACCTCCAACTGGACAACTAACCAAGTTTAT…	IDYYNWRYATKKFDPKKHISKSDLELIKEAIRLAPTSYGLQLFKVIIVKDKAIKERLKEVSFNQDQISDASHLFVFCNYTKVFEKDIDLYLDNRSKVNNHDRNDLQGYGTFLKKSLLKKNTLETSNWTTNQVYIALAHLMTACAAIKIDSCPIEGFLADKYNSILEIQGQHLNAAVVAAVGYRSENDSSQNEKKVRKSSELLFDVI
111	OM-RGC.v2.018538880	Bacteroidetes	Biota; Bacteria; Bacteroidetes; Flavobacteriia; Flavobacteriales; Flavobacteriaceae	5.56e-13	AATTGGCGTTATGCCACCAAAAAATTTGATCCTAATAAGCAACTTGATACTCAAGACCTAGCTTTTATAAAAGAAGCTTTACAATTAAGCGCTTCTTCTTACGGATTACAACCCTACGAAATACTTATCATTGAGGATGAATCAATTAGGGAAAACCTTAAAAAAGCCGCCTGGAACCAATCGCAAATCACCGATGCCTCCTATGTAATTGTGTTTGCCAATAAAACCAACTTTGGTGACGAATTGATTGATGACTACATTGAAAATGTAGCTTCTACCCGAGAACTGGAAAAAGAAAGCTTGCAACAATATGGGGATTTCATGAAGAAAACCTTGGGAGCCCTTTCTCAAGATGAAAAGGCAATTTGGACCTCAAAGCAAACCTACATTGCCTTAGGA…	NWRYATKKFDPNKQLDTQDLAFIKEALQLSASSYGLQPYEILIIEDESIRENLKKAAWNQSQITDASYVIVFANKTNFGDELIDDYIENVASTRELEKESLQQYGDFMKKTLGALSQDEKAIWTSKQTYIALGNLLSAAAHKKIDVCPMEGFVAEEVNSILNLEERNLNASVIATIGYRSEDDKTQHYAKVRKPQSKLFKTV
112	OM-RGC.v2.023968487	Bacteroidetes	Biota; Bacteria; Bacteroidetes; Flavobacteriia; Flavobacteriales; Flavobacteriaceae; Salegentibacter	4.53e-11	ATGGAAAATTATATAGAAAACCTCAACTGGCGTTACGCCACCAAGAAATTTGATGCAGAAAAATCTTTAAGTCAGGAGGACGTAGAGAAACTTCAAAAAAGCATTCAGCTTTCAGCTTCTTCATACGGACTTCAGCCTTACGAGGTATTTGTGATTTCCGATAAGGAAACCAAAGAGAAATTAAAAGCGGCGGCCTGGAACCAGGCTCAACTTACTGATGCTTCACACGTATTTGTTTTTGTAGGACTTAAGAAATTGAATGAGGCTTATATAGATGCTTATCTGGAGAATATCAGTAAAATTCGAGAAGTTCAGGTACAGGATCTAAGCGGGCTAAAAGATATGTTAACCTCAAATATTTTAGGTAAAACCGAAGAACAGCAATCTGTTTGGGCTCAG…	MENYIENLNWRYATKKFDAEKSLSQEDVEKLQKSIQLSASSYGLQPYEVFVISDKETKEKLKAAAWNQAQLTDASHVFVFVGLKKLNEAYIDAYLENISKIREVQVQDLSGLKDMLTSNILGKTEEQQSVWAQKQAYIALGNLLSAAANLKIDTCPMEGFDAQKFDEILGISGTNL
113	OM-RGC.v2.025122034	Bacteroidetes	Biota; Bacteria; Bacteroidetes; Flavobacteriia; Flavobacteriales; Flavobacteriaceae	8.72e-13	ATGAATGTTATAGATAATTACAATTGGCGTTACGCAACTAAAAAATTTGATCCTAGCAAAAAAGTATCGAATTCAAATATAGAATCAATCAAAGAATCTATAACTCTCGCCCCAACTTCATATGGATTACAGTTATTCAAAGTTTTTGTAGTAGAAAATCAAGAAATTAAAGAAAAGTTAAGAAAGGCATCTTTTAATCAATCTCAAATTTCCGATGCCTCGCATACATTTATTTTTTGTAATTACACTAAAGTTTTAGAAAGTGATATAGATATGTACATTAAAAATAAATCTATCATTCAAAACAAACCATTAAGTGAGATTAAAGGATACGGTGATTTTCTTAAAAAAACATTACTTAAAAAAGATGATGATGAAATATCAATTTGGGCCACCAAT…	MNVIDNYNWRYATKKFDPSKKVSNSNIESIKESITLAPTSYGLQLFKVFVVENQEIKEKLRKASFNQSQISDASHTFIFCNYTKVLESDIDMYIKNKSIIQNKPLSEIKGYGDFLKKTLLKKDDDEISIWATNQVYIALSHLMTYCCSIQVDSCPIEGFESSKYNQILKLK
114	OM-RGC.v2.017121928	Betaproteobacteria	Biota; Bacteria; Proteobacteria; Betaproteobacteria; Burkholderiales; Burkholderiaceae; Limnobacter	5.87e-89	ATGCAGTGCAAAGCAGTAGACAAGGAGCAGTACATGGAATTATTTGACGCAATTTATCAACGCCGGGCCATCAAGGCCTTCGATCCCGAGCACACCATTTCCGCAGACGATGAAAAAAAACTGTTCGAGGCAGCCATTCAGGCACCGACCAGTTTCAACATTCAGCATTGGCGTTTTGTGGTGGTCCGCGACAAAGCACTGCGTGCTGAAATGCGCAAGCTGGGCAACGACCAGGCCCAAATCACCGACGCCTCGTTGTTGGTCCTCATGACCGCCGACATGAAAGCATGGCAGAAGGATCCGTCACGCTATTGGACACAGGCCCCCAAGGAAGTGGCTGACCTGCTGGTTGGCTGGATGGGCCCATTTCACGACGGGCGCGAATGGCTGCAACGCGAT…	MQCKAVDKEQYMELFDAIYQRRAIKAFDPEHTISADDEKKLFEAAIQAPTSFNIQHWRFVVVRDKALRAEMRKLGNDQAQITDASLLVLMTADMKAWQKDPSRYWTQAPKEVADLLVGWMGPFHDGREWLQRDEAQRSIGMAMQTLMLAAKGIGLDSCPMIGFDIDAVAKLINLPADHVMGPMVAIGKGTKAPWPKPGQLSLNEVLVNNTF
115	OM-RGC.v2.017208480	Betaproteobacteria	Biota; Bacteria; Proteobacteria; Betaproteobacteria; Nitrosomonadales; Methylophilaceae	6.37e-72	AATTTAAACTATAGCAGTAATGAAAGTGTTCATATGGATGTAACAGAAGCAATCGTTAAACGTCGGTCGATCAAAGCATTTGATCCCGCGCATGAAATGTCGGATAAAGAAATTAGCAAGCTATTAGCGCTTGGCATGCTATCACCGACGGCATTTAACATTCAGCACTGGCGCTTTGTTGTTGTGACAGACCCTGTATTACGTCAGAAAATTCGTGCGGCTAGTTGGAATCAAGCGCAAGTCGAAGATGCATCATTATTGATTGTGTTAACAGTCGATTTAAAAGCATGGGAAAAAGACCCTGCACGTTATTGGGTGAATGCCCCGCAAGCAGCACAGGACATCATGATTCCGATGATTGGCAATTTCTACAATAAAAAAGACCAAGTGCAACGGGAC…	NLNYSSNESVHMDVTEAIVKRRSIKAFDPAHEMSDKEISKLLALGMLSPTAFNIQHWRFVVVTDPVLRQKIRAASWNQAQVEDASLLIVLTVDLKAWEKDPARYWVNAPQAAQDIMIPMIGNFYNKKDQVQRDEGMRSGGMAAMTLMLAAKEMGYDSCPMDGFDFDVVGKLINLPEDHTPVMFVVIGKALEEARARGGQLDMDDVVIYNKF
116	OM-RGC.v2.018787898	Betaproteobacteria	Biota; Bacteria; Proteobacteria; Betaproteobacteria; Nitrosomonadales	1.18e-67	ATGGAACTCAAGGACGTAATCAAATCAAGACGATCGCATAAAGCTTTTGATTCAAAACACAAACTCTCCACATCTGAAATAGAGCAACTAATGAATTTAGCAATACTTTCACCCACAGCTTTTAACATCCAACATTGGCGATTTCATTTAGTTACTGACAAGTTATTACGAGAGCAAATAAAGGAAGTTAGCTGGGAGCAATCGCAGGTAACAGACGCTTCATTACTCATCGTACTTACCGGAGATCTAATGGCGTGGAATAAAAATCCAGGTCGTTACTGGAAGAATGCACCAGCAAAAGTAAGAGAAAATCTAGTGTCAGCAATATCAAGTTATTACAAAGATAAACCTGAAGTGCAGAGAGATGAAGTTATGCGTTCATGTGGGATGGCGGCAATG…	MELKDVIKSRRSHKAFDSKHKLSTSEIEQLMNLAILSPTAFNIQHWRFHLVTDKLLREQIKEVSWEQSQVTDASLLIVLTGDLMAWNKNPGRYWKNAPAKVRENLVSAISSYYKDKPEVQRDEVMRSCGMAAMNLMLVAKDLGYDSCPMDGFDFDAVAKLLNLPNDQIPTMFIAIGKSIQEPWPRPGQLPIEEVVQYNKFQ
117	OM-RGC.v2.018803984	Betaproteobacteria	Biota; Bacteria; Proteobacteria; Betaproteobacteria; Nitrosomonadales	9.41e-70	ATGAATCTACAGGAAGCCATAAAAAATAGGCGTTCGATAAAGGCGTTTGATCCCGATCATGTAATTAGTGAAGCAGAAATACAAAAAATTTTAGAGCTTGCTGTTCTCTCTCCTACGGCATTTAACATTCAGCACTGGCGCTTCGTTGTCGTTACTAATAAAGAGTTACGTCAGCAAATACGGGATGTAAGCTGGGGACAATCCCAAGTAACAGATGCATCACTACTTATTGTTCTTGCCGGTGATACCATGGCTTGGAATAAATCACCTGAACGTTACTGGAAAAATGCTCCTGCAGAAGTGCAGCAGTTTATGCTGCCCGCTATCAAGGAATATTATCAGTCTAAACCTGAAATTCAACGTGATGAAGTTATGCGCTCCTGCGGAATGGCAGCCATG…	MNLQEAIKNRRSIKAFDPDHVISEAEIQKILELAVLSPTAFNIQHWRFVVVTNKELRQQIRDVSWGQSQVTDASLLIVLAGDTMAWNKSPERYWKNAPAEVQQFMLPAIKEYYQSKPEIQRDEVMRSCGMAAMNLMLTAKDLGYDTCPMDGFNFDAVEKLLNFPSDHIPVMFVAIGKALQDPRPRSGQLALDQVVQYNQFK
118	OM-RGC.v2.018809981	Betaproteobacteria	Biota; Bacteria; Proteobacteria; Betaproteobacteria; Nitrosomonadales	8.89e-74	ATGAATCTTCAAGAAGCCATTATAAACCGGCGCTCGATAAAAGTATTTGACCCGGATCACGTCATCAGCGAAGGTGAAATAAAAACGTTATTAGAGCTAGCCGTATTATCACCATCTGCTTTTAATATCCAACACTGGCGCTTTATCATTGTGAACAACCAACAGTTGCGCCAACAAATACGAGAAGAAAGCTGGAATCAATCTCAGGTAACAGACGCATCGCTTCTTATTGTTCTTGCTGGTGATACCATGGCTTGGAATAAATCACCTGAACGTTACTGGAAAAATGCTCCGGCAGAGGTGCAGGAGTTTATGATGCCGGCTATCAACGAATATTACAAATCTAAACCTGAAATTCAACGAGATGAAGTCATGCGATCCTGCGGTATGGCTGCCATG…	MNLQEAIINRRSIKVFDPDHVISEGEIKTLLELAVLSPSAFNIQHWRFIIVNNQQLRQQIREESWNQSQVTDASLLIVLAGDTMAWNKSPERYWKNAPAEVQEFMMPAINEYYKSKPEIQRDEVMRSCGMAAMNLMLTAKDLGYDSCPMDGFNFDAVAKLLNFPSDHIPVMFVAIGKALQDPRPRSGQLPVDQVVQYNQFK
119	OM-RGC.v2.018849505	Betaproteobacteria	Biota; Bacteria; Proteobacteria; Betaproteobacteria; Burkholderiales; Burkholderiaceae; Limnobacter	1.1e-87	ATGGAATTATTTGACGCAATTTATCAACGCCGGGCCATCAAGGCATTTGATCCCGAGCACATCATCTCCGCAGACGATGAGAAAAAACTGTTCGAGGCCGCCATTCAGGCACCGACCAGTTTCAACATTCAGCATTGGCGTTTCGTGGTGGTACGCGACAAGGTCCTGCGTGCAGAAATGCGCAAACTAGGCAACGACCAAACCCAAATCACGGACTCATCCTTGCTGGTCATCATGACCGCCGACATGAAAGCCTGGCAGAAAGACCCTTCACGCTATTGGGTGCAGGCGCCAAAAGAAGTCGCAGATTTGCTGGTTGGCTGGATGGGACCTTTCCACGATGGTCGCGATTGGTTGCAGCGCGATGAAGCCCAACGATCCATTGGCATGGCCATGCAA…	MELFDAIYQRRAIKAFDPEHIISADDEKKLFEAAIQAPTSFNIQHWRFVVVRDKVLRAEMRKLGNDQTQITDSSLLVIMTADMKAWQKDPSRYWVQAPKEVADLLVGWMGPFHDGRDWLQRDEAQRSIGMAMQTLMLAAKGIGLDSCPMIGFDIEAVAKLINLPADHVMGPMVAIGKGTKAPWPKPGQLSLDEVLVNNTF
120	OM-RGC.v2.018970166	Betaproteobacteria	Biota; Bacteria; Proteobacteria; Betaproteobacteria; Nitrosomonadales	5.99e-67	ATGGAACTACAACAAGCGATCATCAACAGACGATCGATAAAATCTTTTGATCCAAAGCATACGATGCCTGAGGCCGAAATAGAAAAGTTATTAAGATTAGCCATATTGTCACCAACTGCATTCAATATTCAACATTGGCGGTTTGTCATTGTTGACGATATAGACCTTCGTAATAAAATTAAAGATGAAAGCTGGGGTCAAGATCAAGTCACTGACGCCTCTTTATTTATTGTTTTAGCTGGAGACTTAATGGCTTGGAATAAATCAACAAGTCGCTATTGGCGTAACGCACCAAAAGATATTCAAGATTTTATGGTACCTACTATTTGTGATTATTACGATAAAAAGCCAGAAGTTCAACGAGACGAAGTAATGCGCTCATGCAGTATGGCTGCTATG…	MELQQAIINRRSIKSFDPKHTMPEAEIEKLLRLAILSPTAFNIQHWRFVIVDDIDLRNKIKDESWGQDQVTDASLFIVLAGDLMAWNKSTSRYWRNAPKDIQDFMVPTICDYYDKKPEVQRDEVMRSCSMAAMNLMLTAKDLGYDSCPMDGFNFEKVAKLLNFPSDHIPVMFVAIGKPLNDPRPRSGQLSIKQVVQYNQF
121	OM-RGC.v2.019190833	Betaproteobacteria	Biota; Bacteria; Proteobacteria; Betaproteobacteria; Nitrosomonadales; OM43 clade	2.35e-60	ATGGATTTTAAAAAAATAGTTCAAGAGAGAAGATCAATTAAACATTTTGATGTAAATCATAAAATGACAAAGGGTGAGATCAATGAACTTTTCAAAATGACTTTACTATCACCCACCGCCTTTAATATTCAGCACTGGCGTTTTGATGTTATTGAAAATAAAGAGCTACGTGAGCATATTAAAAAAATTAGTTTTAATCAATCACAGGTGACAGATGCATCATTATTGGTCGTTATCTCGGGTGACCTAGATGCCTGGAAAAAAAATCCAAGGAAATATTGGAAAAATGCTGATGAGAATGTGCAAAAGATGATGGAATCCATGATTACAGATTTTTACATCAACAAAAAAGAAATGCAGCGCGATGAAGTGATGAGATCTTGCAGTATGGCTGCGATG…	MDFKKIVQERRSIKHFDVNHKMTKGEINELFKMTLLSPTAFNIQHWRFDVIENKELREHIKKISFNQSQVTDASLLVVISGDLDAWKKNPRKYWKNADENVQKMMESMITDFYINKKEMQRDEVMRSCSMAAMTMMLCAKNMGYDSCPMDGFDFPELSKLLCFPKNQIPVMFVAIGKKLQDAWPRGGQLNLNQVVSFR
122	OM-RGC.v2.019214487	Betaproteobacteria	Biota; Bacteria; Proteobacteria; Betaproteobacteria; Nitrosomonadales	1.23e-11	ATGAAAAAACTAGCTGAAACGGAAGTTCAAATTGCACCTTTAATTGCAGAACGGTGGAGTCCAAGGGTCTTTGATCCTGAGTTTGAAATAGATGAAAATTCTATTAAATCAATTCTTGAAGCTGCAAGATGGGCTCCATCGTGCTTTGGAGATCAGCCATGGAAATTTATTATTTTTCAAAAAAAAGATGCATTACAGTGGGTTAATGCTTTAAATTGCTTATCAGTAGGTAATCAAAATTGGGCAATGGATACCTCTTTACTTATATGTGTTTGTGCAAATAAAAAATTTAAGCATAATGACAATGAAAATAAATGGTCCCAGTATGATACTGGAGCGGCATCTGAAAACATTTGTCTTCAATCAACATATTTAGGTTTAGCAGCACATCAAATGGGT…	MKKLAETEVQIAPLIAERWSPRVFDPEFEIDENSIKSILEAARWAPSCFGDQPWKFIIFQKKDALQWVNALNCLSVGNQNWAMDTSLLICVCANKKFKHNDNENKWSQYDTGAASENICLQSTYLGLAAHQMGGFDSDKIRNLANIPVEFDVMSFIAIGKPLTKESMTNEQAEAEGSARKRLQLNEIYFENKWDNFKE
123	OM-RGC.v2.019866678	Betaproteobacteria	Biota; Bacteria; Proteobacteria; Betaproteobacteria; Nitrosomonadales; Methylophilales bacterium BACL14 MAG-120920-bin58	6.87e-11	ATGCAAAAGCCAGCTATTACCAAGGTAGGCATCAATGAAGTTATTGCTAAAAGATGGAGTCCCAGGGCATTTGATCCAGAGTTTATGCTAACGTCCGAAATTATTGACTCGCTTTTTGAAGCAGCTAGATGGGCTCCTTCTTGTTTTGGCGATCAGCCATGGAAGTTTATTTTATTCAATAAGGAGGATGCAACATCCTTTTCAAAAGCTCTTAATTGTTTGTCCGTAGGAAACCAGGATTGGGCAATGGATGCTTCCGTTTTAGTGTTAGTGTGCGCCAATAAAAACTTTCAACATAACGGTGCACCAAACAGATTTAACCAGTATGATACTGGCGCTGCCTCTGAAAATATTTGCCTACAGGCTTCTTATATGAATTTAAGTGCTCACCAAATGGGA…	MQKPAITKVGINEVIAKRWSPRAFDPEFMLTSEIIDSLFEAARWAPSCFGDQPWKFILFNKEDATSFSKALNCLSVGNQDWAMDASVLVLVCANKNFQHNGAPNRFNQYDTGAASENICLQASYMNLSAHQMGGFDSEKARDIAAIPSNVDILSFIAVGKMLEEKKISALQMEREITPRKRKPLEEVYNINTWKK
124	OM-RGC.v2.020033955	Betaproteobacteria	Biota; Bacteria; Proteobacteria; Betaproteobacteria; Nitrosomonadales	2.25e-12	ATGAAGAAAAAAGCTACTACTGAAGTACCGATAAATGATGTAATTGCTCAAAGATGGAGTCCACGTGCTTTTGATTCAAGCCACACAATTGCCGAAGATGAAATTAAGTCTCTATTTGAGGCGGCAAGATGGGCACCATCTTGTTATGGAGACCAACCTTGGCAGTTTGTCTTATTTAACAAAGAAGATGCAACTTTATGGGCTAGCGCATTAAATTGCTTGTCTGTTGGCAATCAAAATTGGGCTATGGACGCATCAATCTTAATTGTTGTTTGTGCTAATAAAAACTTTAATCATAATAATGAACCAAATCGTTGGGCACATTACGATGCTGGTGCAGCTGCAGAAAATATTTGTTTACAGGCTACTAGTATTGGCCTATCTGCACATCAAATGGGT…	MKKKATTEVPINDVIAQRWSPRAFDSSHTIAEDEIKSLFEAARWAPSCYGDQPWQFVLFNKEDATLWASALNCLSVGNQNWAMDASILIVVCANKNFNHNNEPNRWAHYDAGAAAENICLQATSIGLSAHQMGGFDQDKVRNLSNIPTKFDILACMAVGKSLDESKLSKVQKDKEGQVRSRKLLEDIYFINEWN
125	OM-RGC.v2.020034105	Betaproteobacteria	Biota; Bacteria; Proteobacteria; Betaproteobacteria; Nitrosomonadales	3.48e-12	ATGAAAAAAAAAGCTACTACTGAAGTACCAATAAATGATGTAATCGCTCAAAGGTGGAGTCCTCGAGCTTTTGATCCTAACTATATAATTGAAGATGATTCAATTAAGTCTCTATTTGAAGCAGCAAGATGGGCACCATCTTGTTATGGAGATCAGCCATGGCAATTTATCTTATTTAATAAAAAAGATGCAACTTCATGGACTAGGGCCCTAAATTGCTTGTCTATTGGTAACCAAAATTGGGCTATGGATGCATCAATTTTAATTGTGGTTTGTGCTAATAAAAACTTTAATCATAATAACGAGCCAAATCAGTGGGCACATTATGATACAGGCGCAGCTGGAGAAAATATTTGTTTGCAAGCAACTAGTATGGATTTGTCAGCTCACCAAATGGGA…	MKKKATTEVPINDVIAQRWSPRAFDPNYIIEDDSIKSLFEAARWAPSCYGDQPWQFILFNKKDATSWTRALNCLSIGNQNWAMDASILIVVCANKNFNHNNEPNQWAHYDTGAAGENICLQATSMDLSAHQMGGFDKEKIRNLSNIPINFDILACMVVGKKLDESKLSKIQKDKEGQVRSRKKLKDIYFINEWK
126	OM-RGC.v2.020045404	Betaproteobacteria	Biota; Bacteria; Proteobacteria; Betaproteobacteria; Nitrosomonadales	7.11e-11	ATGAAAAAAATTGCAACGACTGAAGTACCAATAAATGATGTGATTGCTCAAAGGTGGAGTCCTCGTGCCTTTGATTCAAATCATGTAATTACAGAAGATGTAATTAAATCTTTATTTGAAGCAGCAAGGTGGGCACCATCTTGTTATGGAGACCAGCCATGGCAGTTCGTATTATTTCAAAAAAAAGATGCGACTGCATGGTCTAGGGCTTTAAATTGTCTGTCTGTTGGCAATCAAAATTGGGCTATGGATGCATCAATTTTGATTGTGGTCTGTGCTAATCAAAATTTTAATCATAATAATGAACCAAATCGCTGGGCACATTATGATTCAGGTGCGGCTGCAGAAAATATTTGCTTACAGGCTACAAGTATTGGTTTATCAGCTCACCAAATGGGT…	MKKIATTEVPINDVIAQRWSPRAFDSNHVITEDVIKSLFEAARWAPSCYGDQPWQFVLFQKKDATAWSRALNCLSVGNQNWAMDASILIVVCANQNFNHNNEPNRWAHYDSGAAAENICLQATSIGLSAHQMGGFDQIKIRNLSNIPLEFDILACMVVGKSLDEVKLSKVQKDKELQARSRKLLKDIYFINEWK
127	OM-RGC.v2.020994903	Betaproteobacteria	Biota; Bacteria; Proteobacteria; Betaproteobacteria; Nitrosomonadales; Thiobacillaceae; Thiobacillus	1.09e-13	CTGCTCAATGCCATTCAACAACGCTACGCCTGTCGCGAGTTCATGGCCGATCAGCCCGTATCGGCCGATCAATTGGCCGTAATACTCGAAGCAGGCCGCCTTGCGCCGTCAGCCTTCGGGCTGGAGCCCTGGCGCTTCATCACCGTCGCCGACCCAGCCACCCTCACCCATGCCTGCTTTGACCAGCCCGCTGTCACCACTGCTGCGGCTCTCATCGTTATCGTGGCGTTAGTGGACGAACTCAATCCAGGCTCGGCCTACGTACGCGCACGTTTCGAGGCCGAGGCACGCGACGGAGATACCGCGCCCATATATGAAGCCTATCGCGCCCTCTATCATCCGGATTTGATCACGGCCTGGTCGCAAGGCCAGTGCCATTTTGCTGCTTCGCATATGTTG…	LLNAIQQRYACREFMADQPVSADQLAVILEAGRLAPSAFGLEPWRFITVADPATLTHACFDQPAVTTAAALIVIVALVDELNPGSAYVRARFEAEARDGDTAPIYEAYRALYHPDLITAWSQGQCHFAASHMLLQAAHMGLGSCPIGGFDPVALTAVLHLPASEAPALIIALGRCKIPVPSRKRKPLDR
128	OM-RGC.v2.025020181	Betaproteobacteria	Biota; Bacteria; Proteobacteria; Betaproteobacteria; Nitrosomonadales	4.25e-56	ATGAATTTAGCGATACTTTCACCTACAGCTTTTAACATACAGCATTGGCGATTTCGTTTAGTTACTGACAAGTTATTAAGAGAGGAAATAAAGAAGGTTAGCTGGGATCAATCGCAAGTAACAGACGCTTCATTACTAATCGTGCTTACTGGAGATCTAATGGCATGGAATAAAAATCCAGACCGTTACTGGAAGAATGCACCAGTAAATGTAAGAGAAAATCTAGTCTTAGCAATATCAAGTTATTACAAAGATAAACCTGAAGCGCAAAGAGATGAAGTTATGCGCTCATGTGGGATGGCAGCAATGAATTTAATGTTAGTCGCAAAGGATTTAGGGTATGATAGCTGCCCTATGGATGGCTTCGATTTTGATGCAGTGGCTAAATTACTTAACCTC…	MNLAILSPTAFNIQHWRFRLVTDKLLREEIKKVSWDQSQVTDASLLIVLTGDLMAWNKNPDRYWKNAPVNVRENLVLAISSYYKDKPEAQRDEVMRSCGMAAMNLMLVAKDLGYDSCPMDGFDFDAVAKLLNLPNDQIPTMFIAIGKSIQEPWPRPGQLPIEQVVQYNKFQ
129	OM-RGC.v2.026056525	Betaproteobacteria	Biota; Bacteria; Proteobacteria; Betaproteobacteria; Nitrosomonadales	9.89e-12	ATGAAAAAAATCGCCACCACTGAAGTGCCAATAGATGATGTAATTGCTCAAAGATGGAGTCCTCGTGCTTTTGACTCAAGCTATATAATTACCGAAGATGAAATTAAATCCTTATTTGAGGCGGCAAGGTGGGCTCCATCTTGTTATGGAGACCAGCCCTGGCAGTTTGTGTTATTCAATAAAGAAGATGCAACAGCATGGACTAGTGTATTAAATTGTTTATCTGTTGGCAATCAAAATTGGGCTATGGACGCATCAATCTTAATTGTGGTTTGCTCTAATACAAACTTTAACCATAATAATGAACCAAATCGCTGGGCACATTATGATACCGGTGCAGCTGCAGAAAATATTTGCTTACAGGCTACTAGTATTGGCCTATCTGCTCATCAAATGGGT…	MKKIATTEVPIDDVIAQRWSPRAFDSSYIITEDEIKSLFEAARWAPSCYGDQPWQFVLFNKEDATAWTSVLNCLSVGNQNWAMDASILIVVCSNTNFNHNNEPNRWAHYDTGAAAENICLQATSIGLSAHQMGGFDQDKVRSLSNIPTKFDILACMVVGKNLDESKLS
130	OM-RGC.v2.026066879	Betaproteobacteria	Biota; Bacteria; Proteobacteria; Betaproteobacteria; Nitrosomonadales	3.85e-60	GCCGTCCTATCACCAACCGCCTTTAACATTCAGCATTGGCGTTTTGTTTTAGTAACTGACAGCTCGGTAAGGGAAGAAATTAAAAAGGTTAGTTGGGGTCAATCACAGGTCACTGACGCTTCTTTGTTGGTGGTGCTAACAGGTGACCTAATGGCTTGGGATAAAGAGCCAGATCGTTACTGGAAGAATGCCCCTGGTAGTGTGCGAGATTATCTCGTGCCAGCCATATCAGAGTATTACAAGGGCAAGCCACAGATTCAGCGAGATGAAGTCATGCGCTCATGCGGAATGGCGGCCATGAATTTAATGTTAGTCGCAAAAGATTTAGGGTATGATAGCTGCCCTATGGATGGCTTCGATTTCGATGCAGTCGCTCAATTACTTAAGCTTCCTGATGAT…	AVLSPTAFNIQHWRFVLVTDSSVREEIKKVSWGQSQVTDASLLVVLTGDLMAWDKEPDRYWKNAPGSVRDYLVPAISEYYKGKPQIQRDEVMRSCGMAAMNLMLVAKDLGYDSCPMDGFDFDAVAQLLKLPDDHTPAMFVAIGKSIQEPWPRPGQLSVDEVVKYNQF
131	OM-RGC.v2.016717521	Chloroflexi	Biota; Bacteria; Chloroflexi; Dehalococcoidia; Dehalococcoidales; environmental samples	1.88e-57	ATGTTCACACCCAAAATAAAAAAAGGAGATATACAGAAAATGGATACTTTTGATGCAATTAAAACAAGACGTGCAATAAAGAAATTTGATAACACCTACAAAATGAGCGATGAACAAGTTCAATCATTGATGAAACTCACTTTACTTTCTCCTACCAGTTATAATCAACAAAACTGGAGATTTGTCACTGTAACTGATCAGACAGTGAAAGAACAAATTCATGTCGCTGCTCATAATCAGGCTCAACCATTAGATGGCTCTTTAGTAATTTTACTTTGTGGGAACATGAGTGCCTGGAAAGATGATCCTATGAGATACTGGAAAAATCATCCTCTTGAAAAACAAGAACATGTTCGAGATGCAATGCACAAAAAATATTCAGATAGCTCACAAAATAGA…	MFTPKIKKGDIQKMDTFDAIKTRRAIKKFDNTYKMSDEQVQSLMKLTLLSPTSYNQQNWRFVTVTDQTVKEQIHVAAHNQAQPLDGSLVILLCGNMSAWKDDPMRYWKNHPLEKQEHVRDAMHKKYSDSSQNRRDEAMRSCGFAAQTIMLAAKQMDLDSCPMVGFEYDEMAKIINLPDDHIIVMMIVVGKAASPAAERGGQLSLDEVVFENKFN
132	OM-RGC.v2.017954790	Chloroflexi	Biota; Bacteria; Chloroflexi; Dehalococcoidia; Dehalococcoidales; environmental samples	4.02e-60	AAAACAGGAGATTTAGAGAAAATGGATACTTTTGATGCAATTAAAACAAGACGTGCAATTAAGAAATTTGATAATACCTACAAAATGAGCGATGAACAAGTTCAATCATTGATGAAACTTACCTTACTTTCCCCTACCAGTTACAATCAACAAAATTGGAGATTCGTCACAGTAACTGATCAGGCAGTAAAAGAACAAATTCATGTTGCTGCTCGTAATCAGGCTCAGCCATTAGACGGCTCATTAGTGATTTTACTCTGTGGAAACATGAGTGCCTGGAAAGACGATCCTATGAGATACTGGAAAAACCATCCTCTTGAAAAACAAGAACATGTTCGAGATGCAATGCACAAAAAATATTCAGATAGTCCGCAAAATAGAAGAGATGAGGCAATGCGT…	KTGDLEKMDTFDAIKTRRAIKKFDNTYKMSDEQVQSLMKLTLLSPTSYNQQNWRFVTVTDQAVKEQIHVAARNQAQPLDGSLVILLCGNMSAWKDDPMRYWKNHPLEKQEHVRDAMHKKYSDSPQNRRDEAMRSCGFAAQTIMLAAKQMGLDSCPMVGFEYDKMAKIINLPDDHIIVMMIVVGKAASPAAERGGQLSLDEVVFENKF
133	OM-RGC.v2.018655235	Chloroflexi	Biota; Bacteria; Chloroflexi; Dehalococcoidia; Dehalococcoidales; environmental samples	4e-60	ATGGATACTTTTGATGCAATTAAAACAAGACGTGCAATAAAAAAATTTGATAACACCTACAAAATGAGTCCTGAACAGGTAAAATCATTGATGGAGTTAACAATACTTTCTCCTACCAGCTACAATCAACAAAACTGGCGGTTTGTCACCATAACCGATCAAGCAGTAAAAGAAAAAATTCATGTCGCTGCTCGAAATCAAGCTCAACCGCTAGATGGGTCACTTGTCATCTTACTATGTGGAAATATGGATGCATGGAAAGACGATCCTATGAGATATTGGAAGAATCATCCTCTTGAAAAACAAGAACATGTTCGAGATGCAATGCACAAAAAATATTCTGAAAGTCCTCAAAATAGAAGAGATGAGGCAATGCGTTCTTGTGGATTTGCAGCACAA…	MDTFDAIKTRRAIKKFDNTYKMSPEQVKSLMELTILSPTSYNQQNWRFVTITDQAVKEKIHVAARNQAQPLDGSLVILLCGNMDAWKDDPMRYWKNHPLEKQEHVRDAMHKKYSESPQNRRDEAMRSCGFAAQTIMLAAKQMGLDSCPMVGFEYDEIAKIINLPDEHIIVMMIVVGKAASPAAERGGQLSLDKVVFENKFN
134	OM-RGC.v2.018670957	Chloroflexi	Biota; Bacteria; Chloroflexi; Dehalococcoidia; Dehalococcoidales; environmental samples	2.71e-63	ATGGACACTTTTGATGCAATTAAGACAAGACGTGCAATAAAAAAATTTGATAGCACTTACAAAATGACTCCTGAGCAGGTCAAATCTCTGATGGAGCTAGCCATGCTTTCTCCTACTAGTTACAACCAACAAAACTGGAGATTTGTCACCGTTACTGATCAAAAAGTTAAAGAAAAAATCCATGTGGCTGCAAGAAACCAAGCACAGCCATTAGACGGCTCTCTTGTAATTTTACTCTGTGGAAATACTAGTGCATGGAAAGATGATCCGATGAGATACTGGAAAAACCATCCTCTGGAAAAACAAGAGCACGTAAAAGAAGCAATGCACAAAAAATACTCTGATAGCCCACAAAATAGACGAGATGAAGCAATGCGTTCTTGTGGATTTGCAGCTCAA…	MDTFDAIKTRRAIKKFDSTYKMTPEQVKSLMELAMLSPTSYNQQNWRFVTVTDQKVKEKIHVAARNQAQPLDGSLVILLCGNTSAWKDDPMRYWKNHPLEKQEHVKEAMHKKYSDSPQNRRDEAMRSCGFAAQTIMLAAKQMGLDSCPMVGFEYDEMAKIINLPDDHIIVMMIVVGKAASPAAQRGGQLPLDEVVFENKFN
135	OM-RGC.v2.018683538	Chloroflexi	Biota; Bacteria; Chloroflexi; Dehalococcoidia; Dehalococcoidales; environmental samples	2.77e-61	ATGGACACTTTTGATGCAATTAAAACAAGACGTGCAATAAAAAAATTTGATAACACCTACAAAATGAGTGATGAGCAAGTACAATCTTTGATGAAACTTACTTTGCTTTCTCCTACTAGCTATAATCAGCAAAACTGGAGATTTGTCACTGTAACTGATCAAAAAGTAAAAGAACAAATTCATGTTGCTGCTCGTAATCAGGCCCAACCGTTAGACGGTTCTTTAGTAATTCTACTCTGTGGAAACATGAATGCTTGGAAAGACGATCCTATGAGATATTGGAAAAACCATCCTCTTGAAAAACAAGAGCATGTACGAGATGCAATGCACAAAAAATATTCGGACAGTCCTCAAAATAGAAGAGATGAGGCAATGCGTTCTTGTGGATTTGCTGCACAA…	MDTFDAIKTRRAIKKFDNTYKMSDEQVQSLMKLTLLSPTSYNQQNWRFVTVTDQKVKEQIHVAARNQAQPLDGSLVILLCGNMNAWKDDPMRYWKNHPLEKQEHVRDAMHKKYSDSPQNRRDEAMRSCGFAAQTIMLAAKQMGLDSCPMVGFEYDEMAKIINLPSDHIIVMMIVVGKAASPAAERGGQLSLDEVVFENKFN
136	OM-RGC.v2.018684266	Chloroflexi	Biota; Bacteria; Chloroflexi; Dehalococcoidia; Dehalococcoidales; environmental samples	4.19e-63	ATGGACACTTTTGATGCAATTAAGACAAGACGTGCAATAAAAAAATTTGACAGTAATTACAAAATGACTCCTGAGCAAGTTAAATCCTTGATGGAACTTGCCATACTATCTCCTACAAGCTATAATCAACAAAACTGGAGATTTGTAACTGTCACAGATCAGGCAGTAAAAGAAAAAATCCATGTGGCTGCACGAAATCAAGCCCAACCATTAGATGGTTCTCTTGTAATTTTACTATGTGGTAACACAAATGCTTGGAAAGATGATCCAATGAGATATTGGAAAAACCATCCTCTAGAAAAACAAGAACACGTTAAAGAAGCAATGCACAAAAAATATTCAGAAAGTTCCCAAAATAGACGTGATGAAGCAATGCGTTCTTGTGGATTTGCAGCCCAA…	MDTFDAIKTRRAIKKFDSNYKMTPEQVKSLMELAILSPTSYNQQNWRFVTVTDQAVKEKIHVAARNQAQPLDGSLVILLCGNTNAWKDDPMRYWKNHPLEKQEHVKEAMHKKYSESSQNRRDEAMRSCGFAAQTIMLAAKQMNLDSCPMVGFEYDEMAKIINLPDDYVIVMMIVVGKAAAPAAERGGQLPLDEVVFENKFN
137	OM-RGC.v2.018705692	Chloroflexi	Biota; Bacteria; Chloroflexi; Dehalococcoidia; Dehalococcoidales; environmental samples	2.95e-61	ATGGACACTTTTGATGCAATTAAAACAAGACGTGCAATTAAAAAATTTGATAGCAGCTACAAAATGACTGATGAACAAGTTCAATCTTTGATGAAACTTACCTTGCTTTCTCCTACTAGTTACAATCAGCAAAACTGGAGATTTGTTACTATAACTGATCAAAAAATAAAAGAAAAAATCCATGTTGCGGCTCGTAATCAGGCCCAACCATTAGATGGCTCTTTAGTAATTTTACTATGTGGAAACATGAATGCTTGGAAAGACAATCCTATGCGATATTGGAAAAACCATCCTCTTGAAAAACAAGAGCATGTCCGAGATGCAATGCACAAAAAATATTCGGATAGCCCTCAAAATAGAAGAGATGAGGCAATGCGTTCTTGTGGGTTTGCTGCACAA…	MDTFDAIKTRRAIKKFDSSYKMTDEQVQSLMKLTLLSPTSYNQQNWRFVTITDQKIKEKIHVAARNQAQPLDGSLVILLCGNMNAWKDNPMRYWKNHPLEKQEHVRDAMHKKYSDSPQNRRDEAMRSCGFAAQTIMLAAKQMGLDSCPMVGFEYDEMAKVINLPDDHIIVMMIVVGKAASPAAERGGQLPFDDVVFENKFN
138	OM-RGC.v2.018711640	Chloroflexi	Biota; Bacteria; Chloroflexi; Dehalococcoidia; Dehalococcoidales; environmental samples	6.21e-62	ATGGATACTTTTGATGCAATTAAAACAAGACGTGCAATAAAAAAATTTGATAACACATACAAAATGAGTCCTGAACAAGTAAAGTCACTAATGGAAATGACAATCCTTTCTCCTACAAGTTACAATCAGCAAAACTGGAGATTTATCACCATAACAGATCAAACAGTAAAAGAAAAAATTCATGTTGCTGCTAGAAATCAAGCTCAACCATTAGATGGGTCTCTTGTAATATTACTTTGTGGAAATTTGAATGCTTGGCAAGATGACCCTATGAGATATTGGAAAAACCATCCTCTTGAGAAACAAGAACATGTTCGTGATGCAATGTACAAAAAATATTCTGAAAGCCTACAAAATAGACGTGATGAGGCAATGCGTTCTTGTGGATTTGCAGCACAA…	MDTFDAIKTRRAIKKFDNTYKMSPEQVKSLMEMTILSPTSYNQQNWRFITITDQTVKEKIHVAARNQAQPLDGSLVILLCGNLNAWQDDPMRYWKNHPLEKQEHVRDAMYKKYSESLQNRRDEAMRSCGFAAQTIMLAAKQMGLDSCPMVGFEYDEMAKIINLPDDHVIVMMIVVGKAASPAAERGGQLPLDEVVFENKFN
139	OM-RGC.v2.018748359	Chloroflexi	Biota; Bacteria; Chloroflexi; Dehalococcoidia; Dehalococcoidales; environmental samples	3.88e-60	ATGGACACTTTTGATGCAATTAAAACAAGACGTGCGATAAAAAAATTTGATAACACCTACAAAATGAGTGATGAACAAGTCCAATTTTTGATGAAACTTACTTTACTTTCTCCTACTAGTTATAATCAGCAAAACTGGAGATTTGTCACTGTAACTGATCAAAAAGTAAAAGAACGAATCCAAGTCGCTGCTCATAATCAGGCTCAACCATTAGATGGCTCTTTAGTGATTTTGCTCTGTGGAAACATGAATGCTTGGAAAGACGATCCTATGAGATATTGGAAAAATCATCCTCTTGAAAAACAAGAGCATGTACGAGATGCATTGCACAAAAAATATTCGGACAGTCTTCAAAATAGAAGAGATGAGGCGATGCGTTCTTGTGGATTTGCTGCACAA…	MDTFDAIKTRRAIKKFDNTYKMSDEQVQFLMKLTLLSPTSYNQQNWRFVTVTDQKVKERIQVAAHNQAQPLDGSLVILLCGNMNAWKDDPMRYWKNHPLEKQEHVRDALHKKYSDSLQNRRDEAMRSCGFAAQTIMLAAKQMGLDSCPMVGFEYDEMAKIINLPDDHIIVMMIVVGKAASPAAERGGQLPLDEVVFENKFN
140	OM-RGC.v2.025769010	Chloroflexi	Biota; Bacteria; Chloroflexi; Dehalococcoidia; Dehalococcoidales; environmental samples	7.06e-51	ATGGATACTTTTGATGCAATTAAAACAAGACGTGCAATAAAAAAATTTGATAATACTTACAAAATGAGTCCTGAACAAGTAAAGTCACTAATGGAAATGACAATCCTTTCTCCTACAAGTTACAATCAGCAAAACTGGAGATTTATCACTATAACAGATCAAACAGTAAAAGAAAAAATTCATGTTGCTGCTCGAAATCAAGCTCAGCCGTTAGATGGTTCTCTTGTAATACTGCTTTGTGGAAATATGAATGCCTGGAAAGATGATCCTATGAGATATTGGAAAAACCATCCTCTTGAAAAACAAGAACATGTTCGCGATGCAATGCACAAAAAATATTCTGAAAGCCTCCAAAATAGACGTGATGAGGCAATGCGTTCATGTGGATTTGCAGCACAA…	MDTFDAIKTRRAIKKFDNTYKMSPEQVKSLMEMTILSPTSYNQQNWRFITITDQTVKEKIHVAARNQAQPLDGSLVILLCGNMNAWKDDPMRYWKNHPLEKQEHVRDAMHKKYSESLQNRRDEAMRSCGFAAQTIMLAAKQMGLDSCPMVGFEYNDMAKIINLPEDHII
141	OM-RGC.v2.034261709	Chloroflexi	Biota; Bacteria; Chloroflexi; Dehalococcoidia; Dehalococcoidales; environmental samples	1.68e-29	CCAATGAGATATTGGAAAAATCATCCTCTAGAAAAACAAGAACACGTAAAAGATGCAATGCACAAAAAATATTCAGAAAGTTCACAAAATAGACGTGATGAAGCAATGCGTTCTTGTGGATTTGCAGCTCAAACGATAATGCTTGCAGCAAAACAAATGGGTCTTGACTCTTGTCCTATGGTTGGATTTGAATATGATGAAATGGCAAAAATCATTAATCTTCCAGATGATTATATTATTGTCATGATGATTGTCGTTGGTAAGGCCGCGGCTCCTCCAACAGAGCGTGGTGGGCAACTACCATTAGATGAAGTTGTATTTGAAAACAAATTCAATTAA	PMRYWKNHPLEKQEHVKDAMHKKYSESSQNRRDEAMRSCGFAAQTIMLAAKQMGLDSCPMVGFEYDEMAKIINLPDDYIIVMMIVVGKAAAPPTERGGQLPLDEVVFENKFN
142	OM-RGC.v2.035932189	Chloroflexi	Biota; Bacteria; Chloroflexi; Dehalococcoidia; Dehalococcoidales; environmental samples	7.1e-15	GTGTTTTGGCTGAATTATGTTCACACCCAAAATAAAAAAACAGGAGATTTAGAGAAAATGGATACTTTTGATGCAATTAAAACAAGACGTGCAATTAAGAAATTTGATAATACCTACAAAATGAGCGATGAACAAGTTCAATCATTGATGAAACTTACCTTACTTTCCCCTACCAGTTACAATCAACAAAATTGGAGATTCGTCACAGTAACTGATCAGGCAGTAAAAGAACAAATTCATGTTGCTGCTCGTAATCAGGCTCAGCCATTAGACGGCTCATTAGTGATTTTACTCTGTGGAAACATG	VFWLNYVHTQNKKTGDLEKMDTFDAIKTRRAIKKFDNTYKMSDEQVQSLMKLTLLSPTSYNQQNWRFVTVTDQAVKEQIHVAARNQAQPLDGSLVILLCGNM
143	OM-RGC.v2.016475095	Cyanobacteria	Biota; Bacteria; Cyanobacteria	6.9e-17	ATGAGCAACCTCACTCCGCAACAGGCGCTTGAGAAGCTGCAGTGGCGCTATGCCGTCAAGAGCTTCGACAGCAACAAGCAGATCCCCGACGACGCGTGGCACACGCTCGAGCAATCGCTCTTGCTGGCGCCGTCGTCGTTCGGCCTGCAGCCATGGAAGTTCCTGATCGTTGACGACAAGAACCTTCGCGGACAACTGCGCGACGCGTCGTGGAACCAATCGCAAGTCGTCGACGCCGATCGCTACGTGGTGTTCACTGCGTTGCGCACGACGACCGACGAAGATGTCGATCGCCTCATGGAGCGCACCAGCGAAGTGCGCGACACGCCAGTCGAGACCCTCGCCGGCTACCGCAACGTCATCGCAGATTTCGTCGTAAAGGGCTGGGCTGCGAAGGAC…	MSNLTPQQALEKLQWRYAVKSFDSNKQIPDDAWHTLEQSLLLAPSSFGLQPWKFLIVDDKNLRGQLRDASWNQSQVVDADRYVVFTALRTTTDEDVDRLMERTSEVRDTPVETLAGYRNVIADFVVKGWAAKDLFGWNARQTYIALGQFMTAAAAMGIDTCPMEGIDMNGYDELLGLKDTRYATLCACAVGYRSADDKYAAAPKVRYARDDIIERR
144	OM-RGC.v2.016632665	Cyanobacteria	Biota; Bacteria; Cyanobacteria	4.84e-11	ATGGAAGTGATCTCACCTGAAAATCTCCTCAAGAGTCTTCAATGGCGCTATGCAACGAAGGCTTTTGATTCGGAACAACAAATTCCTGAATCAATTTGGTCATCACTGGAAGATAGCCTCATTCTAACACCTTCCTCCTTTGGGCTTCAGCCCTGGCATTTCTTTGTCATCACCAATCCTGAGATCAAAGCAGAGCTCCTTCCCCATTCTTGGAACCAAGCTCAAGTGACTGAGTGCTCGCACTTTGTCGTTCTCGCTGCTCAGAAAAATGTCGGAGATGTGGAGATCTCACAATTAATGGACCATACTAGCACCTTAAGAAAAGTGGAAACGGCAACTCTCGACGGCTACCGGAAAATGATGTCCGGTTTCATGGCCCAGATGAATCCAGAAGAACTT…	MEVISPENLLKSLQWRYATKAFDSEQQIPESIWSSLEDSLILTPSSFGLQPWHFFVITNPEIKAELLPHSWNQAQVTECSHFVVLAAQKNVGDVEISQLMDHTSTLRKVETATLDGYRKMMSGFMAQMNPEELLNWAKLQTYIALGQLMTSASVLGVDACPMEGFVSAEYDRILGLEEKGLSASVACALGYRSTADKYAELPKVRYEKSELISRL
145	OM-RGC.v2.019132957	Cyanobacteria	Biota; Bacteria; Cyanobacteria	1.25e-68	ATGGACACATTACAAGCGATTCGCGAGCGACGCTCAGTCAAACACTATGATCCGAAACATGTGCTAGAGCCGCATGATATTCGCACACTAATGGAGCATGCCTTGTTGTCGCCCACTTCTTTTAATATGCAACAGTGGCGCTTCATTATCGTCGATGATCCCAGCATCAAAACTCAGATCTGTAAAGCTGCTTGGAACCAAAAACAAATCGAAGATGCGGCGATCAGCATCGTCCTATGTGCTGATTTGGATGCGCATGTAGATGCTGGACGTTATTGGAAAAATGCAGCCCCCGCGGTTCAGGAAATGATTGTTCCCATGATCGCCCCCTTTTACGCTGATAACCCGAGCCTGCAACGCGACGAAGCGCTGCGTTCCATAGGGATTGCGAGCCAAAGC…	MDTLQAIRERRSVKHYDPKHVLEPHDIRTLMEHALLSPTSFNMQQWRFIIVDDPSIKTQICKAAWNQKQIEDAAISIVLCADLDAHVDAGRYWKNAAPAVQEMIVPMIAPFYADNPSLQRDEALRSIGIASQSIMLAAKAMGLDSCPMIGFDPQKVAELIDLPNNHLIGMLITVGKALKSASPRGGQLPYEEVVRMNHF
146	OM-RGC.v2.041684717	Cyanobacteria	Biota; Bacteria; Cyanobacteria	1.3e-23	GTGCTCACAAGGGACGAAGAGCAAAAACTGCTTGAAGCAACGATACAAGCGCCGAGCAGCTTCAATATTCAACATTGGCGTTTTGTACTGCTGCGCGATCCAGACCTGCGAGAGCGGATAAGAGAGGAGTATGCGGGTGGCCAAGCCCAGATTGTAGAGGCCTCACTTCTCGTCCTATTCACTGCTGACGTGAAAGCGTGG	VLTRDEEQKLLEATIQAPSSFNIQHWRFVLLRDPDLRERIREEYAGGQAQIVEASLLVLFTADVKAW
147	OM-RGC.v2.018654192	Firmicutes	Biota; Bacteria; Firmicutes; Bacilli; Bacillales	4.15e-20	ATGGAGTTCGAAGCTCTTTGTAAACAAAGATATACTGAGCGATATTTTGCTCCAAATGTAGATATCTCTGATCGACAGCTACAGGATCTTTTTCAAAAAGTGATACTAGGCCCCAGTGCTTTTAATCTGCAGCACTGGCAGTTCATTGTTGTCAGGGAGCAAGTAGCAAAAAAAGAATTGTCTGAAATTGCTTACTATCAGCCGCAAGTTAAGGATTGCTCTGCTGTTGTCGCCGTTTGTGGGAACTTATTAGCTTTTAGAGATGCCCGTTCTATGCACGCGAATGATCCCGAGAGCATCAGAGATAAGTTCATTGATATGGTTGAAAAGATTTACGAGAATGAGGCCGGTTTGCAGCGAGATGAAGCGATACGTAGCGCGTCTTTAGCTGCCATGTCG…	MEFEALCKQRYTERYFAPNVDISDRQLQDLFQKVILGPSAFNLQHWQFIVVREQVAKKELSEIAYYQPQVKDCSAVVAVCGNLLAFRDARSMHANDPESIRDKFIDMVEKIYENEAGLQRDEAIRSASLAAMSLMYAAADKNWASAPLIGFDADKLAAKLCLQKTVIPVMLVLLGKPMPGHRNRRGHRKSLGEILHFESYKS
148	OM-RGC.v2.022122097	Firmicutes	Biota; Bacteria; Firmicutes; Bacilli; Bacillales	9.81e-25	ATGGAATTTTCTGAGTTGGTTAAAGCGCGAAGAAGTGTCCGAGACTACTTAGATAATACAGTTATAGAAGAAAAGGAATTGACCGCTCTTTTCTCTGAAGTTGCTCATGCTCCCAGTGCGTTTAATCTTCAACAGTGGAGATTTGTCGTAGTGCGCCAAGCAGCTCTCAAAGAAGTATTGAAGGATTTGTGTTACGGACAAGGACAAATACAAAGTTGTTCGGCGTTAGTTGTGGTATGTGGTGACTTAAGGGCCCATGAAGCGAGCGATACGATCTATGCTAACGAAAGTGAGATCACCAAAAGCAAGTTTCTGCCTATGATAAAGTCGATTTACGCAGAGAACGACGGTTTTCAAAGAGACGAAGCTATAAGAGGTGCTTCCTTAGCGGGAATGTGC…	MEFSELVKARRSVRDYLDNTVIEEKELTALFSEVAHAPSAFNLQQWRFVVVRQAALKEVLKDLCYGQGQIQSCSALVVVCGDLRAHEASDTIYANESEITKSKFLPMIKSIYAENDGFQRDEAIRGASLAGMCLMLSAANRGWDSGPMIGFDPLGVSKVLNLPEEIIPVMMITIGKGKSGQEPR
149	OM-RGC.v2.023624337	Firmicutes	Biota; Bacteria; Firmicutes; Bacilli	2.31e-21	TTGGGTGGCGTGGTTATTGAGGACGAGGAACTGACTGCGCTTTTTGCAGAGGTTTCTCAAGCCCCCAGCGCGTTCAATCTTCAGCATTGGAGATTTGTTGTAGTGCGGCAGACTGATAGGAAGGAAGTGCTGAAGGGGCTGTGTTACGGACAAGGCCAGATCCAGAGCTGCTCGGCCTTAGTGGTGGTCTGCGGCAACCTAAAGGCTCACGAAGCCAGTGATGCGATTTATGCTCATGAAAGCGAGCTCGCCAAAAGAAAGTTTCTGCCTATGATAAAGTCGATTTATGCAGACGATGACAGTTTTCAAAGAGAAGAAGCTATAAGAGGTGCTTCCTTAGCGGGTATGTGCCTGATGTTTTCGGCATTAAATCGCGGTTGGGACACTGGCCCTATGATC…	LGGVVIEDEELTALFAEVSQAPSAFNLQHWRFVVVRQTDRKEVLKGLCYGQGQIQSCSALVVVCGNLKAHEASDAIYAHESELAKRKFLPMIKSIYADDDSFQREEAIRGASLAGMCLMFSALNRGWDTGPMIGFDKDGVSKVLNLPGEIIPVMMITIGKRKSSEEPRPFRLSVSDI
150	OM-RGC.v2.030565492	Firmicutes	Biota; Bacteria; Firmicutes; Bacilli; Bacillales	1.58e-15	GTGGGGACCTGCTCAGTATTGCTTGTTATTTGCGGCAAGCTGAATGCCTATCAGGATGCCCCTGAAATCTACCAATATGCCTCCCAGGGAGTACAGGAAAAGGTTCTACCCATGATAAAAAATTTCTATGACAGCAAAGACCAGCTTCAAAGGGATGAAGTGATCCGCAATGCCTCGCTGGCGGCTATGGTTTTGATGCTGGCGGCCCATAATCGAGGATGGGCAACGGTGCCGATGATCGGGTTTGATCCGGAAGCGGTTTCCCAGCTGGTCAATCTCAAGTCCAATTATATTCCAGTGATGCTAATGACCTTGGGATATAAAAAAGATGATCCGCGGCCCAGGGACTATAGCAGGCCCATTGGGGAGATAGTAAAAATGAATACGCTGGATGGACCC…	VGTCSVLLVICGKLNAYQDAPEIYQYASQGVQEKVLPMIKNFYDSKDQLQRDEVIRNASLAAMVLMLAAHNRGWATVPMIGFDPEAVSQLVNLKSNYIPVMLMTLGYKKDDPRPRDYSRPIGEIVKMNTLDGPGLMG
151	OM-RGC.v2.012627647	Gammaproteobacteria	Biota; Bacteria; Proteobacteria; Gammaproteobacteria; Pseudomonadales; Pseudomonadales bacterium RIFCSPHIGHO2_02_FULL_60_43	1.29e-11	ATGCCCCTGATGAGCCTGTTTCCCGCTGATACCGCCATTTCTCCCGCGACCCCCGCCGCACTGCGTGAGCTGATCGAAAGTCGCCGCGCGGTACGCCGTTTTACCGCCGAAGCGGTGCCTGATGATGTGGTGCGTGATTGCCTAGAACTGGCGGTGCTCGCGCCCAACTCCTGCAACCTGCAGCCCTGGAGTTTCCAGGTGGTTCGCGATCCGGCGTTGCTGGCCCGTTTGCACCCGGTTTGCATGAGTCAGAATGCGGCCAAGGCGCCACTGATTATTGCCGTACTGGCGCGGCCGGACACCTGGAAGCAGGCTTGCCAGAACATCATCGACTATTGGCCGGAGCCGGAAGTACCTGCGCGGATTCGCAGCTTCTACAACAAGACCGCACCCTTTCAG…	MPLMSLFPADTAISPATPAALRELIESRRAVRRFTAEAVPDDVVRDCLELAVLAPNSCNLQPWSFQVVRDPALLARLHPVCMSQNAAKAPLIIAVLARPDTWKQACQNIIDYWPEPEVPARIRSFYNKTAPFQYNQGTFGLFGLFKRQLLRVAAWRKPLMRAPNSQAQMRIWAVKSTALAAQNLMLAFQSHGYATCPMEGFDEVRLRKTLSIPRQALPIMLLAVGKQDEKGVYNPRLRFPLEQHVTWL
152	OM-RGC.v2.012792209	Gammaproteobacteria	Biota; Bacteria; Proteobacteria; Gammaproteobacteria; Alteromonadales; Alteromonadaceae; Marinobacter	1.13e-19	ATGACCGATTACCGCGATGAAGCCGTCGCCCCTCAGACCAGCATTGAAGAGTTCCGCAAGATCGTGGAAAGCCGCCGCTCCGTGCGCCGCTTTACGGACGACCCCGTGCCCGATGCCGTGGTGGAAGACTGCCTGGATCTGGCCATGCTGGCCCCCAATTCCTCCAACCTGCAGCCCTGGGAGTTTTACGTGGTGCGCGATGCGCAGGTGAAAGCCCGGCTGGCGGAAGCCTGCCTGGGCCAGAACGCGGCAAAAACCGCCCAGGTGCTGATTCCCATTATTGCCCGCCCGGATACATGGAAACAGAACAGCCTGCGTAACCTGGACTACTGGCCGGAAGAAACCATGCCCAAGATCATCAAAAACTACTACTCGAAGATTGCCCTGTTTCACTACAAC…	MTDYRDEAVAPQTSIEEFRKIVESRRSVRRFTDDPVPDAVVEDCLDLAMLAPNSSNLQPWEFYVVRDAQVKARLAEACLGQNAAKTAQVLIPIIARPDTWKQNSLRNLDYWPEETMPKIIKNYYSKIALFHYNPGPLGSFGLAKKALGLVAGLKQAVPRGPYGVNEMKTWAVKSTALAAENMMLAFRAHGYDTCPMEGFDERRVRKILDLPGDAIVTMILGVGKRAENGIYHRRYRFPREEFIHRI
153	OM-RGC.v2.012861423	Gammaproteobacteria	Biota; Bacteria; Proteobacteria; Gammaproteobacteria; Pseudomonadales; Pseudomonadaceae; Pseudomonas	2.4e-12	ATGACCAGCTTTCTCAACGAGCAAACACCCGCCATGGCTTCGCCGGCCGAACTGCGCGCGCTGATCGAAAGTCGCCGCGCGGTACGCCGCTTCACTCCCGAACCGGTGCCGGAGGCGGTGATTCGCGATTGCCTGGAGTTGGCCGTGCTGGCGCCAAATTCCTGCAACCTGCAGCCCTGGAGTTTTCAGGTGATTCGCGATCCGGCGCTGCTGGCGCAGTTGCACCCGGTATGCATGAGCCAGAACGCCGCCCGTGCACCTTTGATCATCGCCGTGCTGGCGCGCCCGGACACCTGGCGTCAGGCCTGCCGCAACGTCATCGATTACTGGCCGGAGGCCGAGGTGCCGGCGCGCATCCGCAGTTTCTACAGCAAGACCGCGCCCTTCCAGTACAACCAG…	MTSFLNEQTPAMASPAELRALIESRRAVRRFTPEPVPEAVIRDCLELAVLAPNSCNLQPWSFQVIRDPALLAQLHPVCMSQNAARAPLIIAVLARPDTWRQACRNVIDYWPEAEVPARIRSFYSKTAPFQYNQGPLGLLGLFKRQLVRLMGVRKPLMRKPNSKADMRLWAVKSTALAAENLMLAFQSHGYATCPMEGFDEPRLRRVLDIPRQAIPIMLLAVGRQGEKGVYNPRLRFPLEQQVVWR
154	OM-RGC.v2.012891982	Gammaproteobacteria	Biota; Bacteria; Proteobacteria; Gammaproteobacteria; Pseudomonadales; Pseudomonadaceae; Pseudomonas	7.36e-11	ATGACCCATTTCCCCCACGATGATCCGCCCAGCCATGCCTCACCCGCGGCCCTGCGTGCACTGATCGAGAGCCGCCGCGCCGTACGCCGCTTCACCGATGCCGCGGTGCCGGAGGCGGTGATTCGCGATTGCCTGGAGTTGGCGGTGCTTGCGCCCAACTCCTGCAACTTGCAGCCCTGGAGTTTTCAGGTGATTCGCGAGCCGGCGTTGCTGGCCCGTTTGCACCCGGTGTGCATGAGCCAAAATGCCGCCAAGGCACCGCTGATCATCGCCGTGCTGGCGCGCCCGGATACCTGGCGGCAAGCCTGCGCCAACATCGTCAGCTACTGGCCGGAGCCCGATGTGCCGGCACGCATTCGCAGCTTCTACGCGAAAACCGCTCCCTTTCAGTACAACCAG…	MTHFPHDDPPSHASPAALRALIESRRAVRRFTDAAVPEAVIRDCLELAVLAPNSCNLQPWSFQVIREPALLARLHPVCMSQNAAKAPLIIAVLARPDTWRQACANIVSYWPEPDVPARIRSFYAKTAPFQYNQGPFGLLGLLKRQLVRFAALRKPLMRTPNSQAQMRVWAVKSTALAAQNLMLAFQSHGYATCPMEGFDEVRLRQTLDIPRQALPIMLLAVGKPAEKGIYNPRLRFPLEQHVTWL
155	OM-RGC.v2.012909115	Gammaproteobacteria	Biota; Bacteria; Proteobacteria; Gammaproteobacteria; Pseudomonadales; Pseudomonadaceae; Pseudomonas	1.23e-12	ATGACCAGCTTTCCCAATGAGCAATTGCCTGCCATGGCGTCGCCGGCCGAGTTGCGCGCGCTGATCGAAGGGCGCCGTGCCGTGCGCCGCTTCACGCCCGAACCGGTGGCGGAGGAGGTGATCCGCGACTGCCTGGAGCTGGCCGTGCTGGCGCCGAATTCCTGCAACCTGCAGCCCTGGAGCTTCCAGGTCATTCGCGACCCGGGCCTGCTGGCCCGCCTGCACCCGGTCTGCATGGGCCAGAATGCTGCTCGGGCGCCACTGATCATCGCCGTGCTGGCCCGTCCTGACACCTGGCGTCAGGCGTGCCGCAACGTCATCGACTACTGGCCGGAAGCCGAGGTGCCGGCGCGCATCCGCAGTTTCTACAGCAAGACCGCGCCGTTTCAGTACAACCAG…	MTSFPNEQLPAMASPAELRALIEGRRAVRRFTPEPVAEEVIRDCLELAVLAPNSCNLQPWSFQVIRDPGLLARLHPVCMGQNAARAPLIIAVLARPDTWRQACRNVIDYWPEAEVPARIRSFYSKTAPFQYNQGPLGLLGLFKRQLVRLLGLRKALMRTPNSRADMRLWAVKSTALAAENLMLAFHSHGYATCPMEGFDEVRLRRVLEIPRQAIPIMLLAVGRQGEKGVYNPRLRFPLEQQVTWL
156	OM-RGC.v2.012945133	Gammaproteobacteria	Biota; Bacteria; Proteobacteria; Gammaproteobacteria; Pseudomonadales; Pseudomonadales bacterium RIFCSPHIGHO2_02_FULL_60_43	1.62e-11	ATGAGTCTTTTCCCTGTCGACCCTGTCACTCCCCCCGCCACTCCCGCCGCGCTGCGTGAGCTGATCGAGAATCGCCGCTCGGTACGCCGATTTACCGCCGAAGCAGTACCTGATGATGTGGTGCGCGACTGCCTGGAGCTGGCGGTTCTGGCGCCCAATTCCTGCAACCTGCAACCCTGGAGTTTTCAGGTGATTCGCGATCCCGCGCTGCTGGCGCGCTTACACCCGATTTGTATGAGCCAGAACGCTGCCAAGGCACCCTTGGTCATCGCCGTACTGGCGCGGCCGGATACCTGGAAACAGGCCTGCCAGAACATCATCGACTACTGGCCTGAGCCCGAAGTGCCCGCGCGGATTCGCAACTTCTATAACAAAACCGCACCCTTTCAATACAACCAA…	MSLFPVDPVTPPATPAALRELIENRRSVRRFTAEAVPDDVVRDCLELAVLAPNSCNLQPWSFQVIRDPALLARLHPICMSQNAAKAPLVIAVLARPDTWKQACQNIIDYWPEPEVPARIRNFYNKTAPFQYNQGPFGLLGLFKRQLLRVAAWRKPLMRAPNSRAQMRIWAVKSTALAAQNLMLAFQSHGYATCPMEGFDEVRLRKTLDIPREALPIMLLAVGKQDAKGVYNPRLRFPLEQHVTWL
157	OM-RGC.v2.013125426	Gammaproteobacteria	Biota; Bacteria; Proteobacteria; Gammaproteobacteria	1.08e-15	ATGCCCTCCAATCCAGGATTTGAAGAAAACAAGATACTTCAAGTATTTCGCGAAATAGTGGTATCACGGCGCTCTGTACGAAAATTCGACACGAGCCCAATTCCTCAAGCAGTTTTGATTGATTGCGTTGAGCTAGCCCTTAAGGCTCCCAATTCAAGTAATCTACAACCCTGGGATTTTCATATCGTCCGCTCAGAAGCCATGCGAAATCAATTAACACCAGCATGCTTTGGGCAAAGTGCTGCTCGAACAGCCCAAGCAATGATAGTCGTTGTAGCCAGGCCCGATACCTGGGCTAAGCACGCCAAAGAACTCCTAGAAAAGTGGCCTCAAACGCCAGTACCCAAAATAGCTGAGCAATATTATGGTAAACTCGTTCCTATTTATTACGGACAAGGC…	MPSNPGFEENKILQVFREIVVSRRSVRKFDTSPIPQAVLIDCVELALKAPNSSNLQPWDFHIVRSEAMRNQLTPACFGQSAARTAQAMIVVVARPDTWAKHAKELLEKWPQTPVPKIAEQYYGKLVPIYYGQGPLSLFGFLKRLTFTITGFFRPVPRFPFCHADMKLWATKSAALAAENLMLALRAHGYDSCPMEGFDEARVRKILKLKRKESIVMIVAAGKRADDGVYGPQFRFASERFIHFR
158	OM-RGC.v2.013260642	Gammaproteobacteria	Biota; Bacteria; Proteobacteria; Gammaproteobacteria	2.07e-17	ATGACAGCCACCCTTCAAACTCAACAAGCACAACAAACTCAAAACGGCGATATCCAACAGCAGATCATCGACGCGTTTAATTTCCGTCACGCGACCAAAGTGTTCGATGCCGAGCGTAAGATCAGTGATGGCGAATTCAACACCCTCTTAGAAGCGGCACGACTATCGCCCAGCTCCTTTGGCATGGAACCCTGGCAACTATTGGTGATTCAATCACCGGAGAAGCGCGAGCTGTTCCGCGAGTTTTGTTGGGGCGCCAATGGCGCCTTTAACGGCAGTGCTGGCCAGCTAGGCACCGCCAGTCACTATGTTATTTTCCTGGCGCATTCCGATGCCACGATGAAGCATCATTCGGCGTATCAGCAACAACATATGAAACAGGTCAAGCAGCTGCCAGAC…	MTATLQTQQAQQTQNGDIQQQIIDAFNFRHATKVFDAERKISDGEFNTLLEAARLSPSSFGMEPWQLLVIQSPEKRELFREFCWGANGAFNGSAGQLGTASHYVIFLAHSDATMKHHSAYQQQHMKQVKQLPDDVIGFINGAFQKFQKHDFHIEGGRQVTDWSARQAYIALGNMMTAASLMGVDSCPIEGFEMDKTAAVLEQHFGIDPTVYQPAVMVAFGYRSDEPPFAKTRREMDQVVSWF
159	OM-RGC.v2.013474747	Gammaproteobacteria	Biota; Bacteria; Proteobacteria; Gammaproteobacteria; Gammaproteobacteria bacterium RIFOXYB2_FULL_38_6	2.88e-13	ATGCTACAAGAAGAATTTCAAAAAATTGTTGATTCAAGAAGAAGCAATAGGGCTTTTGATCCAAATACTGAGGTGCCTGACCAAATTATAGAAAGAGGAATTAAAAGAGCAATATTGGCACCAAATAGCAGTAATATGCAGCTTTGGGAATTTCAATGGATTGAAAGTAAAGAAATGCTTCAAAAAATGATTCCTCTTTGCCTTGGCCAATCCGCTGCCAAAACCGCAAAGCATATGGTCGTCTTTATTACAAGGAAAGACAAATGGAGGTCTAGAGCTAAATGGAATTATGATAGAATTGCTGAAAGCGTTGATGGGAAACCAGGAAAACTTCAAAAAGGGGCTTTGAGCTATTATAAAAAATTAATACCCATCGTTTACTTTAATGATCCATTCGGA…	MLQEEFQKIVDSRRSNRAFDPNTEVPDQIIERGIKRAILAPNSSNMQLWEFQWIESKEMLQKMIPLCLGQSAAKTAKHMVVFITRKDKWRSRAKWNYDRIAESVDGKPGKLQKGALSYYKKLIPIVYFNDPFGVASILRKSVSFLLGIGKPFYRLGGKAEQRIVVHKSCALAAQTFMLSIAAEGLHSCPMEGFDRKRVKKLLQLPRGAEINMIVSVGKGTDKGIWGERHRVPYEEVVLKK
160	OM-RGC.v2.014343678	Gammaproteobacteria	Biota; Bacteria; Proteobacteria; Gammaproteobacteria; Vibrionales; Vibrionaceae; Vibrio	4.36e-28	TTGGCCACGACACATTTTAGTTCTTCTGTGGTGGCCTTTTTAAAAAGATACATAGCAAAGGTAAAAAGTTTGTTTTTTAGAAAGAAAAAAAGTGTGACTGACTCCCTTCAAAGTCGCCTATCCATCAATAACTTTGATAAAAATAAGCCGATGAGCTCTGATGAAATAAAGAAACTTATTCAATATACCACTCTGGCACCAACTGCGTTTAATTTGCAGAACTGGCATTTTACGGTGGTCAGGGATAGTGATAAGAAAGCTAGCTTAAAAGAGCTCTCATACGGTCAACAAAAAGTCGAGGATGCTTCAGTCTCCATCATTGTTTCAGGACTTCTAGAACCTCAAAAGCTGATTGAGCGAGCGTTGCGCCCTTCTCTTGAAAGTGAGGTGTTACCTCAG…	LATTHFSSSVVAFLKRYIAKVKSLFFRKKKSVTDSLQSRLSINNFDKNKPMSSDEIKKLIQYTTLAPTAFNLQNWHFTVVRDSDKKASLKELSYGQQKVEDASVSIIVSGLLEPQKLIERALRPSLESEVLPQEIVDGWTGAVNNMYADNLEFQRDEAIRSASLASMALMLAADEMGLASCPMIGFDPDGVKKEFNLPSAAVPAMIIPVGYALEGNWSRKPRLPIEQVHDII
161	OM-RGC.v2.014612198	Gammaproteobacteria	Biota; Bacteria; Proteobacteria; Gammaproteobacteria; Vibrionales; Vibrionaceae; Vibrio	5.68e-26	ATGACACATTTTAGTTCTTCTGTCGTGGCCTCAGTTAAAAGATACTTATTAGAGGTAAAAAATATGTTTTTCAAAAAGAAAAAAAGCGCCATCGAATCTCTTCAAACTCGCCTATCCATTAATAACTTTGATAAAAGTAAGCAGATGAGTTTAGATGAAATAAAGAAACTTATTCAACATACCACACTTGCACCAACGGCGTTTAATTTACAGAACTGGCATTTTACGGTGGTCAGGGATGGTGATAAAAAAGCTAAGTTAAAAGAGCTCTCATACGGTCAAAAGAAAGTAGAAGATGCCTCAGTTTCCGTCATTGTTTCAGGCCTGTTAGAGCCTCAAAAGCTGATTGAGCGAGCGTTGCGCCCTTCTCTTGAAAGTGAGGTGTTACCTCAGGAGGTC…	MTHFSSSVVASVKRYLLEVKNMFFKKKKSAIESLQTRLSINNFDKSKQMSLDEIKKLIQHTTLAPTAFNLQNWHFTVVRDGDKKAKLKELSYGQKKVEDASVSVIVSGLLEPQKLIERALRPSLESEVLPQEVVDGWTGAVNNMYADNLEFQRDEAIRSASLASMALMLAADEMGLASCPMIGFDPDGVKNEFNLPKTAVPTMIIPVGYAIDGNWSRKPRLPVEQVLDII
162	OM-RGC.v2.015725300	Gammaproteobacteria	Biota; Bacteria; Proteobacteria; Gammaproteobacteria; Pseudomonadales; Pseudomonadaceae; Pseudomonas; Pseudomonas sp. J237	8.73e-13	CGCCGCTCGGTCCGTCGTTTCAACTCCGAGCCGGTTCCCGATGAGTTGATCCGGGACTGTCTGCAAATGGCCGTGCTGGCGCCCAATTCCTGCAATCTGCAACCGTGGAGCTTTCAGGTCATTCGCGACCCGCAATTGCTCGCGCGTCTGCATCCGGTTTGCATGAGCCAGAACGCTGCCAAGGCGCCATTGATCATTGCCGTGTTGGCGCGACCGGATACATGGCGCCAGGCGTGTGAAAATATTATTGAGTACTGGCCAGAGCCAGAAGTACCGGGACGTATTCGTCACTTCTATCGCAAGACCGCACCGTTTCAATACAACCAGGGTACGTTGGGGATACTCGGTTTCTGCAAGCGGCAGATGCTGCGCATTGCCGCTTTGCGCAAACCGTTGATG…	RRSVRRFNSEPVPDELIRDCLQMAVLAPNSCNLQPWSFQVIRDPQLLARLHPVCMSQNAAKAPLIIAVLARPDTWRQACENIIEYWPEPEVPGRIRHFYRKTAPFQYNQGTLGILGFCKRQMLRIAALRKPLMRTPNSKAQMRIWAVKSTALAAQNLMLAFQSHGYATCPMEGFDEVRLRKTLDIPREALPIMLLAVGKQGEKGVYNPRLRFPLEQHVTWL
163	OM-RGC.v2.016304297	Gammaproteobacteria	Biota; Bacteria; Proteobacteria; Gammaproteobacteria; Pseudomonadales; Pseudomonadaceae; Pseudomonas	3.92e-66	ATGTTGGCGCATAGCATTACGGCCACGTTTAAACCCGATTGGAGCCACATCATGCAGATCGAAGAAGCCATCCAGACCCGCCGCGCCGTCAAGGCCTATGACGCCAGCTTTGAGCTCAGCCGTGAAGAAAAGGACGAGCTGCTGCAACTGGCACTCCTAGCCCCGTCTGCCTTCAACCTGCAGCACGTGCGCTTCGTTGAGGTGAGTGATCCGCAACTGCGCGCGCAGATTCGCGAGGTGGGCTGGAACCAGGCGCAGATGACCGATGCCTCGATGCTGGTGGTGGTCTGCGCTCAGGTCGATAGCTGGGAAAAGAACGTCCGCCGCGTCTGGGACGGTGCTCCGGCCGAAGTGCAGGACTACATGGCAGGCGCCATCGACAACTACTACCGTGACAAG…	MLAHSITATFKPDWSHIMQIEEAIQTRRAVKAYDASFELSREEKDELLQLALLAPSAFNLQHVRFVEVSDPQLRAQIREVGWNQAQMTDASMLVVVCAQVDSWEKNVRRVWDGAPAEVQDYMAGAIDNYYRDKPQVQRDEAMRSCGLMAQTLMLAARGKGLDSCPMDGFDFDAVAKLINLPDNHVIAMMVAVGKRAADPKPRIGKLPLEEVVIRDRF
164	OM-RGC.v2.016831815	Gammaproteobacteria	Biota; Bacteria; Proteobacteria; Gammaproteobacteria; Alteromonadales; Pseudoalteromonadaceae; Pseudoalteromonas; Pseudoalteromonas sp. P1-25	2.62e-31	ATGAATGCTTTTGACGCACTGACCAGCCGTACCTCGATTAACTTTTATGATACTGAGAAAGCGGTATCCAAAGAGGATCTGCTGGAAATCCTGAACTATGCCCAGGAAGCGCCAACCGCGTACAACATTCAGCACACCCGTTACATGGTGGTGACTGACGCGGCGGCGAAAGAAACGTTAAAAGATATCGCCTTTGGTCAGCAGAAAGTGGTCGATGCACCTGCTGTTGTTCTGATTCTGGCTGACACTCTGGGTCACCGTAAAATGCCGGAAATCGCCAAACGCGGTGTTGATGCCGGTGTTTTCCCACAGCAGGCTGCTGATTACATGGTGAACGCTGTGGACACCAACTACGAAGGTAACGCGGCGAAGTCACACGACGAAGCACTGCGCTCCGCC…	MNAFDALTSRTSINFYDTEKAVSKEDLLEILNYAQEAPTAYNIQHTRYMVVTDAAAKETLKDIAFGQQKVVDAPAVVLILADTLGHRKMPEIAKRGVDAGVFPQQAADYMVNAVDTNYEGNAAKSHDEALRSASMATMNLMTAATAKGLASGPMIGFDAAKLKEVFNIGEQYDIAMMVCVGYAREGNWARKPRLQAEEVTVLDARPGQTHDFS
165	OM-RGC.v2.016849584	Gammaproteobacteria	Biota; Bacteria; Proteobacteria; Gammaproteobacteria; Alteromonadales; Pseudoalteromonadaceae; Pseudoalteromonas; Pseudoalteromonas sp. P1-25	5.89e-33	ATGAATGCTTTTGACGCCATGACCGGCCGTACCTCAGTTAACTTCTTTGATACGACCCGGCCCGTATCCACGGACGAAGTGCTGGATATTCTGACTTATGCTCAGGAAGCTCCCACGGCGTTTAACATTCAGCACACCCGTTATCTGGTGGTGACAGATCCTGACGCCAAAGAAACCCTGAAAGAGATCGCTTTTGGTCAGCAAAAGGTCGCGGATGCGCCCGTGGTGGTTCTGGTGCTGGCCGATAATGACGGACACAAGAAAATGCCGGAAATTGCTCAGCGCGGTGTGGATGCCGGTGTCTACCCGCAGCAGGCCGGTGATTATATGGTCAATGCGGTGAACGGCAGCTACGCCGGTGATGCACAGAAGTGTCATGACGAAGCCCTGCGCTCAGCA…	MNAFDAMTGRTSVNFFDTTRPVSTDEVLDILTYAQEAPTAFNIQHTRYLVVTDPDAKETLKEIAFGQQKVADAPVVVLVLADNDGHKKMPEIAQRGVDAGVYPQQAGDYMVNAVNGSYAGDAQKCHDEALRSASMATMNLMTAATAKGLATGPMIGFDAARLKQTFNIGDQYDVAMMVTLGYAREGNWARKPRLSAGEVTVLDARPGQAHSFS
166	OM-RGC.v2.017467415	Gammaproteobacteria	Biota; Bacteria; Proteobacteria; Gammaproteobacteria; Vibrionales; Vibrionaceae; Vibrio	7.29e-26	ATGTTTTTTAAACGCAAACCATCCACATTAGAGGTGATCAATGCTCGTCGTTCTATTAGTAACTTTGATCCGCTACAAGGCATCAATCAAGAGACCATCGACAAGCTAGTGCAGTACGCAACAAAAGCACCAACCGCTTTTAACGTTCAAAACTGGCATTTTGTTGCAGTTCACTCACCGGAGCAAAAAGCGAAGCTGAAAAGTCTCGCCTATGGGCAACAAAAAGTAGAAGACGTTGCCGTGACATTCATTGTCTCAGGCCTTTTGGAACCACAAACCCTAATCGCTCGCTCATTAGAAGCATCTCAACAAGATGAAGTGCTTTCTCCAGAAATGGTAGAAGGTTGGATTGGCGCCGTCACCAATATGTATGCCGAAAACCCAACCCTACAACGTGAC…	MFFKRKPSTLEVINARRSISNFDPLQGINQETIDKLVQYATKAPTAFNVQNWHFVAVHSPEQKAKLKSLAYGQQKVEDVAVTFIVSGLLEPQTLIARSLEASQQDEVLSPEMVEGWIGAVTNMYAENPTLQRDEAIRSASLGAMTMMLAAEEMGMVSCPMIGFDSDAVKKEFQLPETAVPAMLIPVGFEGDDNWPQKPRLSTEDVLKIV
167	OM-RGC.v2.017553304	Gammaproteobacteria	Biota; Bacteria; Proteobacteria; Gammaproteobacteria; Alteromonadales; Alteromonadaceae; Marinobacter	9.16e-12	ATGAACATACACGAAGCCCTGGACTGGCGTTACGCCGTCCGCGAGTTTTCACCAGAAAAGCTTGATGGCCAAACGGTGGAAACACTGGTGGATGCAGCCCGCAAGAGCGCTTCTTCCTATGGACTGCAGCCGTACAAAATTCTGATTGTTGAGAGCAAGTCGGTCCGGAAGGATTTGCTGCCTTATTCGTATGGCCAGCAGAAGGTCTTGGACTGCTCGCATTTAGTTATCTTTGCAGCGCAGACAGACATTGGTGATCACACCGTCGACAGGTATGTCACGCAGTTTGAGAAAACCCGGAGCGTACCTGCGGCGGAGATCTCGGGCTATGTGACTCACATGAAAGAGGCACTCGCATCCAAGTCGCAATCAGAGAAACAGGCGTGGGCGCACCAGCAA…	MNIHEALDWRYAVREFSPEKLDGQTVETLVDAARKSASSYGLQPYKILIVESKSVRKDLLPYSYGQQKVLDCSHLVIFAAQTDIGDHTVDRYVTQFEKTRSVPAAEISGYVTHMKEALASKSQSEKQAWAHQQAYIALGTLLTAAASMRIDSCPMTGFDHNAYDDVLGLAELGLESSAMVALGYRSARDRSSGLPKVRFDYDDLVITM
168	OM-RGC.v2.017557401	Gammaproteobacteria	Biota; Bacteria; Proteobacteria; Gammaproteobacteria; Alteromonadales; Alteromonadaceae; Marinobacter	4.89e-12	ATGAACATTCACGAAGCCCTGGACTGGCGTTACGCCGTCCGTGAATTTTCGCCCGAAAAGCTTGATGCCCATACGGTGGAAACGCTGGTTGATGCTGCCCGCAAGAGCGCCTCTTCCTATGGACTGCAGCCATATAAGATCCTGATTATAGGAAACAAGTCGGTTCGGAAGGATCTGTTGGCTTACTCCTTTGGCCAGCAAAAGGTCTTGGACTGCTCGCACCTGATTGTTTTTGCGGCGCAGACAGACATTGGTGATCATACCGTCGACAGGTATGTCGCACAGCTTGTGAAAACCCGAGGTGTGCCTGCAGACGATATTTCTAGCTATGTTAAGCACATGAAACAGGCGCTTGCAGCCAAATCCCGAGAAGAAAAACGGGTGTGGGCGCACCAGCAG…	MNIHEALDWRYAVREFSPEKLDAHTVETLVDAARKSASSYGLQPYKILIIGNKSVRKDLLAYSFGQQKVLDCSHLIVFAAQTDIGDHTVDRYVAQLVKTRGVPADDISSYVKHMKQALAAKSREEKRVWAHQQAYIALGTLLTAAASMRVDSCPMTGFDHQAYDDVLGLAKLGLETTAIVALGYRSARDRTSGLPKVRFDYGDMVISV
169	OM-RGC.v2.017566038	Gammaproteobacteria	Biota; Bacteria; Proteobacteria; Gammaproteobacteria; Alteromonadales; Alteromonadaceae; Marinobacter	9.84e-12	ATGAATATCCACCAAGCCCTGGACTGGCGCTACGCCGTTCGCGAATTTTCACCGGAAAAGCTTGATACCCGTACTGTCGAAACTCTATTGGATGCGGCACGGAAAAGCGCCTCGTCATACGGTCTGCAGCCGTACAAGCTCCTAGTAGTGGAGAGCAGGCGGGTGAGGCAGGCATTGCTGGCGCACTCATTCGGCCAGCAAAAGGTGCTGGAGTGCTCCCACCTGATCGTTTTCGCGGCCCAGACAGAGATTGGCGACCACACCGTTGATCGCTACGTAGACCAGTTCGTGAAGACCCGCGGTGTCCCGGCCAGCGACATTGCCGGATATGTGGAACATATGAAACAGGCGCTTTCGGGCAAAACAGCGGCCGAGAAACAAGCCTGGGCTCATCAGCAA…	MNIHQALDWRYAVREFSPEKLDTRTVETLLDAARKSASSYGLQPYKLLVVESRRVRQALLAHSFGQQKVLECSHLIVFAAQTEIGDHTVDRYVDQFVKTRGVPASDIAGYVEHMKQALSGKTAAEKQAWAHQQAYIALGTLLTAAATMQIDSCPMTGFDHKAYDEVLGLPELGLESTAIVALGYRSVWDTTAQLPKVRFDYEDIVLSV
170	OM-RGC.v2.017575112	Gammaproteobacteria	Biota; Bacteria; Proteobacteria; Gammaproteobacteria; Alteromonadales; Alteromonadaceae; Marinobacter	5.07e-13	ATGAACATTCACGAAGCCCTGGACTGGCGTTACGCCGTCCGCGAATTTTCGCCCGAGAAGCTTGGTGCCCATACGGTGGAAACACTGGTTGATGCGGCTCGCAAGAGCGCCTCTTCCTATGGACTGCAGCCCTATAAAATTCTGGTCGTCGAAAGCAAGTCGGTTCGACAGGATTTGCTGGCCTACTCTTTTGGCCAACAGAAAGTGTTGGACTGCTCTCACTTGATCGTTTTTGCGGCGCAAACGGATATTGGTGACCACACGGTCGACAGGTATATCACGCAGTTTGTGAAAACCCGCGACGTACCTGCCCAAGATATCTCCGGCTATGTGGCGCACATGAAAGAGGCGCTTGCAGCCAAATCCCGAGAAGAAAAACGGGTGTGGGCGCACCAGCAG…	MNIHEALDWRYAVREFSPEKLGAHTVETLVDAARKSASSYGLQPYKILVVESKSVRQDLLAYSFGQQKVLDCSHLIVFAAQTDIGDHTVDRYITQFVKTRDVPAQDISGYVAHMKEALAAKSREEKRVWAHQQAYIALGTLLTAAASMRVDSCPMTGFDHQAYDDVLGLAKLGLETTAIVALGYRSARDRTSGLPKVRFDYGDMVISV
171	OM-RGC.v2.017635152	Gammaproteobacteria	Biota; Bacteria; Proteobacteria; Gammaproteobacteria; Salinisphaerales; Salinisphaeraceae; Salinisphaera; Salinisphaera shabanensis E1L3A	1.28e-68	ATGGATGTTTTCGAAGCGATCGCGACGCGCCGCTCGGTGCGTCATTTCGATCCCGAGCACCGGATGACGGGCGCCGAGGTGCGCGAGCTCATGGAGCACGTGCTGCTTTCGCCAACGGCGTTCAATATTCAGAACTGGCGTTTCGTCGCAGTCGAGGACGACGCGCTGCGCGCCGAGATCCGCAAAGCGGCCTGGGATCAGGCACAGATCACCGAGTCGTCACTACTGCTCGTGCTCTGCATGGACCTGAAAAGCTGGGCGAAGTCACCGGAGCGGTACTGGCGCAATGCGCCGGCCCAGGTGGCCGATAGCATGGTGCGGGAAATCAAGCACTTCTATCGGGATGACGAGGCCCTGCAGCGCGATGAAGGCATGCGTTCCTGCGGAATGGCGGCGCAG…	MDVFEAIATRRSVRHFDPEHRMTGAEVRELMEHVLLSPTAFNIQNWRFVAVEDDALRAEIRKAAWDQAQITESSLLLVLCMDLKSWAKSPERYWRNAPAQVADSMVREIKHFYRDDEALQRDEGMRSCGMAAQTAMLVARAMGYDSCPMDGFDFKRVGHLIDLPPDHRICMMICIGKTLKGAHPRSGQLALDDVFMRDRFPEGEYETE
172	OM-RGC.v2.017650527	Gammaproteobacteria	Biota; Bacteria; Proteobacteria; Gammaproteobacteria	9.23e-13	ATGAATGTAATTGAAGCACTAAACTGGCGCTATGCCGTCAGGAAATTTTCTGATCATAAACTCAGTGATGAAGAAGTGAAGCGACTTGTCGATGCCACTTTACTGAGCCCTACATCATACGGTCTGCAACCCTACAGGTTATTCGTTATCACGGATCAGGAATTACGCAGGCGGCTGATGGCATCTTCCTTTGGTCAGGAAAAAGTTTTGCATTGCTCTCACCTGGTGGTTTTTGCCGCGCAAACAGTATTCGGTGATGAGTTGGTAGACCGCTATATAGAAAGTGTAGCTGAGACCAGAAAAATAGAAATCCAGGCATTAAGCGGACTTGCTGAACATATGAAGGAAGTGTTCAGAAATAAAAATGCCCGGCAGAAAAAGGAGTGGGCACATCAACAG…	MNVIEALNWRYAVRKFSDHKLSDEEVKRLVDATLLSPTSYGLQPYRLFVITDQELRRRLMASSFGQEKVLHCSHLVVFAAQTVFGDELVDRYIESVAETRKIEIQALSGLAEHMKEVFRNKNARQKKEWAHQQAYIALGTLLTSAALMKIDSCPMGGIDAAAYDEALNLKALNLETSMISALGIRDQKDETAGMQKVRYDESEMVVTI
173	OM-RGC.v2.018004960	Gammaproteobacteria	Biota; Bacteria; Proteobacteria; Gammaproteobacteria; Thiotrichales; Piscirickettsiaceae; Methylophaga; Methylophaga aminisulfidivorans MP	3.27e-78	ATGGATATTAAAGAAGCGATTCTTACACGTCGTTCTGTTAAGCATTATGACCCTGAACATCAAATGACCGCAGAAGAAGTCAACATGCTGATGGAGCATGCGATTTTATCTCCAACAGCCTTTAACCTTCAGCATTGGCGTTTTGTTAATGTTGAAGACAACGCTCTGCGTCAAGCTATCCGTGAAGCCAGTTATGGCCAGGCACAAGTCACTGATGCCTCAATGTTATTAATTTTATGTGCTGACTTAAATGCCTGGGAGAAAGATCCGCAACGTTATTGGCGACATGCGCCAAAAGAAGTTCAAGATTTTATGTTGCCCGCTATTGAGGGCTATTACACTAATCATCACCAAGGACAACGTGACGAGTGTTTTCGTTCAGCAGGCATTGCTGCAGGA…	MDIKEAILTRRSVKHYDPEHQMTAEEVNMLMEHAILSPTAFNLQHWRFVNVEDNALRQAIREASYGQAQVTDASMLLILCADLNAWEKDPQRYWRHAPKEVQDFMLPAIEGYYTNHHQGQRDECFRSAGIAAGTIMLMAKGMGYDSCPMDGFDFDKVARLINLPHDHVIVMMITIGKKLQDARPRSGQLDLEEVFFTNTFPEQTK
174	OM-RGC.v2.018080944	Gammaproteobacteria	Biota; Bacteria; Proteobacteria; Gammaproteobacteria; Pseudomonadales; Pseudomonadaceae; Pseudomonas; Pseudomonas aeruginosa group	5.48e-23	ATGACCCACCCTCTGCTTGCCGCCATCGAACAACGCAACTCGGTCAACCACTTCGACGCGCAGCACCAGCTCGACGACGCCAGCATCGAAGCCCTGATCGGTTGGGCCGGGCGCGCGCCCAGTGCGTTCAACCTGCAGAACTGGCGCTTCGTCGCGGTGCGCAGCGCCGCGGGCAAACAGCGTCTGCGCGAGCTGGCCTGGAACCAGCCCAAGGTCAGCGAAGCGGCTGTGACCTTCATTGTCTGCGGCGTGCTGCCGTGCGCCGAGTCGCTTGGCGAGCGCCTTTCGCCTGCGGTGGCGTCGGGGCTGATGCCGAGCGAGATGGCGCTCAGCTGGCAGTCCAGCGCTGCGCGAATGTATGCCGAGGTGCCACACAGCCGGCGTGACGAGGCCGTGCGC…	MTHPLLAAIEQRNSVNHFDAQHQLDDASIEALIGWAGRAPSAFNLQNWRFVAVRSAAGKQRLRELAWNQPKVSEAAVTFIVCGVLPCAESLGERLSPAVASGLMPSEMALSWQSSAARMYAEVPHSRRDEAVRSATFAASNLMLAGQALGLAASPMSGFDIAGVSRAFALGDEEIPVMLVTLGRAQANNWPQKPRRPVKEILELA
175	OM-RGC.v2.018097255	Gammaproteobacteria	Biota; Bacteria; Proteobacteria; Gammaproteobacteria	1.27e-15	ATGATAGAACTCAGTCCATCCATCCTTGAAAATCGTGTCACTACCGGGCGTTTTGATCCGAGTGCGACACTCGACAGCACGAGCATCCGCGAACTCGTTCGTTTAGCCACGCAAGCACCCTCCGCCTTTCATTTGCAGAACTGGAGCTTCATCGCGGTGCACTCCGATTCCGCGAAGCAACAATTGATGGATCTATCCTATGGGCAGCGACAGGTGCGTGATGCCGCGGTGACCTTTATTGTCGCGGGGCATGTGAGTGCTTATGAATCATTAGCCGAGCGTTTACAGCCGTCGGTGGATGTTGGGATCATCGATGCCGCGACGCAGCAAACCTGGGTCGATATGGCCACCGGATCGCACGAAGGCAATGTGGCACTGCAGCGCGACGAGGCGATTCGC…	MIELSPSILENRVTTGRFDPSATLDSTSIRELVRLATQAPSAFHLQNWSFIAVHSDSAKQQLMDLSYGQRQVRDAAVTFIVAGHVSAYESLAERLQPSVDVGIIDAATQQTWVDMATGSHEGNVALQRDEAIRSASLAAMSLIVAARERGLDTGVLGGFDAAAICKEFALSADAIPVMLVTVGRAAAGNWPQKIRRPLDEVLRCV
176	OM-RGC.v2.018374898	Gammaproteobacteria	Biota; Bacteria; Proteobacteria; Gammaproteobacteria; Pseudomonadales; Moraxellaceae; Acinetobacter	1.26e-25	ATGCAGCAAGCTCTCCAACTCATTGAACAACGTGTTTCTATCAACCGCTTTGACCCAGACCACACCTTATCGCAGCAAGAAATTGAACAACTTGTTCGATTGGCGACTCGAGCACCGACCGCATTTAACCTACAAAATTGGCGTTTCATCGCAGTTCAAAGTACAACGCTCAAACAACAACTATTTACCTTGAGTTATGGGCAAAGAAAAGTCATGGATGCAGCTGTCACATTTATCATTTGTGGTCAGCTTCCGAATGCGGAGCATCTATCTAAACGCTTAGAGCCATTTCTAGAAACGGGCCTCATGCCTAAAACCATGGCAAATGATTGGCAAGAGAATGCCCAAGCACTTTACAGTCATCCTGAAACTGCAAGAGATGAAGCAATACGTTCAGCA…	MQQALQLIEQRVSINRFDPDHTLSQQEIEQLVRLATRAPTAFNLQNWRFIAVQSTTLKQQLFTLSYGQRKVMDAAVTFIICGQLPNAEHLSKRLEPFLETGLMPKTMANDWQENAQALYSHPETARDEAIRSATLGTATLMYAAEAMGWSSGPMIGFDHQAVSNLFSLGADEIPVLMLPVGRSVDGNWPQKPRRPISEVLDIL
177	OM-RGC.v2.018401253	Gammaproteobacteria	Biota; Bacteria; Proteobacteria; Gammaproteobacteria; Salinisphaerales; Salinisphaeraceae; Salinisphaera	4.93e-62	TTGGACGTACTCGACGCCATTCGCGCCCGTCGCTCGGTGCGCAAGTTCGATCCCGATCACCGCATGCGCGAAGACGAGATCGAAACGCTGCTCAGGCACACCCTGCTCTCGCCCACGGCCTTCAATATCCAGAACTGGCGCTTCGTGGCGGTCGAGGATGCCGAGATCCGCGCCGAGATCCAGAAAGCGGCCTGGGGCCAGAGTCAGGTCACCGAGTGCTCGTTGCTGCTCGTGCTCTGCATGGATCTGAAAAGCTGGGACAAATCACCCGAACGCTACTGGGTGAACGCGCCGGCGCATGTTTCGGATTCCATGGTGCGCAACATCCGGCATTTCTATCGCGACGATGACCTGCTGCAACGCGATGAAGGCATGCGCTCCTGCGGCATGGCCGCCCAG…	LDVLDAIRARRSVRKFDPDHRMREDEIETLLRHTLLSPTAFNIQNWRFVAVEDAEIRAEIQKAAWGQSQVTECSLLLVLCMDLKSWDKSPERYWVNAPAHVSDSMVRNIRHFYRDDDLLQRDEGMRSCGMAAQTAMLAAVGMGYDSCPMDGFDFKRVGHLINLPPDHRICLMLCIGKPLAAAHPRAGQLDLSEVFLRDGFAER
178	OM-RGC.v2.018443617	Gammaproteobacteria	Biota; Bacteria; Proteobacteria; Gammaproteobacteria; Salinisphaerales; Salinisphaeraceae; Salinisphaera	1.67e-63	TTGGACGTATTAGACGCTATTCGCGCCCGGCGCTCGGTGCGCAAGTTCGACCCCGAACACCGCATGAGCGCTGATGAAATCGAGACCCTGCTCTCGCTCACCCTGCTGTCGCCAACGGCGTTCAATATCCAGAATTGGCGCTTCGTAGCCGTCGAGGATCCGGACAAGCGCGCCGAAATCCGCAAGGCGGCCTGGGGTCAAGCCCAGGTGACCGAGTGCTCGCTGCTGCTCGTGCTGTGCATGGATCTAAAGAGCTGGGACAAGTCGCCCGAACGTTACTGGGTCAACGCGCCGGCCCACGTATCGGACTCAATGGTCGGGAATATCCGGCACTTCTATCGCGACGACGACTTGCTGCAGCGCGATGAAGGCATGCGCTCCTGCGGCATGGCGGCCCAA…	LDVLDAIRARRSVRKFDPEHRMSADEIETLLSLTLLSPTAFNIQNWRFVAVEDPDKRAEIRKAAWGQAQVTECSLLLVLCMDLKSWDKSPERYWVNAPAHVSDSMVGNIRHFYRDDDLLQRDEGMRSCGMAAQTAMLAAVGMGYDSCPMDGFDFKRVGHLINLPPDHRICLMLCIGKPLAEAHPRAGQLDLSEVFVRDSFSER
179	OM-RGC.v2.018482405	Gammaproteobacteria	Biota; Bacteria; Proteobacteria; Gammaproteobacteria; Thiotrichales; Piscirickettsiaceae; Methylophaga	1.31e-68	ATGGATATTAAACAAGCGATTGTAGAACGTCGTTCAGTAAAACATTTTGATACTACACATGAGATGACAGAGGCAGAAATTCAAGAATTGATGCAACATGCAATCTTATCGCCTACAGCATTTAATATTCAACATTGGCGGTTTGTTCGTGTGAAAGATAAAGATAAACGTCAGCAAATTCAAGAGGCTAGTTGGGGACAAGTACAGGTCAGTGAGGCATCATTATTACTAATAATATGTGCAGATTTGAATGCTTGGGAGAAACAACCAGAACGTTACTTTAAAGATACACCTGTTGAAGTACAAGGCATATTGTTGCCAGCTATTGAAAGCTACTACACAAACCATCATCAGGCTCAGCGTGATGAATGTTTTCGCTCAACAAGTATCGCAGCAATG…	MDIKQAIVERRSVKHFDTTHEMTEAEIQELMQHAILSPTAFNIQHWRFVRVKDKDKRQQIQEASWGQVQVSEASLLLIICADLNAWEKQPERYFKDTPVEVQGILLPAIESYYTNHHQAQRDECFRSTSIAAMNIMLMAKGMGYDSCPMDGFDFDKVAKVINLPHDHIVTMMITIGKKKLDAKPRSGQLPLDEVFFTDNFKDS
180	OM-RGC.v2.018545707	Gammaproteobacteria	Biota; Bacteria; Proteobacteria; Gammaproteobacteria; Pseudomonadales; Pseudomonadaceae; Pseudomonas	3.54e-67	CACGCCATGCAAATCGAAGAAGCCATCCAGACCCGCCGCGCCGTCAAGGCGTATGACCCCAGCTTTCAGCTCAGCCGCGAAGAGAAGGACGAGCTCTTGCAGTTGGCGTTGCTGGCACCGTCAGCGTTCAACCTGCAGCACGTGCGCTTCGTCGAGGTGAGTAACCCGGAATTGCGCGCGCAGATCCGCGAGGTGGGCTGGAATCAGGCGCAGATGACCGATGCCTCGATGCTGGTGGTGGTCTGTGCTCAGGTCGATAGCTGGGAAAAGAACGTCCGCCGCGTCTGGGACGGTGCTCCGGCTGAAGTTCAGGACTACATGGCCGGCGCCATCGACAACTATTACCGCGGCAAGCCGCAGGTACAGCGTGACGAGGCCATGCGCAGCTGCGGCCTGATG…	HAMQIEEAIQTRRAVKAYDPSFQLSREEKDELLQLALLAPSAFNLQHVRFVEVSNPELRAQIREVGWNQAQMTDASMLVVVCAQVDSWEKNVRRVWDGAPAEVQDYMAGAIDNYYRGKPQVQRDEAMRSCGLMAQTLMLAARGKGLDSCPMDGFDFDAVAKLINLPDNHVIAMMVAVGKRTVDPKPRVGKLPFDEVIIRDRF
181	OM-RGC.v2.018748225	Gammaproteobacteria	Biota; Bacteria; Proteobacteria; Gammaproteobacteria	8.98e-66	ATGAACACGCTGGAAAACATCCTCACTCGCCGCTCAGCCAAGCATTTCGACGCCCACCATCGCATGCCTGACGGCGATTTCGAACGACTCACACAAGCGGCCATGTCGGCGCCAACCTCCTTCAACATTCAGCATTGGCGATTTGTTCGGGTAATCGACATGGCGTTACGCCAGTCCATCCGCCAAGCGGCCTGGGATCAGGCGCAGGTGACCGATGCGTCAGAGCTGTTGGTCATCACAGGCAACACCCAGGCCTGGGATCAGCAACCGGAACGCTACTGGCGCAATACCGATGCTGAAAAGCAGCGGATGCTGGTGGATATGCTGCGCGAGTTTTACCGTGGCAGACCTGAGTTGCAACGCGACGAAGCCATTCGCTCTGGAGCGCTGGCGGCACAG…	MNTLENILTRRSAKHFDAHHRMPDGDFERLTQAAMSAPTSFNIQHWRFVRVIDMALRQSIRQAAWDQAQVTDASELLVITGNTQAWDQQPERYWRNTDAEKQRMLVDMLREFYRGRPELQRDEAIRSGALAAQNLMLAARELGYESNAMIGFDFDEVSRLIKLPDDHVIVMLLAIGKPLKAAWPRGGQLPVEEIFLDNGFK
182	OM-RGC.v2.018838110	Gammaproteobacteria	Biota; Bacteria; Proteobacteria; Gammaproteobacteria; Pseudomonadales; Pseudomonadaceae; Pseudomonas	1.95e-66	ATGAATACCGTAGAAGCCATCCGCACCCGTCGCGCCGTCAAAGTCTACGACCCGAGCTTCCAGCTCAGCCGGGAGGAGAAGGACGAGCTGCTGCAACTGGCACTGCTGGCACCCTCTGCCTTCAACCTGCAGCACGTGCGCTTCGTCGAGGTGAGCGACCCTGCGCTGCGGGCGCAGATCCGCGAGGTGGGCTGGAACCAGGCGCAGATGACCGATGCCTCGATGCTGGTGGTGATCTGCGCGCAGGTCGACAGCTGGGAAAAGAATGTCCGCCGGGTCTGGGATGGTGCGCCAGGCGAGGTGCAGAACTTTATGGCCGGCGCCATCGATGCCTACTACCGCGACAAGCCGCAGGTCCAGCGTGACGAAGCCATGCGCAGTTGCGGCCTGATGGCGCAG…	MNTVEAIRTRRAVKVYDPSFQLSREEKDELLQLALLAPSAFNLQHVRFVEVSDPALRAQIREVGWNQAQMTDASMLVVICAQVDSWEKNVRRVWDGAPGEVQNFMAGAIDAYYRDKPQVQRDEAMRSCGLMAQTLMLAARAKGLDSCPMDGFDFDAVGKLINLPDNHVIALMVAVGKRAAEPKPRIGKLPFDEVVIRDRF
183	OM-RGC.v2.018848595	Gammaproteobacteria	Biota; Bacteria; Proteobacteria; Gammaproteobacteria; Thiotrichales; Piscirickettsiaceae; Methylophaga	6e-71	ATGGATATAAAACAAGCGATTCAAACTCGTCGCTCGGTCAAACACTATGACCCGGCACATCAAATGACTGAAGCAGAAGTTAATGAGTTGATGGAACATGCCATCCTCTCACCTACTGCGTTTAATATTCAGCACTGGCGATTTGTCCGGGTAAAAGATGCTGAAAAACGCCAGCAAATTTTGGAAGCCGCATGGGGGCAGGCCCAAGTAGTAGATTCCTCTTTACTGCTGGTTTTGTGCGCTGATTTGAATGCGTGGGAAAAACAGCCTGAACGCTATTGGCAACATGCTCCACAGGCAGCACAGAATGCCATACTGCCAGCGATCGAAAATTATTATACCAACCATCATCAAGGCCAGCGTGATGAGTGCGTTCGCTCGGCCAGCATTGCAGCCATG…	MDIKQAIQTRRSVKHYDPAHQMTEAEVNELMEHAILSPTAFNIQHWRFVRVKDAEKRQQILEAAWGQAQVVDSSLLLVLCADLNAWEKQPERYWQHAPQAAQNAILPAIENYYTNHHQGQRDECVRSASIAAMNIMLMARGMGYDSCPMDGFDFDKVARIINLPHDHIIVMMITVGKKLEDARPRAGQLPLEEVFFTDSF
184	OM-RGC.v2.018853890	Gammaproteobacteria	Biota; Bacteria; Proteobacteria; Gammaproteobacteria; Pseudomonadales; Pseudomonadaceae; Pseudomonas	4.12e-68	ATGAATACCGAAGAAGCCATCCGCACCCGTCGCGCCGTCAAGGCGTACGACCCGAGCTTCCAGCTGAGCCGTGAAGAAAAGGACGAGCTGCTGCAACTGGCGCTGCTGGCGCCCTCTGCCTTCAATCTGCAGCATGTGCGCTTCGTCGAGGTCAGCGACCCGGCGCTGCGCGCGCAGATCCGCGAGGTGGGTTGGAATCAGGCACAGATGACCGACGCCTCGATGCTGGTGGTGATCTGCGCCCAGGTCGACAGCTGGGAAAAGAATGTCCGCCGCGTCTGGGACGGTGCACCGAGCGAGGTGCAGGATTACATGGCCGGTGCCATCGATGCCTATTACCGTGGCAAGCCGCAGGTGCAGCGTGACGAGGCCATGCGCAGCTGCGGCCTGATGGCGCAG…	MNTEEAIRTRRAVKAYDPSFQLSREEKDELLQLALLAPSAFNLQHVRFVEVSDPALRAQIREVGWNQAQMTDASMLVVICAQVDSWEKNVRRVWDGAPSEVQDYMAGAIDAYYRGKPQVQRDEAMRSCGLMAQTLMLAARAKGLDSCPMDGFDFDAVGKLINLPDNHVIALMVAVGKRAAEPKPRVGKLPFDEVVIRNRF
185	OM-RGC.v2.018854876	Gammaproteobacteria	Biota; Bacteria; Proteobacteria; Gammaproteobacteria; Thiotrichales; Piscirickettsiaceae; Methylophaga	4.06e-70	ATGGATATAAAAGAAGCGATTCAAACTCGTCGCTCGGTCAAACATTATGACCCGGCACATCAAATGACCGAAGCAGAAATAAACGAATTGATGGAACATGCCATCCTGTCACCCACTGCGTTTAATATTCAGCACTGGCGGTTTGTCCATGTACAGGACGCTGAAAAACGCCAACAGATTCTGGAAGCCGCCTGGGGACAGGCGCAGGTTGTAGACGCCTCTATGTTACTGGTGCTATGTGCCGATTTGAATGCATGGGAAAAACAACCTGAACGCTATTGGCAGCATGCGCCTGAAGCCGCACAGAAAGCCATTTTGCCTGCCATTGAGAATTACTACACCAATCATCATCAGGGCCAACGTGATGAATGCGTGCGTTCAGCCAGCATCGCGGCAATG…	MDIKEAIQTRRSVKHYDPAHQMTEAEINELMEHAILSPTAFNIQHWRFVHVQDAEKRQQILEAAWGQAQVVDASMLLVLCADLNAWEKQPERYWQHAPEAAQKAILPAIENYYTNHHQGQRDECVRSASIAAMNIMLMAKGMGYDTCPMDGFDFDKVARIINLPHDHIIVMMITVGKKLEDARPRAGQLPLEEVFFTDSF
186	OM-RGC.v2.018873142	Gammaproteobacteria	Biota; Bacteria; Proteobacteria; Gammaproteobacteria	1.32e-69	ATGGAACTTTTTAATGCCATTAAAGAACGTCGTGCCGTTAAACACTACGATAAAGAATCCCCTGTTAGCGAAACGGATTTCAAGCAGATTATGAGTGCCGTTCTACTTTCTCCGACCTCATACAATATTCAGCATTGGCGCTTTGTCCGCGTAACCGATCCCCTACTACGCGATCAGATCCAAGAGGCGGCTTGGGGACAAACACAAATTACCGAGGCCGCTGAACTAATCATCTTATGTGCCGATACCCAAGCATGGAGTGATAACCCGCAGAGATATTGGGCGAATACCCCAGAAGATGTTCAAGCCATGATGCTGCCTATGTTGGAATCTTTTTATAACGGCAAAGAGCAGTTACAGCGTGATGAAGCGATGCGCTCATGCGGCATGGCGGCTCAA…	MELFNAIKERRAVKHYDKESPVSETDFKQIMSAVLLSPTSYNIQHWRFVRVTDPLLRDQIQEAAWGQTQITEAAELIILCADTQAWSDNPQRYWANTPEDVQAMMLPMLESFYNGKEQLQRDEAMRSCGMAAQTLMLSAKALGYDTCPMIGFDNEQVAKIIKLPEHHVISMIVTLGRAAKSANKRAGQLPLEEVLKENSF
187	OM-RGC.v2.018910987	Gammaproteobacteria	Biota; Bacteria; Proteobacteria; Gammaproteobacteria; Thiotrichales; Piscirickettsiaceae; Methylophaga	2.27e-70	ATGGATATAAAACAAGCGATTCAAACTCGTCGCTCGGTCAAACACTATGACCCGGCACATCAAATGACCGAAGCAGAAGTGAATGAACTGATGGAACATGCCATCCTTTCACCCACTGCATTTAATATTCAGCACTGGCGTTTTGTTCAGGTGCAGGATGCTGAAAAGCGCCAGCAAATTCTGGAAGCGGCCTGGGGTCAGGCACAAGTAGTTGATTCCTCTTTATTGCTAGTGCTCTGCGCTGATTTGAATGCCTGGGAAAAACAACCTGAACGCTATTGGCAGCATGCTCCGCAGGCGGCACAGAATGCCATACTGCCGGCGATAGAAAATTACTATACAAATCATCATCAAGGTCAGCGCGATGAATGTGTCCGTTCGGCCAGCATTGCTGCCATG…	MDIKQAIQTRRSVKHYDPAHQMTEAEVNELMEHAILSPTAFNIQHWRFVQVQDAEKRQQILEAAWGQAQVVDSSLLLVLCADLNAWEKQPERYWQHAPQAAQNAILPAIENYYTNHHQGQRDECVRSASIAAMNIMLMARGMGYDTCPMDGFDFDKVARIINLPHDHIIVMMITVGKKLEDARPRAGQLPLEEVFFTDSF
188	OM-RGC.v2.018964502	Gammaproteobacteria	Biota; Bacteria; Proteobacteria; Gammaproteobacteria; Thiotrichales; Piscirickettsiaceae; Methylophaga	9.56e-68	ATGGATATTAAACAAGCGATTGTAGAGCGTCGTTCAGTAAAACACTTTGATACTACACATGAAATGACTGAGGCAGAAGTTGAAGAGTTAATGCAACACGCCATCTTGTCACCTACTGCTTTTAATATTCAACATTGGCGGTTTATTCGAGTCCAAGACAAAAACAAGCGCCAACAAATTCAAGATGCGAGCTGGGGACAAGCACAAGTGAGCGAGGCATCATTATTACTTGTGATATGTGCAGATTTGAATGCTTGGGAAAAACAGCCTGAACGTTATTTCAAAGAAGCCCCTGTAGAAGTTCAAGGTATACTGTTACCAGCAATAGAAAATTACTACACGAATCATCATCAGGCACAACGTGATGAATGTTTCCGTTCAACGAGTATTGCTGCTATG…	MDIKQAIVERRSVKHFDTTHEMTEAEVEELMQHAILSPTAFNIQHWRFIRVQDKNKRQQIQDASWGQAQVSEASLLLVICADLNAWEKQPERYFKEAPVEVQGILLPAIENYYTNHHQAQRDECFRSTSIAAMNIMLMAKGMGYDSCPMDGFDFDKVAKIINLPHDHIVTMMITIGKKRLDARPRSGQLALNEVFFTDSF
189	OM-RGC.v2.018967426	Gammaproteobacteria	Biota; Bacteria; Proteobacteria; Gammaproteobacteria; Thiotrichales; Piscirickettsiaceae; Methylophaga	3.95e-68	ATGGATATTAAACAAGCGATCGTAGAACGTCGTTCAGTAAAACATTTTGATAGTACGCATGAAATGACTGAGGCAGAAATTCAAGAATTAATGCAGCATGCAATCTTGTCGCCTACAGCATTTAATATTCAACACTGGCGGTTTATTAATGTTCAAGATAAAGATAAACGTATGCAAGTCCAAGAGGCAAGCTATGGACAAGTACAAGTCAGCGAAGCATCATTATTACTAGTGATATGTGCAGATTTGAATGCATGGGAAAAACAACCTGAACGTTACTTTAAAGATGCTCCGGCTGAAGTGCGAGGCATACTATTACCAGCGATTGAGAATTACTACACGAATCACCATCAAGCGCAGCGTGACGAATGTTTTCGTTCAACTAGCATTGCAGCAATG…	MDIKQAIVERRSVKHFDSTHEMTEAEIQELMQHAILSPTAFNIQHWRFINVQDKDKRMQVQEASYGQVQVSEASLLLVICADLNAWEKQPERYFKDAPAEVRGILLPAIENYYTNHHQAQRDECFRSTSIAAMNIMLMAKGMGYDSCPMDGFDFDKVAKIINLPHDHIVTMMITIGKKKLDAKPRSGQLPLNEVFYTDSF
190	OM-RGC.v2.018967609	Gammaproteobacteria	Biota; Bacteria; Proteobacteria; Gammaproteobacteria; Thiotrichales; Piscirickettsiaceae; Methylophaga	1.3e-68	ATGAATATTAAGGAAGCGATCGTCAAACGCCGCTCGATCAAACATTTTGATCCGGAACATGTCATGACTGAAGCACAAGTTCATGAACTTATGTCACATGTCATATTATCTCCAACTGCTTTTAATATCCAACACTGGCGTTTCATTCGGGTTATCGACAAAGATAAAAGACAGAAAATACGAGATGCCAGTTGGGGCCAGTCTCAGGTAACAGAAGGCTCTCTACTATTAGTACTTTGTGCAGATTTAAATGCCTGGGAGAAAAAACCTCAGCGCTATTGGCAAGACGCGCCACAAGGTGTACAAGACGTTTTATTACCTGCTATCGCCAATTACTATACTAATCATCATCAAGCTCAACGCGATGAATGTTTTCGTTCTAGTAGTCTTGCTGCAATG…	MNIKEAIVKRRSIKHFDPEHVMTEAQVHELMSHVILSPTAFNIQHWRFIRVIDKDKRQKIRDASWGQSQVTEGSLLLVLCADLNAWEKKPQRYWQDAPQGVQDVLLPAIANYYTNHHQAQRDECFRSSSLAAMSIMLLAKEMGYDSCPMDGFDFDKVAKIINLPHDHIITMMVVVGKKKEDARPRAGQLGLDEVFFNNNF
191	OM-RGC.v2.018969913	Gammaproteobacteria	Biota; Bacteria; Proteobacteria; Gammaproteobacteria	1.28e-53	ATGGATACATTGACTGCGATGACAGCACGCAGAACGGCTAAACATTTTGACAGCAGCTTCAAGTTGGATGATCAACAGATCGATTGTTTAATGGACGCGGCCTTGTGTGCGCCGTCGTCGTATAATATTCAACATGGTCGAATTGTGCGGGTTACAGACAAGGGCGCACGCGCCGCCTTGCGCGTGGCGGCTTATGATCAGGCGCAGCTTACCGAGGCCAGTGAGGTTTGGGTTATTTGCGGCGATACACAAGCCTGGCGCAAGAATCCGGCGCGTTATTGGCGCACGGCAGACCAGGAAACCCGGGATATTCTTGTGGGGATGTTGACAGAGTTTTATAAAGATAAGCCTGTATTGGAGCGTGATGAGGCAATTCGCAGCGGTTCCTTTATGGCGCAG…	MDTLTAMTARRTAKHFDSSFKLDDQQIDCLMDAALCAPSSYNIQHGRIVRVTDKGARAALRVAAYDQAQLTEASEVWVICGDTQAWRKNPARYWRTADQETRDILVGMLTEFYKDKPVLERDEAIRSGSFMAQNIMVAATSLGLNTGPMIGFDADQVAEVINLPEDHVIALILVIGKSVKEPWARGGQLSPDEVVLNDKF
192	OM-RGC.v2.018971460	Gammaproteobacteria	Biota; Bacteria; Proteobacteria; Gammaproteobacteria; Pseudomonadales	5.37e-59	ATGCATATCGACGAAGCCATCCGCAGCCGCCGCGCTGTCAAAGGCTATGACCCGGCATTTACCCTGAGTGATGCCGAGAAGGATGAGCTGCTGCAACTGGCGTTGCTCGCACCTTCAGCGTTCAACCTGCAGCACGTGCGTTTGGTTGAAGTCAGCGATTCCGCACTGCGCCAGCAGCTGCGTGAAGTGGCTTGGGGCCAGGCGCAGGTGACCGACGCCTCGATGCTGGTGGTGGTCTGCGCCAAACTCGACAGCTGGCAGCAGGATGTCGGCCGCGTCTGGGAAGGCGCTCCGCAAGAAGTACAGGCCTATATGGCCGGTGCCATCGACACCTATTACCGCGACAAACCGCAGGTGCAGCGCGATGAAACCATGCGCAGCTGTGGCCTGATGGCGCAG…	MHIDEAIRSRRAVKGYDPAFTLSDAEKDELLQLALLAPSAFNLQHVRLVEVSDSALRQQLREVAWGQAQVTDASMLVVVCAKLDSWQQDVGRVWEGAPQEVQAYMAGAIDTYYRDKPQVQRDETMRSCGLMAQTLMLAARGKGLDSCPMDGFDFDAVGKLINLPENHVIALMVAVGKKTIEPKPRIGKLPYNEVVLRDRF
193	OM-RGC.v2.018974782	Gammaproteobacteria	Biota; Bacteria; Proteobacteria; Gammaproteobacteria; Thiotrichales; Piscirickettsiaceae; Methylophaga	2.87e-72	ATGAATATTAAAGAAGCAATTATCAGTCGTCGTTCAATCAAACATTTTGATACAGAACACCAAATGACTGATGCCGAAATCCATGAACTCATGTCACATGTCATTTTGTCACCGACCGCTTTTAATATTCAGCATTGGCGTTTTGTTCGTGTCGTAGATATGGATAAAAGACAACAAATTCAAGATGCTAGTTGGGGACAAGCCCAAGTGACCGAGGCTTCATTGTTGTTAGTATTATGTGCAGATCTCAATGCTTGGGAAAAACAACCTGAACGCTACTGGCGTGACGCTCCCCAAGAAGTACAAAACTTCCTCTTACCCGCCATTTCAGACTATTACACTAACCATCACCAAGCACAACGAGATGAGTGTCTTCGTTCTACTAGTATTGCCGCTATG…	MNIKEAIISRRSIKHFDTEHQMTDAEIHELMSHVILSPTAFNIQHWRFVRVVDMDKRQQIQDASWGQAQVTEASLLLVLCADLNAWEKQPERYWRDAPQEVQNFLLPAISDYYTNHHQAQRDECLRSTSIAAMNIMLMAKEMGYDSCPMDGFDFDKVAKIINLPHDHIVTMMVVVGKKKEDARPRAGQLPLSEVFLTDSF
194	OM-RGC.v2.018976449	Gammaproteobacteria	Biota; Bacteria; Proteobacteria; Gammaproteobacteria; Pseudomonadales	6.7e-62	ATGCATATTGATGAAGCCATTCGCAGCCGCCGCGCCGTCAAAGGTTATGACCCTGCATTCGCCCTCAGTGAGGCGGATAAGGACGAGCTGATGCAGTTGGCGTTGCATGCGCCTTCGGCGTTTAACCTGCAGCATGTGCGCCTGGTTGAGGTCAGCGACCCGGCCCTGCGTCAGCAACTGCGTGAAGTGGCTTGGGGTCAGGCGCAGGTCACGGATGCGTCGATGCTGGTGGTGGTCTGCGCGCAAGTCGACAGCTGGCAGCAGAATGTCGGTCGCGTCTGGGAAGGTGCGCCTGAGGACGTGCAGAATTACATGACCGGCGCTATCGACACCTATTACCGCGACAAGCCCCAGGTGCAACGCGACGAAACCATGCGCAGCTGTGGCCTGACGGCGCAA…	MHIDEAIRSRRAVKGYDPAFALSEADKDELMQLALHAPSAFNLQHVRLVEVSDPALRQQLREVAWGQAQVTDASMLVVVCAQVDSWQQNVGRVWEGAPEDVQNYMTGAIDTYYRDKPQVQRDETMRSCGLTAQTLMLAARGKGLDSCPMDGFDFAAVAKLINLPDNYVIALMVAVGKKSLEPKPRIGKLPFNEVVLRNRF
195	OM-RGC.v2.018991497	Gammaproteobacteria	Biota; Bacteria; Proteobacteria; Gammaproteobacteria; Oceanospirillales; Marinomonas; Marinomonas profundimaris	2.15e-61	ATGGATATCTTTCAAGCAATAGAACAGCGACGAGCGGTTAAGCATTATCAAGCTAATACCAAAATGTCTAAAGCAGATTATAAGGCTTTAATGGACTCTGTATTACTTTCTCCGACATCTTACAATATCCAACATTGGCGTTTTGTAAGAGTCACAGAAGTTGAGCAAAGAGAAAATTTAAAAGCGGCTGCTTGGGGGCAGGCTCAAGTGTCAGAAGCTGCTGAGCTATTTGTATTGTGTGCCAATGTTGACGCTTGGAATGATCGTCCAGAACGCTACGTTGCAAATAGCCCTAAAGAAACTCAGGATATGCTTTTGCCAATGATGTACAATTTTTATAATAAAAAAGAGCAAATTCAACGAGATGAAGCTATGCGTTCATGTGGTATTGCTTCGCAA…	MDIFQAIEQRRAVKHYQANTKMSKADYKALMDSVLLSPTSYNIQHWRFVRVTEVEQRENLKAAAWGQAQVSEAAELFVLCANVDAWNDRPERYVANSPKETQDMLLPMMYNFYNKKEQIQRDEAMRSCGIASQTMMLAAKGLGYDSCPMVGFDREKVAELIQLPKGHVIAMMIAIGHAEKAAYPRAGQLPLSDVLVENHF
196	OM-RGC.v2.021220276	Gammaproteobacteria	Biota; Bacteria; Proteobacteria; Gammaproteobacteria; Alteromonadales; Alteromonadaceae; Marinobacter	1.75e-15	GTACGCCGCTTTACCGACGAGCCGGTGCCGGAAGACGTGGTCGAGGATTGCCTCGATTTAGCCATGCTCGCCCCCAATTCCTCTAATCTGCAACCGTGGGAATTCTATGTGGTACGGGAAAAACAGGTGATGAGCCAGTTAGCAGAAGCCTGCCTGGGCCAGAACGCCGCCACTACAGCGCAATTGCTGATACCCATCGTGGCACGGTCAAATACCTGGAAAAAGAATAGCTTACGCAATCTGGACTACTGGCCGGAAGAGACTATGCCAAAGATTATTAAGACTTATTACTCCAAAATCGCACTGTTTCATTACAATCCCGGACCCCTGGGCAGTCTGGGTATGGCGAAAAAAGCCATGGGCCTGTTGGCAGGATTAGCCCGTCCGGTGCCCCGCGGC…	VRRFTDEPVPEDVVEDCLDLAMLAPNSSNLQPWEFYVVREKQVMSQLAEACLGQNAATTAQLLIPIVARSNTWKKNSLRNLDYWPEETMPKIIKTYYSKIALFHYNPGPLGSLGMAKKAMGLLAGLARPVPRGPYGINEMRTWAVKSTALAAQNMMLAFRAHGYDTCPMEGFDERRVNKILALPNDAIV
197	OM-RGC.v2.022351557	Gammaproteobacteria	Biota; Bacteria; Proteobacteria; Gammaproteobacteria; Thiotrichales; Piscirickettsiaceae; Methylophaga	1.43e-59	AAACATTTTGATCCAGAACATGTCATGACTGATGCTGAAGTTGATGATCTTATGACACATGTCATATTATCCCCAACTGCTTTTAATATACAACACTGGCGTTTCATTCGAGTTATCGACAAAGATAAAAGGCAGCAAATACAAGACGCCAGTTGGGGCCAGTCTCAAGTAACAGAAGGCTCTCTATTATTAGTACTTTGTGCAGATTTAAATGCATGGGAAAAACAACCGCAGCGCTATTGGCAAGACGCCCCACAAGGTGTACGAGACTTCTTATTACCTGCCATCGCCAATTACTATACTAATCATCATCAAGCTCAACGCGATGAATGTTTTCGTTCTAGTAGTATTGCTGCAATGAGCATTATGTTGCTAGCAAAAGAAATGGGTTATGACAGC…	KHFDPEHVMTDAEVDDLMTHVILSPTAFNIQHWRFIRVIDKDKRQQIQDASWGQSQVTEGSLLLVLCADLNAWEKQPQRYWQDAPQGVRDFLLPAIANYYTNHHQAQRDECFRSSSIAAMSIMLLAKEMGYDSCPMDGFDFDKVAKIINLPHDHIITMMVVVGKMKEAARPRAGQLGLDEVFF
198	OM-RGC.v2.023969147	Gammaproteobacteria	Biota; Bacteria; Proteobacteria; Gammaproteobacteria; Salinisphaerales; Salinisphaeraceae; Salinisphaera	1.06e-58	TTGGACGTATTCGACGCTATTCGCGCCCGTCGCTCGGTGCGCAAGTTCGATCCCGATCATCGCATGCGCGAAGACGAGATCGACACCCTTCTCAGCCATACGCTGCTCTCGCCCACGGCCTTCAATATCCAGAACTGGCGCTTCGTGGCGGTCCAGGATGCCGAGATCCGGGCCGAGATTCAGAAAGCGGCCTGGGGCCAGAGCCAGGTCACCGAGTGCTCGTTGCTGCTCGTGCTGTGCATGGATCTGAAAAGCTGGGACAAATCGCCCGAACGCTACTGGGTGAACGCCCCGGCACACGTCTCGGATTCCATGGTGCGCAACATCCGGCATTTCTATCGCGACGATGACCTGCTGCAACGCGACGAAGGCATGCGCTCCTGTGGCATGGCGGCCCAG…	LDVFDAIRARRSVRKFDPDHRMREDEIDTLLSHTLLSPTAFNIQNWRFVAVQDAEIRAEIQKAAWGQSQVTECSLLLVLCMDLKSWDKSPERYWVNAPAHVSDSMVRNIRHFYRDDDLLQRDEGMRSCGMAAQTAMLAAVGMGYDSCPMDGFDFKRVGHLINLPPDHRICLMLCIG
199	OM-RGC.v2.026919881	Gammaproteobacteria	Biota; Bacteria; Proteobacteria; Gammaproteobacteria; Thiotrichales; Piscirickettsiaceae; Methylophaga	1.93e-53	ATGAATATTAAGGAAGCGATCGTCAAACGCCGCGCGATCAAACATTTTGATCCGGAACATGTCATGAGTGATGCTGAAGTTCATGAACTTATGTCACATGTCATATTATCTCCAACTGCTTTTAATATCCAACACTGGCGTTTTATTCGAGTTATCGACAAAGACAAAAGGCAGCAAATACAAGATGCCAGTTGGGGCCAATCTCAAGTAACAGAAGGCTCTCTATTATTAGTACTCTGTGCAGATTTAAATGCTTGGGAAAAACAACCGCAACGCTATTGGCAAGACGCGCCACAGGGTGTCCGAGACTTTCTCTTACCTGCCATTGCAAATTACTACACTAATCATCATCAAGCTCAGCGCGATGAATGTTTTCGTTCTAGTAGCATTGCTGCAATG…	MNIKEAIVKRRAIKHFDPEHVMSDAEVHELMSHVILSPTAFNIQHWRFIRVIDKDKRQQIQDASWGQSQVTEGSLLLVLCADLNAWEKQPQRYWQDAPQGVRDFLLPAIANYYTNHHQAQRDECFRSSSIAAMSIMLLAKEMGYDSCPMDGFDFDKVAKIIHL
200	OM-RGC.v2.029517552	Gammaproteobacteria	Biota; Bacteria; Proteobacteria; Gammaproteobacteria; Salinisphaerales; Salinisphaeraceae; Salinisphaera; Salinisphaera shabanensis E1L3A	1.52e-35	TGGGATCAGGCACAAGTGACGGAATGCTCGCTGCTGCTGGTGCTCTGCCTGGACCTGAAAAGCTGGGCCAAGTCACCGGAACGCTACTGGCGCAACGCCCCCACGGCGGTGGCCGAAAGCATGGTCCGCGAAATCAAGCACTTCTATCGCGACGACGAATGCCTGCAGCGCGATGAAGGCATGCGTTCCTGCGGCATGGCCGCCCAGACCGCCATGCTGGTGGCCCGTGCCATGGGCTACGACTCCTGCCCCATGGACGGCTTCGACTTCAAGCGCGTGGGGCATCTGATCAACCTGCCGCCGGACCATCGCATCTGCATGATGATCTGCATCGGCAAGACGTTGAAAGGCGCGCATCCGCGCAGCGGCCAGCTCGCGCTCGACGACGTACTCATGCGC…	WDQAQVTECSLLLVLCLDLKSWAKSPERYWRNAPTAVAESMVREIKHFYRDDECLQRDEGMRSCGMAAQTAMLVARAMGYDSCPMDGFDFKRVGHLINLPPDHRICMMICIGKTLKGAHPRSGQLALDDVLMRDRFPESEHDAD
201	OM-RGC.v2.032912728	Gammaproteobacteria	Biota; Bacteria; Proteobacteria; Gammaproteobacteria; Pseudomonadales; Pseudomonadaceae; Pseudomonas; Pseudomonas stutzeri group	1.88e-37	ATGGACATCGAAGAAGCGATCCGCAGCCGCCGTGCCATCAAGGCATATGACACCACGCATCAACTCTCGCGCGAGGAAAAGGACGAGCTGCTGCAACTGGCAATGCTGGCGCCCAGCGCCTTCAATCTGCAGCACGTGCGCCTGGTGGAGGTGAGCGATCCGCAGCTGCGCCAGCAGATCCGCGAAGCGGGCTGGAACCAGGCGCAGATGACCGACGCCGCGATGCTGGTGGTGGTCTGCGCGCAGGTCGACAGCTGGGAGAAGAATGTCCGCCGCGTCTGGGACGGTACGCCACAAGAAGTGCAGGACTACATGGCCGGCGCCATCGACAACTACTACCGCGACAAGCCGCAGGTCCAGCGTGAC	MDIEEAIRSRRAIKAYDTTHQLSREEKDELLQLAMLAPSAFNLQHVRLVEVSDPQLRQQIREAGWNQAQMTDAAMLVVVCAQVDSWEKNVRRVWDGTPQEVQDYMAGAIDNYYRDKPQVQRD
202	OM-RGC.v2.033025734	Gammaproteobacteria	Biota; Bacteria; Proteobacteria; Gammaproteobacteria; Oceanospirillales	6.92e-11	TTGTCTCCATCGGCATATAACCTTCAGAACTGGAAATTTATTGCGGTGCAATCCGATGAAGGTAAGCAAAGATTACAAGCGGCCGCTTATGGTCAACCTCAGGTGACTCAAGCATCCGTGACATTTATTGTGTGTGGTCAAACACAAGCGCACTTGTCTCTAGCTGAAACCTTGACCTCATCCGTGGACCAGCAAGTCATCCCTCAAAGTGTGGCTGACTCTTGGGTGAAGGCCGTTACGCAAAGCCATGAAGATGATACTGAGTTGCAACGGGACGAAGCCTTTCGCTCGGCATCTCTTGCTGCAATGACGCTTATGTATGCCGCAAAAGGGATGGGGTATGGCAGTGGCGCAATGGGAGGT	LSPSAYNLQNWKFIAVQSDEGKQRLQAAAYGQPQVTQASVTFIVCGQTQAHLSLAETLTSSVDQQVIPQSVADSWVKAVTQSHEDDTELQRDEAFRSASLAAMTLMYAAKGMGYGSGAMGG
203	OM-RGC.v2.033193248	Gammaproteobacteria	Biota; Bacteria; Proteobacteria; Gammaproteobacteria; Pseudomonadales; Pseudomonadaceae; Pseudomonas	3.76e-35	CAGGTCGACAGCTGGGAAAAGAATGTCCGCCGGGTCTGGGATGGTGCACCGAGCGAGGTGCAGGACTACATGGCCGGCGCCATCGATGCCTACTACCGTGACAAGCCGCAGGTCCAGCGTGACGAGGCCATGCGCAGTTGCGGCCTGATGGCGCAGACCCTGATGCTCGCGGCACGGGCCAAGGGCCTGGATTCCTGCCCGATGGATGGCTTCGATTTCGATGCGGTCGGCAAGCTGATCAACCTGCCGGACAACTATGCCATCGCGCTGATGGTCGCGGTGGGCAAGCGCGCCGCCGAGCCGAAGCCGCGGATCGGCAAGCTGCCGTTCGACGAGGTGGTGATTCGCGATCGTTTCTGA	QVDSWEKNVRRVWDGAPSEVQDYMAGAIDAYYRDKPQVQRDEAMRSCGLMAQTLMLAARAKGLDSCPMDGFDFDAVGKLINLPDNYAIALMVAVGKRAAEPKPRIGKLPFDEVVIRDRF
204	OM-RGC.v2.041738158	Gammaproteobacteria	Biota; Bacteria; Proteobacteria; Gammaproteobacteria; Salinisphaerales; Salinisphaeraceae; Salinisphaera; Salinisphaera shabanensis E1L3A	2.43e-17	ATGGATGTATTCGAAGCCATCGCCACGCGCCGCTCGGTGCGGCATTTCGATCCGGACCATCGCATGGCCGAAGACGAGGTGCGCCAGCTCATGGAGCACGTGCTGCTCTCGCCCACGGCGTTCAATATCCAGAACTGGCGTTTCGTCGCGGTCGAAGATGACGCCTTGCGGGCCGAAATCCGCAAGGCCGCCTGGGATCAG	MDVFEAIATRRSVRHFDPDHRMAEDEVRQLMEHVLLSPTAFNIQNWRFVAVEDDALRAEIRKAAWDQ
205	OM-RGC.v2.007411820	Other Proteobacteria	Biota; Bacteria; Proteobacteria	1.3e-72	TTGACGCGGGTTTGTCTGGCTTATGAAGCTGCCGCTTTTTCTCCATTGGCAGAAGATCTCGCCCTGTTCTCACATCTTTCTTGCACATCCTCGCGCTACCTGTTCCAATCCTTTTTCTATTTATCTAAAGAATTCAGTATGAAGATGCAAAAAGCGATTAAAGAGCGACGTTCGATCAAGCAATTTGATGCAGATCATGAGATGACTGCTGAAGAGATTGAGGAGCTGCTGTCTTTAGCCGCACTCTCTCCGACCGCATTCAATGTACAACATTGGCGTTTTGTTGTTGTTGATGACCCCGCCTTGCGCCAAGCGATTCGTGCACAGTCATGGGATCAGGTGCAGGTCACTGATGCTTCCTTGTTGATTGTGCTCTGTGCTGATCTGAAGGCATGGGAG…	LTRVCLAYEAAAFSPLAEDLALFSHLSCTSSRYLFQSFFYLSKEFSMKMQKAIKERRSIKQFDADHEMTAEEIEELLSLAALSPTAFNVQHWRFVVVDDPALRQAIRAQSWDQVQVTDASLLIVLCADLKAWEKQPERYWANADAAVSEFMLPAIKAYYANKSRVQRDEAMRSCGIAAQTIMLAAKAMGYDSCPMDGFDFNRVAQLIRLPQDHIISMFITVGKATEKPWPRPGQLPLDELLIKNRFDPRRPKAQPEVMAAVNAEVVTEVVAEAMPEANDEVSAEPVAAVKPKAKPKAKPKAKAKPKAKPKPKAEDEA
206	OM-RGC.v2.011612985	Other Proteobacteria	Biota; Bacteria; Proteobacteria	2.52e-18	ATGAAAATGAGTAAAGAAAATATACTAACAGATATACCTAAGCATGATTATGTTGAGCCAGCTATTCAAATTAATAGTGATGAATTTGAAAAACTTGTTAAGAGTAGAAGAAGTGTCAGAGTTTTTAAAGATGAGCCTATTAATTCTGATAAGTTGAAAAAATGCTTAGAGCTTGCTTTATTAGCTCCTACTTCATCAAATCTTCAATGCTGGGAGTTTTATTGGGTAAGGGATGAGAATAAAAAAAGAAAATTAAAAGAATATTGCTTAAATCAATCTGCAGCTAAAACAGCTCAAGAATTAATTGTCTGTGTTGCTAGAATGGATACTTGGAAAAATAATAAAGATAAGATTCTAAATAATTTAAATAGTAAATCAAATACTCCATCTTCAGCTCTT…	MKMSKENILTDIPKHDYVEPAIQINSDEFEKLVKSRRSVRVFKDEPINSDKLKKCLELALLAPTSSNLQCWEFYWVRDENKKRKLKEYCLNQSAAKTAQELIVCVARMDTWKNNKDKILNNLNSKSNTPSSALSYYKKIVPLVYNQGIFNIIGFIKKIIIFLIGFKQPIPREPISKSDMRVWAHKTTALACENLMLAIRAYGYDSCPMEGMDSKRIKKMLHLPRKAEVSMVISAGIRADNGVYGKRFRLDSSNFIKIV
207	OM-RGC.v2.011743466	Other Proteobacteria	Biota; Bacteria; Proteobacteria; Oligoflexia	7.47e-20	ATGAGTAGTACTGAAAATATATTAAAAGATATTCCAAAACATAATTATAAAGAGCCTGCTGCAAATATAAATAAAGAGGAATTTATTAAACTTGTTAAAAGCAGGAGAAGTGTAAGAGTATTTACAGATGATGCTGTGAATCCAAAAGATATAAAAGAATGCTTAGAGTTAGCCTTGCTTGCACCTACATCTTCAAATTTACAGTGTTGGGAATTTTATTGGGTCAAAGATGAAGAAAAAAAGAGCAAGCTTAAAGATTATTGTCTTAATCAATCTGCCGCTGATACTGCTCAAGAGTTAGTAGTATGTATTGCAAGAACCGATACATGGAAAAGTAATAAAAATAGTATTGTTAATTATCTAAAAAAAAATAGTTCTTCCCCTAAATCTGCAATAAAA…	MSSTENILKDIPKHNYKEPAANINKEEFIKLVKSRRSVRVFTDDAVNPKDIKECLELALLAPTSSNLQCWEFYWVKDEEKKSKLKDYCLNQSAADTAQELVVCIARTDTWKSNKNSIVNYLKKNSSSPKSAIKYYEKIVPLVYTQGLFSLIGLIKKIIVFLTGIFKVIPREPSSQSDMRVWAHKTTALACENLMLALRAYGYDSCPMEGMDSKRIKSLLKLPSKAEVCMVISIGKRASNGIYGKRFRLDSDNFIKII
208	OM-RGC.v2.014251681	Other Proteobacteria	Biota; Bacteria; Proteobacteria	1.57e-13	TTTTTTGATATAGCAAATAAAAGAAGATCAGTTAGAAAATTCACAGATGATCCGGTTCCTGAAGAAGTCATAAAAAAGACTTTAGATGTTTCTATTCTAGCTGCCAATTCATCCAATCTACAGCCATGGGAGTTCTATTGGGTAAAGGACTCAAATAAGAAGAAAGCATTAGTAGAAGCTTGTTTTTCTCAAAGCGCTGCAAGGACAGCGCAGGAATTAGTAGTGGCTGTCGCTAGAATTGATACTTGGAGAAGAAATAGACGTTTTGTAATTGATGATTATAGAAGAAAAAAAAATATTCCATCAATTGTAAAAAGATATTACTATAATCTTGTACCATTAGCTTACATGCATGACCCCTTTGGATTGCTAGGTATATTAAAAAAAATATTATCTTAT…	FFDIANKRRSVRKFTDDPVPEEVIKKTLDVSILAANSSNLQPWEFYWVKDSNKKKALVEACFSQSAARTAQELVVAVARIDTWRRNRRFVIDDYRRKKNIPSIVKRYYYNLVPLAYMHDPFGLLGILKKILSYGIGVIGLFRPMPRGPIFRHDVFEIVTKTTALACQNFMMALVAQGYASCPMEGFDEKRVKKILQLGKNTHIVMVFGVGKEDPRGVYGERFRINSNLVIKEV
209	OM-RGC.v2.014473583	Other Proteobacteria	Biota; Bacteria; Proteobacteria; Oligoflexia; Bdellovibrionales; Bdellovibrionales bacterium RIFCSPHIGHO2_01_FULL_40_29	1.76e-18	ATGGACTTTTTCGATACTATTAATAAGAGGCGAAGCTCCAGAAAGTTCACAGATAAAAGTGTTCCGGATGAAGTCATGAAAAAAAGCTTCGAAGCCGCGATAAAAGCTCCAAATAGTTCAAATCTTCAAACCTGGAGGTTCTGGTGGGTGAGGGACTTAGAAAAAAAGAAAAAGCTTGTGGAGTTTTGCTTTAACCAATCAGCGGCAAGGGAGGCAAAAGAACTAGTTGTCGTCACAGCTGACCCAGATCTATGGAAAGTCTCAAACCCTGAAATTATAAAATACGCAAAAGAAATTAATGCGCCGAGATTGGTGAAATTTTATTATGAAAAATTAATACCGATGACTTATAGGGTCGGTTGGTTTGGAATTTTCACTCCTTTTAAAAAGTTAAGTTTT…	MDFFDTINKRRSSRKFTDKSVPDEVMKKSFEAAIKAPNSSNLQTWRFWWVRDLEKKKKLVEFCFNQSAAREAKELVVVTADPDLWKVSNPEIIKYAKEINAPRLVKFYYEKLIPMTYRVGWFGIFTPFKKLSFFITGLFRPITRRPGSMRDLQEIAIKSAALGAENFVLALEAQGFSSCMMEGHDETRVLKLIGLRSPARTAMVIGIGEPSERALWGEQFRLPLEKVVKEV
210	OM-RGC.v2.015333558	Other Proteobacteria	Biota; Bacteria; Proteobacteria; Epsilonproteobacteria; Campylobacterales; Campylobacteraceae; Arcobacter; Arcobacter sp. LPB0137	8.47e-15	ATGGAGATAGAAATGGAAAATAAGTTTTTAGATGCAATGAAGTTTAGGCATGCAACAAAAGAGTTTGATTCAACAAAAAAGATTAGTGATGAAGATTTCAATCAAATTTTAGAATATGGTGTTTTAAGTCCAAGTTCTTTTGGTTTTGAACCATGGAAATTTGTTGTTGTTCAAAATGAAGAACTAAGAGCAAAGTTAAAAGAGTTTTCATGGGGAGCACAAGGTACATTACCAACTGCAAGTCATTTTGTAATTATTCTTTCAAGAACTGTTAATGGAATGAAATATGATAGTTCTTATATTAAACATATGATGGCAGATGTTAAAAAATTACCTCAAGATGTACAAGAAATGTATACAGGATTTTATTCAAAATTTCAAAAAGAAGACTTTGATCTT…	MEIEMENKFLDAMKFRHATKEFDSTKKISDEDFNQILEYGVLSPSSFGFEPWKFVVVQNEELRAKLKEFSWGAQGTLPTASHFVIILSRTVNGMKYDSSYIKHMMADVKKLPQDVQEMYTGFYSKFQKEDFDLLENDRYVFDWASKQTYIALANMMTGAAYMGIDSCPTEGFDMDLTNKFLKEELGIDTEEFKASVMVPFGYRKEAPKHEKTRQDVQTVTQWYN
211	OM-RGC.v2.015858993	Other Proteobacteria	Biota; Bacteria; Proteobacteria; Epsilonproteobacteria; Campylobacterales; Campylobacteraceae; Arcobacter; Arcobacter sp. LPB0137	3.48e-15	ATGGAAAATAAATTTATAGATGCAATGAAGTTTAGACATGCTACAAAAGAGTTTGATAGTACAAAGAAAATTAGTGATGAAGATTTTAATACTATATTAGAAATTGGAACACTAAGTCCTAGTTCTTTTGGTTTTGAACCATGGAAGTTTGTAGTAATTCAAAATGAAGCCTTAAGAGAAAAATTAAAAGAATTTTCTTGGGGAGCTCAAGGTACACTTCCAACTGCTAGTCACTTTGTAATTATACTAGCAAGAAAGAAAAAAGGTATGATATATAATAGTGATTATATTACTCATATGATGAAGGACGTTAAGCAATTACCTGAAGATGTTCAAAAAATGTATTCAGGTTTTTATGAGCAATTTCAAAAAGTTGATTTTGATTTACTAAAAGATGAT…	MENKFIDAMKFRHATKEFDSTKKISDEDFNTILEIGTLSPSSFGFEPWKFVVIQNEALREKLKEFSWGAQGTLPTASHFVIILARKKKGMIYNSDYITHMMKDVKQLPEDVQKMYSGFYEQFQKVDFDLLKDDRYLFDWATKQNYIALANMMTGAAYMGIDSCPTEGFDAKKTEEFLKNELNIDTEEFGASVMVPFGYRKTEPSREKVRQSVDTVTQWFN
212	OM-RGC.v2.017092425	Other Proteobacteria	Biota; Bacteria; Proteobacteria	4e-74	ATGTTTATTAACAAGAAAGGAGAAATCATGAAAACGATAGAAGCTATTCATGCACGTCGATCTGTCAAGCATTATGATGCAAGCCACAGTATGACCGCTGAAGAAATGAACGAGATTTTATCTTTAGCTATTCTTTCACCAACTGCCTTTAATATCCAGAACTGGCGTTTTGTTGTAGTGGATGATCCTAACTTGAGGAAGAAAGTCAGGAAGGCATCCTGGGATCAATCACAAGTGACCGATGCATCTTTGTTCGTCATACTTTGCGCAGATTTAAAGGCATGGGAAAAGGAACCCGGGCGTTATTGGGCAAAATCACCAAAGGAAGTTCAGGAATTTATGCTCCCAGCTCTAAATAATTATTATAGAGGCAAGGAGCAGGTGCAGAGAGACGAAGCT…	MFINKKGEIMKTIEAIHARRSVKHYDASHSMTAEEMNEILSLAILSPTAFNIQNWRFVVVDDPNLRKKVRKASWDQSQVTDASLFVILCADLKAWEKEPGRYWAKSPKEVQEFMLPALNNYYRGKEQVQRDEAMRSCGIVAQTIMLAAKSLGYDSCPMDGFDFEKVAHLINLPDDHVITMFVAIGKGTKEAWPRPGQLSLNDVVVNNMFEQ
213	OM-RGC.v2.017430137	Other Proteobacteria	Biota; Bacteria; Proteobacteria; Epsilonproteobacteria; Campylobacterales; Campylobacteraceae; Arcobacter; Arcobacter sp. LPB0137	9.04e-16	ATGAATAAAACGTTTGAAGAAGCAATGGATTTCAGACATGCCTGTAAAGTTTTTGATGATACAAAAAAAATATCTGATGAGGACTTAAATTATATCTTAGAAGCTGGAAGAAAATCTCCTTCATCTTTTGGTATGGAACCTTGGAAGTTTTTAGTAATTACTAATGAAGACTTAAAAGCTAAACTAAGACCTGCATGTTGGGATCAAGTTCAAGTTACTTCTTGTTCACATTTAATTATCATTTTAGCAGCTATTGATGCTGTTAAACCTGAATCTGGTATCGTTGAAAGAAAGTTTAAAAGAAGAACTATGCCTCAAGAAAAACTTGATATGTATTTAGGTTTATATGCAAGTCATCTAGAAAAAACTTTATCAAGTGATGAAAATGTATATTCATGG…	MNKTFEEAMDFRHACKVFDDTKKISDEDLNYILEAGRKSPSSFGMEPWKFLVITNEDLKAKLRPACWDQVQVTSCSHLIIILAAIDAVKPESGIVERKFKRRTMPQEKLDMYLGLYASHLEKTLSSDENVYSWTSKQTYLAAANMMTAGGIKGVDSCPIEGYEKEKVEEILGLDTTKYQLSVVIPFGYRLNEQSSQLREKLEDVVEFIK
214	OM-RGC.v2.017493882	Other Proteobacteria	Biota; Bacteria; Proteobacteria; Epsilonproteobacteria; Campylobacterales; Campylobacteraceae	4.8e-15	ATGGAAAAAACATTTATGGAAGCTATGGATTTTAGACATGCTTGTAAGATTTTTGATGAGACAAAAAAGGTTAGTGATGAGGATATGCACTTTATACTCGAAGCTGGAAGAAAATCACCATCTTCGTTTGGTATGGAAGCTTGGAAATTCTTAGTTATAACTAATGAAGAATTAAAAGCGAAGCTAAGACCTTTTTGTTGGGATCAACCACAAATTACTACTTGTTCTCATCTTGTAATTGTTTTAGCTGGAATTGAAGGTGTAAAACCTGAAAGTGGAATTCCTGAAAAAAGATTTGCTAGAAGAGAAATGCCGCAAGAAAAATTAGATTTTTATTTAGGATTATATGCAGGGCATTTAAAAGAGACTTTAAGTAGTGACAAAAATATCTATGCTTGG…	MEKTFMEAMDFRHACKIFDETKKVSDEDMHFILEAGRKSPSSFGMEAWKFLVITNEELKAKLRPFCWDQPQITTCSHLVIVLAGIEGVKPESGIPEKRFARREMPQEKLDFYLGLYAGHLKETLSSDKNIYAWTARQTFIALGNMMTAGAIKGIDSCPIEGFDKEGVEGVLGLDTSKFQLTCVLPFGYRINEQSKQQREKFEDIVEFIK
215	OM-RGC.v2.017698254	Other Proteobacteria	Biota; Bacteria; Proteobacteria; Epsilonproteobacteria; Campylobacterales; Campylobacteraceae; Sulfurospirillum	9.2e-12	ATGGTTTGGTATTTTATGGAAGACATAAAGAAAAAAATAACTGAGGCTTTGAATTTTAGACATGCATGCAAGGAATTTAATGGAGAAAAAATCCCTAATGAAGATCTTAAATTTATTTTAGAAAGTGGAAGATTAAGTCCAAGCAGTTTTGGAATGCAGCCTTGGAAGTTTATAGTTGTAAAAGATCAAAAATTAAAAGAGCAATTATTAGAAGCGAGTTTAGGTCAAATTCAAGTCACAACTTGCAGTGATTTAGTTGTTATATGTGCAAGAACTGATATTAAACCAAGTGATGATTTTTTTAAGAAGGTTATGGAGAATAGGACATTACCTGAAGAAAAACAAGAGAGAATTAAAAAAAGTCTAGATGAAAAAGATCCTCAAAAAATGTTAGTGTAT…	MVWYFMEDIKKKITEALNFRHACKEFNGEKIPNEDLKFILESGRLSPSSFGMQPWKFIVVKDQKLKEQLLEASLGQIQVTTCSDLVVICARTDIKPSDDFFKKVMENRTLPEEKQERIKKSLDEKDPQKMLVYCQQQAFIALGNMMQVSAFLGVDSCPMGGFDAETYSKILGLDPHIHPTLLMPLGYRKNKQSDKERLAYDDVVETR
216	OM-RGC.v2.017778227	Other Proteobacteria	Biota; Bacteria; Proteobacteria; Deltaproteobacteria; Desulfobacterales	1.47e-19	ATGAACCCTGTAATTGATGCACTGAAATTCCGCCACGCCTGTAAAAAATTCGATTCTGAAAAAAAGATCTCCGATGCGGATCTGGATACCATTCTTGAGGCGGCCTGCCTTTCACCCACTTCCTTTGGCATGGAAGCCTGGAAGTTTCTTGTGCTGGCGTCACGGGAAATCAGAGAGAAATTAAGACCCGCCTGCTGGGACCAGGCCCAGGTGACCGACGCCAGCCATGTGATTGTGATCCTGGCAAGGCCGGAACTGATTGCACCTGAAAATGACTACGTCCTTAAAAGCTTCTTGCGGCGGGAACTGCCCGAGGATGCCACCAAAGCCTATGTGGAACGGTACAAATGGTATTTTGAAACCGAAGTGTATCCCAGGATGTCCACCTATGCCTGGTGC…	MNPVIDALKFRHACKKFDSEKKISDADLDTILEAACLSPTSFGMEAWKFLVLASREIREKLRPACWDQAQVTDASHVIVILARPELIAPENDYVLKSFLRRELPEDATKAYVERYKWYFETEVYPRMSTYAWCAKQCYIGLANIMTAAASLGIDTCPMEGFEKDRVEEVLDIDTDEFEVAVLVALGYRKGEQTPRRRHDRERLVEIR
217	OM-RGC.v2.018012954	Other Proteobacteria	Biota; Bacteria; Proteobacteria; Epsilonproteobacteria	8.11e-17	ATGACAGCTAAAAAATCTTTCTCAGATATTATGCAGTTCAGACATGCATGTAAAGAATTCGACGGTAAGAAGATTCCCAAGAAAGATTTACAGTATATTTTAGAGGCTGGCAGGTTAAGTCCTAGTAGTTTTGGTATGCAACCTTGGAGGTTTATTGTTGTCCAAGACCAAAAGATAAAGGAGAAGCTTCTAGAACATAGTTGGAACCAAGTGCAAGTAACTACTTGTAGTGATTTGATTGTTGTATGTGCAAGGACTGATATTAAGCCTGGAGATGATTTTAATACAAAGGTTATGGAACAGAGAAGCTTGGAAGAGCATAAGAAAGGGAGGATTCAGGGTTTCCTTAAAGGTATAGAAAGTGAACCTCTAGTTATTTATTGCCAACAGCAGGTGTTT…	MTAKKSFSDIMQFRHACKEFDGKKIPKKDLQYILEAGRLSPSSFGMQPWRFIVVQDQKIKEKLLEHSWNQVQVTTCSDLIVVCARTDIKPGDDFNTKVMEQRSLEEHKKGRIQGFLKGIESEPLVIYCQQQVFIACANIMNAAAALKIDSCPMGGFDADAYSKVLGLDPHLHPTILIPVGYRKNDAPKKDRVKFEDVVEIRRENS
218	OM-RGC.v2.018054382	Other Proteobacteria	Biota; Bacteria; Proteobacteria	2.14e-17	ATGTCAAATGCCGTCATCGACTGCATCTTAAGCCGCAGCGCCGCCAAGTACTACGACCCTGCTGCGACCCTGAGCGACGATCAAATCCGCGAGTTGGTGCGAATCGGCACCTCCGCGCCGACATCCTTTCACTTGCAGAACTGGCGCTTCATCGCCGTGCGCACGAGTGAAGCCAAGGCCCGGCTGAGTCCGATCGCATGGTTTCAGCCCGCAATCACCGATGCAGCCGTCACCTTCATCGTCTGCGGCCAGTTGGCCGATTCCAGCGTAATACCGGATCGCCTGGCGCCGTTGGTTGAAGCGGGCGTTATGCCAGAAACGATGGTTCCGGAATGGGAAATCCCCGCACGCGATCTGTACCTGGAGTACCCACAGCGCCAACGCGACGAGGCAGTACGC…	MSNAVIDCILSRSAAKYYDPAATLSDDQIRELVRIGTSAPTSFHLQNWRFIAVRTSEAKARLSPIAWFQPAITDAAVTFIVCGQLADSSVIPDRLAPLVEAGVMPETMVPEWEIPARDLYLEYPQRQRDEAVRTGTFGAAAMIYAARSLGLGSTPMIGFDAKAVHREFGLAEDEVPVMLLSIGAERPGNWAQKPRRPLDEVLDLI
219	OM-RGC.v2.018447472	Other Proteobacteria	Biota; Bacteria; Proteobacteria	2.75e-46	ATGACAAATACATTTTTGGATTTAGTGGAACAACGCCGCGCTATCAAAAAATTTGATGATTCTCATACTTTGCCTGCCGAAGATATTGAAAAACTAAAAACCGCCATTCACTTCACCCCGACCGCCTATAATATTCAAAATTACCGAATCGTTATTGTTCAGGACAAAGAATTCCGTAAAACTGATGAATTTAAGCAAGCCTGCTGGAATCAGGAACAGCCCGCGGCTTGTTCGGCTCTATTTATATTATGTGCAAACAAGGACGCATGGAAAAATCCTAAGCGGTATTGGACAACCGTCAGCGATGAAATACAGGACAATATGGCCGGCATGGTTAAAAATTACTATGACGGCAAGGAGAGAGTGCAGCTGGACGAGGCGCATCGCTCCTGCGGTATG…	MTNTFLDLVEQRRAIKKFDDSHTLPAEDIEKLKTAIHFTPTAYNIQNYRIVIVQDKEFRKTDEFKQACWNQEQPAACSALFILCANKDAWKNPKRYWTTVSDEIQDNMAGMVKNYYDGKERVQLDEAHRSCGMAGMTLMLTAQALGYDTCPMDGFDYDALGQLIKLPENHVISFMVAVGKKAAEPFPRPTLIDRDEIFISNKF
220	OM-RGC.v2.018562040	Other Proteobacteria	Biota; Bacteria; Proteobacteria	1.52e-76	ATGAAAACAGTAGATGCGATACGTGAACGTCGATCTGTTAAGCATTTTGATGCAAACCATAGCATGACCGATGAAGAAGTGAATGAGCTTTTGTCTTTTGCTCTGCTTTCTCCTACAGCGTTCAATATTCAACACTGGCGTTTTGTTGTAGTAACTGATCAGGAGTTGAGAAAGCAAATCAGAGAGGTAGCTTGGGATCAATCGCAAGTGACCGATACATCTTTATTTATTGTGCTTTGTGCAGACTTGAAGGCATGGGAAAAGGGACCCGAGCGTTATTGGCAAAAAGCACCAAAGGAAGTTCAGGAATTTATGGTTCCAGCTATAGATAAGTATTATAGAGGGAGGGAGCAGGTTCAAAGAGACGAAGCGATGCGTTCCTGTGGCATTGTTGCACAA…	MKTVDAIRERRSVKHFDANHSMTDEEVNELLSFALLSPTAFNIQHWRFVVVTDQELRKQIREVAWDQSQVTDTSLFIVLCADLKAWEKGPERYWQKAPKEVQEFMVPAIDKYYRGREQVQRDEAMRSCGIVAQTIMLAAKSLGYDSCPMDGFDFEKVAQLIKLPNDHVITMFVAIGKGTKAASSRPGQLSLNDVIVKNMFEQ
221	OM-RGC.v2.018845678	Other Proteobacteria	Biota; Bacteria; Proteobacteria	1.84e-79	ATGGATACAATTGATGCGATTCGTCAGCGCCGTGCAGTGAAACATTACGATGCTGAGCATCGTCTTACTGCAGAAGAGGAGAGGCAATTGATGGATTTAGCACTGCAGTCTCCTACGGCCTTCAATATTCAGAATTGGCGGTTCGTTGTGGTCAAGGACCCCGATGTCCGTAAGGAGATTCGTGCGGCTGCGTGGGATCAGGCCCAGGTGACTGATGCTTCCCTTTTGGTTGTTCTTTGCGCGGATACGGAATCGTGGAGCAAGGAGCCAGAGAGGTATTGGAAAGATGCTCCGTCAGGAGTGAAAGAGATCATTCTTCCGGCTATCGATCAGTATTATCGCGGCAAGCCACAGGTGAAGAGGGATGAAGCGATGCGCAGTTGCGGGATGGCCGGGATG…	MDTIDAIRQRRAVKHYDAEHRLTAEEERQLMDLALQSPTAFNIQNWRFVVVKDPDVRKEIRAAAWDQAQVTDASLLVVLCADTESWSKEPERYWKDAPSGVKEIILPAIDQYYRGKPQVKRDEAMRSCGMAGMTLMLAAKAMGLDSCPMDGFDFEAVGQILNLPEDHVVSFMIAIGKGTKAPWPKPGQLPYDEVVLENRF
222	OM-RGC.v2.018885197	Other Proteobacteria	Biota; Bacteria; Proteobacteria	7.6e-21	ATTCAAGCCATCGAAACACGAAGCACGGCCAATGTGTATGACCCGTCTCGTCAAATCAGTGACGCCCAAATTACAGAACTTGTGCGTTTGGCAACACTAGCCCCAACATCCTTTAATCTTCAAAACTGGCGTTTCATTGCGGTGCGTACAGCCGAGGCAAAGGAAAGGTTGCGCAAAGTAGCCTGGGATCAGCCCAAGGTTACAGACGCTGCCGTGACCTTCATAATGTGCGGGGTCCTTCCAGATCACAATGACATGGCAGATCGTCTTGCCCCTGCTGTGAGCGCGAACATCATGCCCGAAGACATTGTGCCGGGATGGACCGGCGCGGCCAAAGCCCTGTATTTTGAACAACCGCAGCGTTCACGTGATGAGGCCATCCGAACGGCAACACTGGGT…	IQAIETRSTANVYDPSRQISDAQITELVRLATLAPTSFNLQNWRFIAVRTAEAKERLRKVAWDQPKVTDAAVTFIMCGVLPDHNDMADRLAPAVSANIMPEDIVPGWTGAAKALYFEQPQRSRDEAIRTATLGAATLMFSASSLGLASTPMIGFEPDGVATEFGLADNEIPALLLAVGYATDDNWPQKPRRPVAEVLNLV
223	OM-RGC.v2.018908245	Other Proteobacteria	Biota; Bacteria; Proteobacteria	1.83e-73	ATGGATACTTTGGATGCCATTCGTCAGCGTCGTGCCGTCAAACATTACGATCCCAACCACGAGATGTCCGACGAACAGATCAAGGAATTGATCTCACTGGCAATGCTCTCGCCGACGGCATTTAACATTCAGCATTGGCGTTTTGCAGTGATCAAAGACAAGGCTCAACGCCAAGCCATCCGTGATGTGGCATGGGGGCAAGCTCAAGTCACCGACGCGTCGATGCTCATTGTCATGTGTGCTGACATGCAGGCATGGAATAAGAGTCCGGAAAACTATTGGGTCAAAGCGCCCCAGGAAGTCCAGGATATTTTAGTTCCCGCCATCACCGGCTACTACACCGACAAGCCCCAGGTCCAACGGGATGAAACACTGCGCAGTTGCGGAATTGCAGCACAG…	MDTLDAIRQRRAVKHYDPNHEMSDEQIKELISLAMLSPTAFNIQHWRFAVIKDKAQRQAIRDVAWGQAQVTDASMLIVMCADMQAWNKSPENYWVKAPQEVQDILVPAITGYYTDKPQVQRDETLRSCGIAAQTIMLAAKAMGLDSCPMDGFDFDAVAKLINLPEDHVITMMIAVGKATKQPWERPGQLPIEDVMVVDKF
224	OM-RGC.v2.018921503	Other Proteobacteria	Biota; Bacteria; Proteobacteria	1.5e-60	ATGGATGTTTCAGTTGCAATTAATTCACGGCGCGCTATTAAATCTTTTGATCCTAATCATCGTATGAATAAGGCAGAGATAGAGCAGCTGATGACACTCTCTTTACTTGCACCGACTTCTTTTAATATTCAAAATTGGCGCTTTGTATTAGTACAGGATCCTGAGCTTAGATGTCAGATACGGGCGGTATCTTGGGATCAGCCGCAGGTTACAGATTCCTCATTGCTAGTTATTTTAACTGCAGATCTGCAGTCTTGGAGCAAGAAACCTATACGTTATTGGGAGGGAGCCCCGCAATCAGTTCAGGAGTTTATTCTTCCCGCAATTGAGAAATATTATAGTGGCAATGCACAAGTACAACGGGATGAAGGTATGCGGTCATGCGGTATTGCAGCAATG…	MDVSVAINSRRAIKSFDPNHRMNKAEIEQLMTLSLLAPTSFNIQNWRFVLVQDPELRCQIRAVSWDQPQVTDSSLLVILTADLQSWSKKPIRYWEGAPQSVQEFILPAIEKYYSGNAQVQRDEGMRSCGIAAMALMLAAEEMGYASCPMVGFDFERVGKIINLPTDHVITMFVAIGKSTKGAWARSGKLTMDEAVIIDRF
225	OM-RGC.v2.018921846	Other Proteobacteria	Biota; Bacteria; Proteobacteria	6.41e-61	ATGGATGTTTCAGATGCTATTAATTTACGGCGCGCCATCAAATCTTTTGACCCTAATCATAGGATGAGTGAGGGGGAGATAAATCAACTGATGTCACTTTCTTTACTTTCACCTACTTCTTTTAATATTCAGAATTGGCGCTTTGTATTAGTAAAAGATCCCAAAGTGCGAAGTCAAATAAGGGCGGTATCTTGGGATCAGCCTCAAGTTACAGACTCATCATTATTAGTTATTTTAACTGCAGATCTCCAATCTTGGAGCAAGGAACCTATACGTTATTGGGAGGGTTCTCCAAAATTAGTTCAGGAGTTTATTCTTCCTGCAATTGAGAAATATTACAGTGGACATGATCAAGTGCAACGTGATGAGGGGATGCGGTCATGTGGTATTGCAGCAATG…	MDVSDAINLRRAIKSFDPNHRMSEGEINQLMSLSLLSPTSFNIQNWRFVLVKDPKVRSQIRAVSWDQPQVTDSSLLVILTADLQSWSKEPIRYWEGSPKLVQEFILPAIEKYYSGHDQVQRDEGMRSCGIAAMALMLAAEEMGYASCPMVGFDFERVGKIINLPKDHVISMFVAIGKSTKDVWPRSGKLTLDDVVVIDRF
226	OM-RGC.v2.018922778	Other Proteobacteria	Biota; Bacteria; Proteobacteria	8.24e-65	ATGGATGTCTCAGTTGCTATTAGTTCACGGCGCGCTATCAAATTTTTTGATCCTAATCATCGTATGAGTAAAGAGGAGATAAAGAAACTGATGTCTCTTTCATTACTTGCGCCTACCTCTTTTAATATTCAGAATTGGCGATTTGTATTAGTAAAGGACCCTGAACTTCGGTGTCAGATAAGAGAGGCATCTTGGGATCAGTCGCAAGTTACAGATTCCTCATTGCTGGTTATTTTAACTGCAGATCTACAATCGTGGAACAAGGAACCTATTCGTTATTGGGAGGGTACTCCGCAATCAGTTCAGGATTTTATTCTTCCCGCAATTGAGAAATATTACAGTGGGCATGGACAGGTGCAAAGGGATGAAGGGATGCGTTCATGTGGCATTGCAGCAATG…	MDVSVAISSRRAIKFFDPNHRMSKEEIKKLMSLSLLAPTSFNIQNWRFVLVKDPELRCQIREASWDQSQVTDSSLLVILTADLQSWNKEPIRYWEGTPQSVQDFILPAIEKYYSGHGQVQRDEGMRSCGIAAMALMLAAEEMGYSSCPMVGFDAKRVGKIINLPTDHVITMFVAIGKSTKDAWDRSGKLNMNEVVIIDRF
227	OM-RGC.v2.018967121	Other Proteobacteria	Biota; Bacteria; Proteobacteria	1.4e-72	ATGAACACACTGCAAGCAATACGTTCGCGTCGTTCTGTCAAGCATTTTGATGCTGGTCATAAGATGACTGACGCAGAAATAAATGAGCTTTTATCATTAGCCATGCTTTCACCGACTGCATTTAACTTGCAGCACTGGCGTTTTGTAATTGCTGAAGATGCGACTTTGCGTGAGCAGATCAGGCGTGTTGCAATGGAACAGGCGCAGGTTACAGAAGCGTCGTTGCTAATTATTTTATGTGCCAATGTCAAAGCCTGGGAAAAAGATACTCTACGCTATTGGCGTAATGCAGAGCAGGCGGTGCAGGATTTCATGTTGCCAGCAATAGATCAGTATTACCGAAATAAAGATCAGGTACAGCGAGATGAAGCCATGCGTACCTGCGGTCTTGCCGCGCAA…	MNTLQAIRSRRSVKHFDAGHKMTDAEINELLSLAMLSPTAFNLQHWRFVIAEDATLREQIRRVAMEQAQVTEASLLIILCANVKAWEKDTLRYWRNAEQAVQDFMLPAIDQYYRNKDQVQRDEAMRTCGLAAQTIMLAAKSLGYDSCPMDGFDFEKVAELINLPDDHVITMFVAVGKATQEAWPKPGQLELEDVVIRNGF
228	OM-RGC.v2.018979225	Other Proteobacteria	Biota; Bacteria; Proteobacteria	1.15e-66	ATGTTAACCCTGGAAGCAATTCGTTCTCGTCGTTCAGTAAAGCATTTTGATGCCAGTCATAAAATGACTGATCAAGAGATCAGTGAAATTATTTCGCTAGCCATGTTGTCACCGACGGCATTTAATTTACAAAACTGGCGTTTTGTAATTGCTGAAGATGCAGCATTGCGAGAACAAATAAAACAAGCGGCAATGGGTCAGGCGCAAGTGACGGATGCTTCATTGCTGTTGATTCTATGTGCAGACTTGAAAGCGTGGGAAAAAGATACCCAGCGCTATTGGCGTCATGCCGCACAAGAAGTTCAAGACTTCATGTTACCGGCAATGGATGGTTATTATCGCAACAAAGATCAAGTGCAACGTGATGAAACTATGCGCTCATGTGGAATTGCAGCACAA…	MLTLEAIRSRRSVKHFDASHKMTDQEISEIISLAMLSPTAFNLQNWRFVIAEDAALREQIKQAAMGQAQVTDASLLLILCADLKAWEKDTQRYWRHAAQEVQDFMLPAMDGYYRNKDQVQRDETMRSCGIAAQTIMLAAKSLGYESCPMDGFNFDEVAKLINLPDDHVITMFVAIGKGTKEAWPRPGQLALDDVVIKNGF
229	OM-RGC.v2.019240333	Other Proteobacteria	Biota; Bacteria; Proteobacteria; Epsilonproteobacteria; Campylobacterales; Campylobacteraceae; Arcobacter; Arcobacter sp. LPB0137	8.96e-13	AGACATGCATGTAAAGTGTTTGATGATACGAAAAAGATTAGTGATGAAGATTTAAACTATATTTTAGAAGCAGGAAGAAAATCTCCATCATCTTTTGGTATGGAGCCTTGGAAGTTTTTAGTAATTACTAATGAAGAGTTAAAAGAAAAGCTAAGACCAGCTTGTTGGAATCAAGTTCAAGTTACTTCTTGTTCTCATTTAATTATTGTACTAGCTGCAATTGATGCAGTAAAACCTGAATTTGGTGTAGTTGAACGAAAATTTAAAAGAAGAACAATGCCTCAAGATAAGCTTGATATGTATTTAGGTTTATATGCAAGTCATTTAGAAAAGACTTTATCAAGTGATGAAAATGTATATTCATGGACTTCTAAGCAAACTTATTTAGCAGCTGCAAAT…	RHACKVFDDTKKISDEDLNYILEAGRKSPSSFGMEPWKFLVITNEELKEKLRPACWNQVQVTSCSHLIIVLAAIDAVKPEFGVVERKFKRRTMPQDKLDMYLGLYASHLEKTLSSDENVYSWTSKQTYLAAANMMTAAAIKGVDSCPIEGYEKEKVEEILGLDTSKYQLSVVLPFGFRLNEQSTQLREKQEDIVEFIK
230	OM-RGC.v2.021539575	Other Proteobacteria	Biota; Bacteria; Proteobacteria	4.18e-15	AGTGAGTTTAAAAAAATTGTAGAAAGTAGAAGGAGTGTAAGAGTTTTTAATGATGATTCAGTTGATCCAGATGAACTCAAAGAATGTTTAGAGTTAGCTTTATTAGCCCCAACTTCTTCAAATCTTCAGTGTTGGGAATTTTATTGGGTAAGAAGTGATAAGAATAAGGAAAAATTAAAAGAGTATTGCTTGAATCAATCTGCTGCAAGAACAGCTCAGGAGCTTGTTGTTTGCGTGGCAAGACTTGATACTTGGAGAAAAAATAGAAATAAAATTTTAGATAATTTAAATAGTAATTCAGATGCTCCACGTTCAGCTGTTGCTTACTATAAAAAGATAGTTCCTCTTGTATATAATCAGGGAATATTTAATTTAATAGGTCTTGTTAAAAAACTTATA…	SEFKKIVESRRSVRVFNDDSVDPDELKECLELALLAPTSSNLQCWEFYWVRSDKNKEKLKEYCLNQSAARTAQELVVCVARLDTWRKNRNKILDNLNSNSDAPRSAVAYYKKIVPLVYNQGIFNLIGLVKKLIIPIIGLKQPIPREPVSKSDMRVWAHKTTALACENLMLALRAYGYDSCPMEGMDS
231	OM-RGC.v2.021821309	Other Proteobacteria	Biota; Bacteria; Proteobacteria	4.06e-12	ATGTTGAAGCACGAAGTATTCCAGGAAATCGTAGGCGCCCGCCGCGCGGTGAGAAAGTTTGATGACAGTACAGTTTCAGCAGAGGCCATGGCCCGGATGCTGCAGGCGGCGCGCTTTGCACCATCTTCAAGCAATCTTCAATGCTGGGAAGTCTATTGGGCCCGGGACAAGGAGCGCCGATCTGCCTTTGACGACGCTTGCTTGGGCCAGGCTGCCGCTGCCACAGCTGCCGAGCTGGTATTCTTTGTGAGCCGCCCAGATTTGTGGCAGAGGAATGTAAAAAAGCTTGCAGCTGAATTTGCAGGCACCCCCGGAGCGGGATACTACGCGGATGCGCTCCCCGCGGCCATGGCTGCGTACTCTGAAGTGGACCTTTCTGAGTGGGCCACAAAGAGTTGT…	MLKHEVFQEIVGARRAVRKFDDSTVSAEAMARMLQAARFAPSSSNLQCWEVYWARDKERRSAFDDACLGQAAAATAAELVFFVSRPDLWQRNVKKLAAEFAGTPGAGYYADALPAAMAAYSEVDLSEWATKSCALAASQFMLAVSSEGLDSCPMEGLNPDKVRNLLSLPTEAGITMAVGLGKGVPE
232	OM-RGC.v2.022952197	Other Proteobacteria	Biota; Bacteria; Proteobacteria	3.05e-64	ATGGGCGATGAAGAAATCAAGGAGTTGTTTTCTTTAGCCTTGTTGTCGCCCACTGCTTTTAATATTCAAAATTGGCGTTTTCTCATAGCCAGCAACAGTAAATTGCGGGAAGAATTACGCAAGGTATCCTGGGACCAAGCTCAAGTAACAGACTCATCACTCTATGTTATTATTTGTGTAGACTTAAAGGCCTGGGAAAAGGAGCCTAAGCGTTACTGGAGGGATGCACCTCAGGAAATTCAAGATTTTGTTATCCCGGCAATGGATTCATATTATCGCGGTAAAGACCAGGTTCAGCGGGATGAAGCTATGCGATCAGCTGGTATTGTGGCTCAAACTTTGATGTTAGCCGCCAAATCAATGGGTTATGATTCCTGCCCCATTGATGGCTTTGATTTC…	MGDEEIKELFSLALLSPTAFNIQNWRFLIASNSKLREELRKVSWDQAQVTDSSLYVIICVDLKAWEKEPKRYWRDAPQEIQDFVIPAMDSYYRGKDQVQRDEAMRSAGIVAQTLMLAAKSMGYDSCPIDGFDFEEVAKLIKLPSDHVIALAVAIGKGTKEAWPRPGQLPLDEVLIHNSF
233	OM-RGC.v2.024105891	Other Proteobacteria	Biota; Bacteria; Proteobacteria	2.45e-68	ATGAAAACGTTAGAAGCTATTCGCGCGCGTCGATCTATCAAACATTATGATGCTAGTCACAGCATGACTGCTGAAGAAATAAACGAGATTTTATCTTTAGCGATTCTTTCACCAACAGCATTTAATATTCAGAACTGGCGTTTTGTTGTAGTGGATGATCCTGACTTGAGGGAGAAAATCAGGAAGGCAGCCTGGAACCAATCACAAGTGACCGATGCATCTTTGTTTATCATTCTTTGCGCAGATTTGAAAGCATGGGAAAAGGAACCCGGGCGTTATTGGGCAAAAGCATCAAAGGAAGTCCAGGAATTTATGTTCCCAGCTCTGGATAGTTATTATAGAGGAAAGGAGCAGGTGCAAAGAGATGAAGCCATGCGTTCCTGTGGCATTGTCGCGCAA…	MKTLEAIRARRSIKHYDASHSMTAEEINEILSLAILSPTAFNIQNWRFVVVDDPDLREKIRKAAWNQSQVTDASLFIILCADLKAWEKEPGRYWAKASKEVQEFMFPALDSYYRGKEQVQRDEAMRSCGIVAQTIMLAAKSLGYDSCPMDGFDFEKVAQLIRLPDDHVIAMFVAI
234	OM-RGC.v2.024626060	Other Proteobacteria	Biota; Bacteria; Proteobacteria	8.21e-11	TTCCGGTATCTGGTTCTGCATCCTCTTCTGGACAGTCATAAGAAGAGTCCGCAATGGATTCAGGTCGTTCCTCAACCTAATTTTCAAACTCAAGCACTTACTGTCATGACGAATCCCATCCAGCACGCCATCGAAAGCAGAACGTCCGTCAACTTCTTCCAACCCGACCGTCCGCTGGATCAGCGTGTCATCCAAGACCTAGTTGCCCAAGCGACGAAGGCGCCGTCTGCATATAACCTCCAGAACTGGCGATTCATCGCCGTGCGATCTGCCGATGCCAAGGCGAGTCTGCAATCGGCTTCCTTCGGCCAGCAGAAGATTATGGATGCATCGGTCGCTTTCATTGTCTGCGGCACGCTGGCCGCATATACGAAATTGGCGACGGCCCTGTATCCAAGT…	FRYLVLHPLLDSHKKSPQWIQVVPQPNFQTQALTVMTNPIQHAIESRTSVNFFQPDRPLDQRVIQDLVAQATKAPSAYNLQNWRFIAVRSADAKASLQSASFGQQKIMDASVAFIVCGTLAAYTKLATALYPSVEARIMEQHMVDEWVAQVSATHKANPALQRDEAIRSASLA
235	OM-RGC.v2.025547922	Other Proteobacteria	Biota; Bacteria; Proteobacteria	5.05e-60	ATCAAACACTACGATCCTCAGCACCGGATGACCGAGGCGGAGGAGGCGGAACTCCTTAACCTAGCTCTGCTCTCACCCACTGCCTTCAATATCCAAAACTGGAGATTTGTGGTTGTGCGGGACATGGATCTCCGGCGCCAAATCCGCGCCGCCGCCCACGACCAAGCTCAGGTGACCGAGGCCTCGCTCCTCGTTGTCCTCTGTGGAAATCTCAAGGCGTGGGAGCAAAACCCCCAGCGCTATTGGGTGGGGGCCCCCCAAGCCGTCCAAGACTTCATCGTTCCCTCCATCAAGATGTACTACGAGGGCAAGCCGGAGGTGCAGCGTGATGAAGTGATGCGGTCCTGCGGGATGGCCGGGCAGACCCTTATGCTGGCATCTCAGGCGATGGGTTACGAC…	IKHYDPQHRMTEAEEAELLNLALLSPTAFNIQNWRFVVVRDMDLRRQIRAAAHDQAQVTEASLLVVLCGNLKAWEQNPQRYWVGAPQAVQDFIVPSIKMYYEGKPEVQRDEVMRSCGMAGQTLMLASQAMGYDTCPMDGFDYEAVGKIINLPEDHAISFMIAIGKKTKES
236	OM-RGC.v2.031143258	Other Proteobacteria	Biota; Bacteria; Proteobacteria	2.19e-48	GCGCAGGTGACCGATGCCTCCCTGCTGATCATCCTCTGCGCCGACCTCAATGCCTGGGCTCATGATCCTGCCCGTTACTGGCGTAATGCCCCTGAACAGGTTCAGGAGATACTGGTTCCTGCCATCGGTCAATACTACCAGGGCCGCGAGCAGGTGCAGCGTGACGAAGCCATGCGCTCATGCGGCCTCATTGCGCAAACCATCATGCTGGCTGCGAAGTCCATGGGCTACGATTCCTGCCCCATGGATGGCTTTGATTTTGATGCCGTCGGTAAGCTGATCAATCTGCCTGACGACCATGTGATCAGTATGTTTGTCGTCGTCGGCAAAGGCACTAAAGACCCCTGGCCAAAGGGCGGACAACTCGACCCGAGTGAAGTCGTGATCGAAAACACCTTC…	AQVTDASLLIILCADLNAWAHDPARYWRNAPEQVQEILVPAIGQYYQGREQVQRDEAMRSCGLIAQTIMLAAKSMGYDSCPMDGFDFDAVGKLINLPDDHVISMFVVVGKGTKDPWPKGGQLDPSEVVIENTF
237	OM-RGC.v2.036790919	Other Proteobacteria	Biota; Bacteria; Proteobacteria	6.09e-27	GCTCTGGACAGTTATTATAGAGGCAAGGAGCAGGTGCAAAGAGACGAAGCTATGCGCTCCTGTGGTATTGTCGCGCAGACGATAATGCTTGCTGCAAAATCATTGGGGTATGACTCCTGTCCTATGGATGGTTTTGATTTTGAAGAGGTTGCGCAGCTCATTCGCCTTCCGGATGATCATGTAATTGCCATGTTTGTGGCAATTGGAAAAGGGACTAAAGAAGCATGGCCACGACCGGGACAACTCAACCTTAATGATGTGGTCGTGAAGAATATGTTTCAGCAATAA	ALDSYYRGKEQVQRDEAMRSCGIVAQTIMLAAKSLGYDSCPMDGFDFEEVAQLIRLPDDHVIAMFVAIGKGTKEAWPRPGQLNLNDVVVKNMFQQ
238	OM-RGC.v2.040094507	Other Proteobacteria	Biota; Bacteria; Proteobacteria	1.37e-19	ATGAAAACGTTAGAAGCGATACGCGCGCGTCGATCTATCAAGCATTACGATGCAAGTCACGGCATGACCGGTGAAGAAGTGAACGAGATTTTATCTTTAGCGGTTCTTTCACCAACAGCCTTCAATATTCAGAACTGGCGTTTTGTTGTAGTGGATGATTCTGAGTTAAGGAATAAAATCAGGAAGGCAGCCTGGGACCAATCACAAGTGACCGATGCATCTTTGTTT	MKTLEAIRARRSIKHYDASHGMTGEEVNEILSLAVLSPTAFNIQNWRFVVVDDSELRNKIRKAAWDQSQVTDASLF
239	OM-RGC.v2.011299841	Others	Biota; Bacteria	9.9e-14	ATGACCAAACCAAAAAAAAATATTTTAAACGAGCTCTTTGAATCTAAAAATGAGCATAATGAAAATGCTTTAGAAATAAATAAAGAAGAATTTGTTAAAACTGTGAAAAGTAGAAGGAGTGTAAGAGTGTTCAACAATGAACCAGTAATAGAAGATGATATGAGAAAATGCTTAGAATTAACCGTTTTAGCACCCAACTCATCTAATCTCCAACCTTGGGAGTTCTACTGGGTTAGAAGTGAAAAGAAAAAAGAAAAACTTATCACTTATTGTTTAAATCAACCAGCTGCATCTACAGCTCAGGAATTAGTTGTTGCTGTAGCTAGACCCGATTTTTGGAAAACAAACCAAAAAAGAATGCTAGAACTATTTAAAGAAATGGGAGAAAAAGCTCCTAAA…	MTKPKKNILNELFESKNEHNENALEINKEEFVKTVKSRRSVRVFNNEPVIEDDMRKCLELTVLAPNSSNLQPWEFYWVRSEKKKEKLITYCLNQPAASTAQELVVAVARPDFWKTNQKRMLELFKEMGEKAPKSAIKYYSKIVPLAYKQGVFSIRGLIKKIVIEIRGIKKPTPREPYNSRGMAIWAHKSTALACENLMLSLRAFGYDSCPMEGMDSKRIKKLLGLSSPAEISMVISAGKRAKNGVYGKQMRFDNKFFVHEV
240	OM-RGC.v2.011339564	Others	Biota; Bacteria	1.41e-13	ATGAACAAATCAAAAAAAAATATTTTAAACGAACTCTTTGAATCTAGAAATGAGTATACTGAAAATCCTTTAGAAATAAACAAAGAAGAATTGGTTAAAACTATAAAAAGTAGAAGAAGTGTAAGAGTATTTAACGAAGAAAAAATACTAGAAGAAGACATGAGAAAATGCTTAGAGTTAACAGTTTTAGCTCCCAATTCATCTAATCTTCAACCTTGGGAATTCTATTGGGTAAGAAGTGAAAATAAAAAGGAAAAACTTATAGCCTATTGCTTAAATCAACCTGCTGCATATACAGCTCAAGAACTAGTTGTTGCAGTTGCAAGACCAGATTTTTGGAAAGCAAACCAAAAGAGAATGTTAGAACTATTTAAAGAAATGGGAGACAAAGCTCCTAAA…	MNKSKKNILNELFESRNEYTENPLEINKEELVKTIKSRRSVRVFNEEKILEEDMRKCLELTVLAPNSSNLQPWEFYWVRSENKKEKLIAYCLNQPAAYTAQELVVAVARPDFWKANQKRMLELFKEMGDKAPKSAIKYYTKIVPLAYKQGFFSIRGYIKKLVLEIRGLKKPTPREPYNSRGMAIWAHKSTALACENFMLSLRAFGYDSCPMEGMDSKRIKKLLGLSYPAEISMVISAGKRAKNGVYGKQMRFENKYFIHEI
241	OM-RGC.v2.011489882	Others	Biota; Bacteria	8.11e-14	ATGGCTAAATCTAATGACCCTATTCTAAATAAATTATTTCAAGATACAAATACATATAAAGAAGAAGCAATTTCTTTAGATAAAAAAGAATTTATAAAAATCGTTGAAAGCAGAAGGAGTGTTCGTATATATAATGACACTAAAGTTAAAGAATCAGATATGATCCAGTGTTTAGAACTTGCTTTACTATCTCCAAACTCATCTAATTTACAGCCTTGGGAATTTTATTGGGTCAAAGATTCAAATAAAAAAAATAAATTAATTGATTATTGCTTAGGGCAGCCAGCAGCAAAAACAGCTCAAGAATTAGTTGTATGTGTAGCAAGACCAGATAATTGGAGATTAAATACTGAAATTATGTTGGATATGTTTAAAGAAAAGGATTTGCCTGAAGCTGTA…	MAKSNDPILNKLFQDTNTYKEEAISLDKKEFIKIVESRRSVRIYNDTKVKESDMIQCLELALLSPNSSNLQPWEFYWVKDSNKKNKLIDYCLGQPAAKTAQELVVCVARPDNWRLNTEIMLDMFKEKDLPEAVSTYYKKIVPLAYNQGFLGLFGLIKKISTFFIGLKKSIPREPTSSNDMKIWAHKSTALACQTLMLALRAFGYDSCPMEGIDSFRIKKMLKLPKKAQICMVISAGKRAHNGVYGKRFRLNKERFIKIV
242	OM-RGC.v2.011490023	Others	Biota; Bacteria	4.63e-14	ATGTCTAAATCTAATGAACCTATTTTAAATAAATTATTTAAAGATTCAAATACATATATTGAAGAAGCTACTCAAACAAATAAAGAAGAATTTATAAAAGTTGTTGAAAGTAGAAGAAGTGTAAGAATATATGATGATTCGCAAGTTGATGAGGGTGATATGTTAAAATGCTTAGAGTTATCACTTTTATCTGCTAATTCATCTAATTTACAACCTTGGGAATTTTATTGGGTAAAGGATATAGATAAAAAATCAAAATTAATTGATTATTGTTTAGGTCAACCAGCTGCTTCAACAGCAAAAGAATTAATAGTTTGTGTTGCTAGACCAGATAACTGGAGACTTAATACTAAACTTATGCTTGATCTTTTTAAAGAAAAAGAATTACCCAAAGCTGTA…	MSKSNEPILNKLFKDSNTYIEEATQTNKEEFIKVVESRRSVRIYDDSQVDEGDMLKCLELSLLSANSSNLQPWEFYWVKDIDKKSKLIDYCLGQPAASTAKELIVCVARPDNWRLNTKLMLDLFKEKELPKAVSTYYNKIVPLAYNQGFLGIFGLIKKISTFFIGLKRPIPREPTSFNDMKVWAHKSTALACQTLMLSLRAFGYDSCPMEGIDSYKIKKLLKLPVKSQICMVISAGKRAKNGVYGKRFRLNKDRFIKII
243	OM-RGC.v2.011516161	Others	Biota; Bacteria	3.54e-12	ATGTCTAAATCTAATGAACCAATATTAAATAAATTATTTACAGATTCTAATACTTATAATGAAAATGCTATTAATCTTAATAAAGATGAATTTATTAAAGTTATTGAAAGCAGAAGAAGTGTTCGTATATATAATAATTCAAAAGTAAATGAAGAAGATATGATGAAATGCCTAGAACTCTCTTTATTATCTCCCAACTCTTCCAATTTACAATCATGGGAGTTTTATTGGGTTAGGGACACACACAGCAAAGAAAAACTTATAGATTATTGTTTAGGTCAACCTGCAGCAAAGACAGCTCAAGAATTAATAGTTTGTGTTGCAAGACCTGATACATGGAAAGAAAATAGTAGATTAATGTTAAGCATGTTAAAAGACAAAGAAATACCAAAAGCAGTT…	MSKSNEPILNKLFTDSNTYNENAINLNKDEFIKVIESRRSVRIYNNSKVNEEDMMKCLELSLLSPNSSNLQSWEFYWVRDTHSKEKLIDYCLGQPAAKTAQELIVCVARPDTWKENSRLMLSMLKDKEIPKAVSTYYNKIVPLAYYQGPFGLFGVLKKIATFFIGLKRSIPREPTSFNDMKIWAHKSTALACQTLMLSLRAFGYDSCPMEGIDSYKIKKLLKLPKSAQISMVISAGKRAHNGVYGKRFRLDKEKFIKII
244	OM-RGC.v2.011561278	Others	Biota; Bacteria	2.37e-14	ATGGGTAAACCAATTTTAAACGAGCTTTTCGAAACTAAAAACAAGCATATTGAAGAAGTTCCTATCATAGATAAAGAAGAATTCATCAAGGCAGTTAAAAGTAGACGAAGTGTACGGAATTTCAAAGATGAACCCGTATTAGAAAAGGATATGCGTGAATGTTTGGAATTAACTTTGTTAGCTCCCAATTCTTCCAATCTTCAACCTTGGGAATTTTATTGGGTACGCAGTATAGAAAAAAAGGAAAAGTTAATAAGCTATTGTTTGGGACAACCAGCAGCATCTACTGCACAAGAACTAGTGGTAGCTGTGGCAAGGCCAGATTTTTGGAAAGTGAATCAAAAAAGAATGTTATCTCTAATTGATGAAATGGGTGAAAAAGCACCGAAGTCAGTGAAA…	MGKPILNELFETKNKHIEEVPIIDKEEFIKAVKSRRSVRNFKDEPVLEKDMRECLELTLLAPNSSNLQPWEFYWVRSIEKKEKLISYCLGQPAASTAQELVVAVARPDFWKVNQKRMLSLIDEMGEKAPKSVKKYYGKIVPLAYQQGFLSIKGYIKKIAMEFRGLKKPTPREPYNKKGMAVWAHKSTALACENLMLSLRAYGYDSCPMEGMDSTRIKKLLGLSSPAEISMVISAGKRAENGVYGKQIRFESKYFIHEV
245	OM-RGC.v2.011569957	Others	Biota; Bacteria	4.43e-13	ATGGGAAAACCAATTTTAAACGAGCTTTTTGAAAACAAAAACACGCATATTGAAGAAGTTCCTGAAATAGATAAAAAAGAATTCATTAAAACCGTAAAAAGTAGACGTAGTGTTCGAAACTTCACGAATGAACCTGTTTTAGAAAAGGATATGAGAGCATGTTTGGAATTAACTGTATTAGCCCCAAACTCTTCAAACCTTCAACCATGGGAATTTTATTGGGTACGTACTGCTGAAAAAAAGAAAAAATTAATAGACTATTGCTTAGGGCAACCAGCAGCATCCACAGCACAAGAGTTAGTGGTTGCAGTAGCTCGACCAGATTATTGGAAAGTAAACCAAAAAAGAATGTTAACGCTCATTGACGAAATGGGTGAAAAAGCACCTAGATCGGTAAGA…	MGKPILNELFENKNTHIEEVPEIDKKEFIKTVKSRRSVRNFTNEPVLEKDMRACLELTVLAPNSSNLQPWEFYWVRTAEKKKKLIDYCLGQPAASTAQELVVAVARPDYWKVNQKRMLTLIDEMGEKAPRSVRKYYGKIVPLAYQQGFLSIKGYVKKIAMEIRGLKKPTPREPYNKKGMAIWAHKSTALACENLMLSLRAYGYDSCPMEGMDSRRIKKLLGLSSPAEISMVISSGKRAENGVYGKQIRFDSNYFIHEI
246	OM-RGC.v2.011621131	Others	Biota; Bacteria	5.21e-14	ATGGGTAAACCAATTTTAAACGAGCTTTTCGAAACTAAAAACAAGCATATTGAAGAAGTTCCTGCCATAGATAAAGAAGAATTTATCAAAGCAGTTAAAAGTAGACGAAGTGTACGAAATTTCACAGATGAACCCGTATTAGAAAAAGATATGCGTGAATGTTTGGAGTTAACTTTATTAGCTCCTAATTCTTCAAATCTTCAGCCTTGGGAATTTTATTGGGTACGCAGTGCTACAAAAAAGGAAAAGTTAATCAGCTATTGTTTGGGGCAACCAGCAGCATCTACTGCACAAGAATTAGTGGTGGCTGTGGCAAGACCAGATTTTTGGAAAGTGAATCAAAAAAGAATGTTAGCACTCATTGATGAAATGGGTGAAAAGGCACCAAAGTCGGTGAAA…	MGKPILNELFETKNKHIEEVPAIDKEEFIKAVKSRRSVRNFTDEPVLEKDMRECLELTLLAPNSSNLQPWEFYWVRSATKKEKLISYCLGQPAASTAQELVVAVARPDFWKVNQKRMLALIDEMGEKAPKSVKKYYGKIVPLAYQQGFLSVKGYIKKIAMEFRGLKKPTPREPYNKKGMSVWAHKSTALACENLMLSLRAYGYDSCPMEGMDSTRIKKLLGLNSPAEISMVISAGKRAENGVYGKQIRFESKYFIHEV
247	OM-RGC.v2.011698914	Others	Biota; Bacteria	1.99e-16	ATGAAAATAAAACAAAATATCTTACAAGATATTCCTTTGCATAATCACTCAGAACCTGCAGTTGAAATTGATAGAAATGAATTTATAAAATTAGTTAATAGCAGGCGAAGTGTTCGGGCATATTCTGAAGATCAAATTAATAGTGATGATTTAAGAGAGTGTCTCGAATTAGCACTTCTTGCTCCAACTTCTTCTAACTTGCAATGCTGGGAGTTCTATTGGATTAAAAATAAAGAAAAAAAACAAAAAATTAAACAATACTGCTTGAATCAGTCTGCCGCTAGAACTGCACAAGAATTAATCGTTTGTGTCGCTAGATTAGATACATGGAAAAAAAATCAAAATAGCCTTCTTAGTTATTTTAAAAGTAAAAAATCTATTCCAAAATCTGCTATTAAT…	MKIKQNILQDIPLHNHSEPAVEIDRNEFIKLVNSRRSVRAYSEDQINSDDLRECLELALLAPTSSNLQCWEFYWIKNKEKKQKIKQYCLNQSAARTAQELIVCVARLDTWKKNQNSLLSYFKSKKSIPKSAINYYKNIVPIVYNQGPYSILGFLKKLLIFFIGLFRPIPREPTSLSDMRVWAHKTTALACENLMLAIRAFGYDSCPMEGMDSKRIQKMLNLPRKAEICMVISVGKRADNGVYGKRIRLNSNKFIKTI
248	OM-RGC.v2.011720672	Others	Biota; Bacteria	5.63e-18	ATGTCAAAATCAAGTATATTTTCAACAACTCCGAAATTAAATTATGAAGAAAATGCCCCGGATATAAATACAGAAGAATTCATTAAAACAATTCAAAGTAGAAGAAGTGTTCGGTCTTTTACTGATGAACCAATTCCAGAGGATGTGATGATGTCTTGTTTGGAACTTGCCTTACTTGCGCCAACAAGTTCGAATTTGCAATGTTGGGAGTTCTATTGGGTTAAAGATTCGTCTAAAAAAGAAAAATTAAAAAAATATTGTTTAAGTCAACCTGCAGCTTCAACTGCTCAAGAACTTGTTGTTTGTGTTGCCAGAACTGATACTTGGAAAAAAAACAACGAGCAAATACTTTCTAATTTTGAAAATTCAGATCGAGAAGTGCCTAGGGCAGTTCTTTCC…	MSKSSIFSTTPKLNYEENAPDINTEEFIKTIQSRRSVRSFTDEPIPEDVMMSCLELALLAPTSSNLQCWEFYWVKDSSKKEKLKKYCLSQPAASTAQELVVCVARTDTWKKNNEQILSNFENSDREVPRAVLSYYRKIVPLAYNQGFLGLFGIFKRIVIFFRGVKKVTPREPTSFSDMRVWAHKTTALACQNLMLSLRAYGYDSCPMEGMDSKRIKKLLHLPKGAQVCMVISAGKRASNGVYGKRLRLNSKRFIKVI
249	OM-RGC.v2.011787819	Others	Biota; Bacteria	6.08e-20	ATGAGTAAAGAAAATATATTGACAGATATCCCAAAACATAATTATGTAGAACCTGCTACTGAGGTTAATGGTGATGAATTTAAAAAAATCGTAGAAAGTAGAAGGAGTGTTAGGGTTTTTAATGATGATCCAGTTGATCCAGATAAGCTTAAAGAATGTTTAGAGTTAGCATTATTAGCTCCTACTTCTTCAAATCTTCAGTGTTGGGAGTTTTATTGGGTAAGAAGTGATAAGAAAAAAGAAAAATTAAAAGAATATTGTTTGAATCAATCAGCAGCTAGAACAGCTCAAGAACTTATTGTTTGTGTAGCAAGACTTGATACTTGGAGAAAGAATAGAGATAAGATTTTAGATAATTTAAATAGTAATTCAGATGCTCCACGTTCAGCAGTTGCTTAT…	MSKENILTDIPKHNYVEPATEVNGDEFKKIVESRRSVRVFNDDPVDPDKLKECLELALLAPTSSNLQCWEFYWVRSDKKKEKLKEYCLNQSAARTAQELIVCVARLDTWRKNRDKILDNLNSNSDAPRSAVAYYKKIVPLVYNQGVFNIIGLIKKIIIPIVGLKQPIPREPASKSDMRVWAHKTTALACENLMLALRAYGYDSCPMEGMDSKKIKKMLDLPKKAEISMVISAGKRADNGVYGKRFRLDSNDFIKII
250	OM-RGC.v2.011796701	Others	Biota; Bacteria	2.2e-18	ATGAGCAAGAATAATATACTTCAAAATATTCCTAAACATAATCATATTGAGCCTGCAGTTGATATTGATAGAGATGAATTTATTAAACTTATTAAGAGCAGAAGAAGTGTTCGTGTTTTTACTGATGAAGCTGTTAAACATAGCGATTTAAAAGAGTGTATTGAATTAGCTCTTCTTGCGCCAACTTCATCTAATCTACAATGTTGGGAATTCTATTGGGCTAAAAGTAAAGAAAATAAAGAAAAACTTAAATCTTATTGTCTGAGTCAGTCAGCAGCAACAACCTCACAAGAGCTAATTGTATGTGTAGCTAGAATAGATACTTGGAAAAAAAATAAAAATAATATTATTAATTATTTAAAAAAAAATGATTCTACTCCAAGATCTGCAATCAAATAT…	MSKNNILQNIPKHNHIEPAVDIDRDEFIKLIKSRRSVRVFTDEAVKHSDLKECIELALLAPTSSNLQCWEFYWAKSKENKEKLKSYCLSQSAATTSQELIVCVARIDTWKKNKNNIINYLKKNDSTPRSAIKYYEKIVPFVYSQGPFGIFGFLKKILISVFGVFKVLPREPHSISDMRVWAHKTTALACQNLMLALRAYGYDSCPMEGMDSSRIKKMLKLPKKAEICMVISVGKRAKNGVYGERFRLKSDEFIKVI
251	OM-RGC.v2.011796930	Others	Biota; Bacteria	2.57e-18	ATGAGTAAAGAAAATATATTAACTGATATCCCTAAACATAATTATGTTGAACATGCTGAGAAAATTGATTATAAGGAATATAAAAAATTAGTTGAAAGTAGAAGAAGTGTTAGGGCATATAAAGATGAGCCACTTGACCCCAAAAAGTTGAAAGAATGTATCGAGTTAGCTTTGTTAGCACCAACATCATCTAATCTTCAATGTTGGGAATTTTATTGGGTTAGAGATGAAAATAAAAAAGAGAAATTAAAAGAATATTGTTTAAATCAATCAGCAGCACGAACAGCACAAGAATTGATTGTTTGTATAGCTCGCATAGATACATGGAGGAAACATAGAAATAAAATTTTAAATGATTTGAGTGATAATTCTGAAGCTCCAAGATCAGCAATTGCTTAT…	MSKENILTDIPKHNYVEHAEKIDYKEYKKLVESRRSVRAYKDEPLDPKKLKECIELALLAPTSSNLQCWEFYWVRDENKKEKLKEYCLNQSAARTAQELIVCIARIDTWRKHRNKILNDLSDNSEAPRSAIAYYKKIVPLVYTQGIFNIIGFIKKIVIFFIGIVRPIPREPVSKSDMRVWAHKTTALACENLMLALRAYGYDSCPMEGMDSKRIRKMLNLPRSAEVSMVISAGKRADNGIYGKRFRLDSDNFIKII
252	OM-RGC.v2.011800122	Others	Biota; Bacteria	4.28e-16	ATGAGTAAAGAAAATATATTAACTGATATTCCTAAACATAATTATGTTGAATATGCTGAAAAAATTGATCACAAAGAGTATAAAAAATTAGTTGAAAGCAGAAGAAGTGTTAGGGTATTTAAAGATGAGCCGCTTGATCCTGAGAAGTTGAAGGAATGTATAGAGCTAGCTTTATTAGCACCAACATCCTCTAATCTTCAATGTTGGGAGTTTTATTGGGTCAGAGATAAAAAGAAGAAAGATAAATTAAAAGAATATTGTTTAAATCAATCAGCAGCAAGAACAGCTCAAGAGTTGATTGTTTGTATAGCTAGAATAGATACATGGAAAAAAAATAAAAATAAAATTCTAAATGATTTAAAAAATAATTCTCAAGCTCCAAGGTCAGCAATTGCTTAT…	MSKENILTDIPKHNYVEYAEKIDHKEYKKLVESRRSVRVFKDEPLDPEKLKECIELALLAPTSSNLQCWEFYWVRDKKKKDKLKEYCLNQSAARTAQELIVCIARIDTWKKNKNKILNDLKNNSQAPRSAIAYYKKIVPFVYTQGIFNIVGFIKKIIIFFIGLVRPIPREPVSKSDMRVWAHKTTALACENLMLALRAYGYDSCPMEGMDSKRIRKMLNLPRSAEVSMVISAGKRADNGVYGKRFRLDSDNFIKII
253	OM-RGC.v2.011907604	Others	Biota; Bacteria	1.42e-16	ATGAATAAAGATAATAATATACTATTGAATGCTCCTAAGCATAATCATCTTGAGCCTGCTTTAGAAATAGATAAGAAAGAATTTATTAAAGTAATAAAAAGTAGAAGAAGTGTTAGAGTCTTTAAAAAAGATTCTATAAATGAAAATCATATTAAAGAGTGTTTAGAATTAGCGCTACTTGCTCCTACATCTTCAAACTTACAATGTTGGGAGTTTTATTGGGTAAGAAGTAGTGATAAAAAAGAAAAATTAAAAAGTTATTGTTTAGGTCAACTTGCTGCAACAACTGCAAAAGAATTGATTGTTTGTGTAGCTCGTACAGATACATGGAAAGACAATAAAAATAAAATCATAAAGAACCTTAAAGAAAATAAGCCTATATCTAAGTCTGCTTTAAAA…	MNKDNNILLNAPKHNHLEPALEIDKKEFIKVIKSRRSVRVFKKDSINENHIKECLELALLAPTSSNLQCWEFYWVRSSDKKEKLKSYCLGQLAATTAKELIVCVARTDTWKDNKNKIIKNLKENKPISKSALKYYEKIVPLVYTQGPFGVLGFLKKILIFFIGIFKVVPREPASLADMRVWAHKTTALACENLMLSLRAYGYDSCPMEGMDSKKISKMLELSKKAEVCMVIGVGKREKNGIYSKRFRLDSGDFIKI
254	OM-RGC.v2.012790620	Others	Biota; Bacteria	1.89e-11	ATGTCTAAATCTAATGACCGTATTTTAAATAAGTTATTTAAGGATACAAATACATATACAGAAGAAGCAATTTCTGTAAACAAAGAAGAATTCATTAAAGTAGTGGAAAGTAGAAGAAGTGTACGAATATATGATGATTCTAAAGTAAAAGAAGAAGATTTAATGAAATGTTTAGAACTTTCTCTCTTATCTCCAAACTCCTCTAATTTACAACCTTGGGAATTTTATTGGGTAAAAAATCCAGATAAAAAAAAGAAATTGATTGACTATTGTTTGGGGCAACCAGCCGCTAAAACAGCTCAAGAATTAATTGTTTGTGTTGCAAGACCAGATAATTGGCAATTAAATACTGATATTATGTTAGATATGGTTAAAGACAAAGAACTACCTAAAGCTGTA…	MSKSNDRILNKLFKDTNTYTEEAISVNKEEFIKVVESRRSVRIYDDSKVKEEDLMKCLELSLLSPNSSNLQPWEFYWVKNPDKKKKLIDYCLGQPAAKTAQELIVCVARPDNWQLNTDIMLDMVKDKELPKAVSTYYKKIVPLAYNQGFLGLFGVIKKISTFFIGLKRSIPREPTSINDMKIWAHKSTALACQTLMLSLRAFGYDSCPMEGIDSFKIKKLLKLPKTAQICMVVSAGKRAQNGVYGKR
255	OM-RGC.v2.013907872	Others	Biota; Bacteria	3e-13	CTTTTTGAAAGAAAAAATAATTACAGAGAAGAATTAATTGAAACTAATAAAGAACAATTCATTAAAGTAGTTGAAGGCAGAAGAAGTGTAAGAATATTTAACGATTCTGAAGTTTACGAAAATGACATGCTTGAGTGCTTGAGACTTGCTTTACTTTCTGCTAATTCATCAAATTTACAACCTTGGGAATTCTATTGGGTACGCGATGAAAAAAAGAAAAACAAATTAATTGATTATTGCCTAGGCCAACCTGCTGCAAAGACTGCTAAAGAGCTTATTGTTTGTGTTGCAAGACCTGATAATTGGAGAATCAACAGAGATTTAATGCTAAGAGACTTAGGAAAAAATAATAATGAATTACCAAAATCTGTTACCACCTACTATAACAAAATAGTCCCC…	LFERKNNYREELIETNKEQFIKVVEGRRSVRIFNDSEVYENDMLECLRLALLSANSSNLQPWEFYWVRDEKKKNKLIDYCLGQPAAKTAKELIVCVARPDNWRINRDLMLRDLGKNNNELPKSVTTYYNKIVPLAYGQGFMGIKGLIKRVSIFFLGLLKPIPREPKSYNDMKIWAHKSTALACQTLMLSLRAFGYDSCPMEGIDSKRIKNLLNLPRKAQISMVISAGKRAENGIYGK
256	OM-RGC.v2.014518516	Others	Biota; Bacteria	2.53e-31	ATGAACTTCCAGACCAGGGCCCCTGCCGGGGCGAACTCCAGCGTTTTCGACGCCCTCGAAACTCGAAGGGCAATCAAGGTCTTTGACCCCGCTCACCAGCTGCACGACGACCAGGTCCGCGCCCTGCTGACGGCCAGTGCGCTATCGCCAACGGCGTTCAACATCCAGAACCGTCACGTCGTCGTGGTGCGCAATCGAGCGCTCAAACAGCGCCTCAGCGATGCCGCATTCGGCCAGCGCCAGGTCGCGGAGGCTTCGGCGGTGTTCGTGCTGACCGCCGACCTCGAGGCACATCGCCGCACCGACCGCTACCTGCGCAACGCCCCCACCCCCGCGCGCGAGTCGCTCGAACAGATGATCGCGGGCCAGTTTGAGGGCAACGAGGTGGCCCTACATGAA…	MNFQTRAPAGANSSVFDALETRRAIKVFDPAHQLHDDQVRALLTASALSPTAFNIQNRHVVVVRNRALKQRLSDAAFGQRQVAEASAVFVLTADLEAHRRTDRYLRNAPTPARESLEQMIAGQFEGNEVALHEEGVRATAMMAMSLMLAATDMGLDSGPMTGFDRSKVQELLGLDDSHPPLLLVVVGRGTRAAHPRLGLLDFEEFVSFDRFGKVGLRGPLDVDQNTVQPAS
257	OM-RGC.v2.014884691	Others	Biota; Bacteria	1.31e-89	ATGCGATGGCGCGCACTGCTGCGGGTCGACGACCACCTCAAGGAAACAACACATGGAGCGGCGAGACCTGCTCCGACCGAAGCTATGGAAGCCATCGAAGCCATCTACAAGCGTCGCGCCGTGAAGCACTTTGATCCAGAACACCGCCTTACCGAGGAAGAGATCAAAACGCTGCTGCAGGCAACGCTGCAGTCACCGACCAGCTTCAACATCCAGCACTGGCGCTTCGTCGTCGTCACGGATCCCGAGCTGCGCCAGCAGATCCGCGCAGCGGGCAACGACCAGGCCCAGATCACCGACGCTTCGCTGCTAGTTGTGATGACGGCGGACATCAAGGCTTGGGAAAAGGAGCCGAACCGCTACTGGCGCGACGCGCCCAAGCAGGTGGCCGACCTGCTG…	MRWRALLRVDDHLKETTHGAARPAPTEAMEAIEAIYKRRAVKHFDPEHRLTEEEIKTLLQATLQSPTSFNIQHWRFVVVTDPELRQQIRAAGNDQAQITDASLLVVMTADIKAWEKEPNRYWRDAPKQVADLLVNWMAPFHEGKEQLQRDEAMRSIGIAMQTLMIAATGMGYESCPMIGFDHTLVAQLIKLPADHVIGPLVVVGRGTKEAWPKPGQLDLEQVVIQNHF
258	OM-RGC.v2.014977464	Others	Biota; Bacteria	1.36e-18	ATTAAAAGTCGTAGAAGTGTTCGTTCTTTCACTGATGAATCAATCCCAGAGGATGTGATGATGTCTTGTTTGGAACTTGCCTTACTTGCACCAACAAGTTCTAATTTGCAATGTTGGGAGTTCTACTGGGTTAAAGATTCTTCTAAAAAGGAAAAATTAAAAAAATATTGTTTGGGTCAACCTGCCGCTTCAACCGCTAAAGAACTTATTGTTTGTGTTGCCAGAACTGATACTTGGAAGAAAAATAATCAGCAAATACTTTCTGATTTTGAAAATTCAGATCGAGAAGTACCTAGAGCAGTTCTTTCCTATTATCGAAAAATTGTTCCCTTGGCATATAATCAAGGATTTTTGGGTTTATTTGGGCTGTTTAAGCGAATTGTTATTTTTTTCAGAGGT…	IKSRRSVRSFTDESIPEDVMMSCLELALLAPTSSNLQCWEFYWVKDSSKKEKLKKYCLGQPAASTAKELIVCVARTDTWKKNNQQILSDFENSDREVPRAVLSYYRKIVPLAYNQGFLGLFGLFKRIVIFFRGVKKVTPREPTSFSDMRVWAHKTTALACQNLMLLLRAYGYDSCPMEGMDSKRIKKLLHLPKGAQICMVISAGKRASNGVYGKRLRLNSKRFIKVI
259	OM-RGC.v2.015482555	Others	Biota; Bacteria	4.17e-12	ATGTCTAAATCTAATGAACCTATTTTAAATAAGTTATTTAAAGATTCAAATACTTACATTGAAAAAGCCATTGATGTTAATAGAGAGGAATTTATTAAGGTGGTTGAAAGTAGAAGAAGTGTTAGAATATATAATGATTCTAAAGTGAAACAAGAAGATATGTTACAGTGTCTAGAACTTTCTCTTTTATCTGCAAATTCGTCTAATTTACAACCTTGGGAATTTTATTGGGTGCGGGATGTAGATAAAAAAAATAAACTAATTGATTATTGTTTAGGTCAGCCAGCTGCAAAAACAGCTCAAGAACTCGTAGTGTGTGTTGCAAGGCCAGATAACTGGAGAAAAAACACAAATATAATGTTAGATATGTTTAAGGATAAAGAAGTTCCAGAAGCTGTC…	MSKSNEPILNKLFKDSNTYIEKAIDVNREEFIKVVESRRSVRIYNDSKVKQEDMLQCLELSLLSANSSNLQPWEFYWVRDVDKKNKLIDYCLGQPAAKTAQELVVCVARPDNWRKNTNIMLDMFKDKEVPEAVATYYNKIVPLAYNQGFLGLFGLVKKISTYFIGFKRSIPREPTSICDMNIWAQKSTALACQTLMLSLRAFGYDSCPMEGIDSYKIKKLLKLS
260	OM-RGC.v2.016433185	Others	Biota; Bacteria	3.07e-19	ATGACCACGCTGACACCCGAGCAACTCCTGGAGCGACTGAACTGGCGCTACGCCGTCAAGAAGTTCGACCCCGACAAGAAGATCCCCGCGGACGTCTGGGCGGCGCTGGAGCAGTCCCTGGTGCTGGCGCCGTCGTCGTTCGGCCTCCAGCCGTGGAAGTTCCTCGTGGTCGACGACGCCGCGCTGCGCGAGCAGCTGCGCGCCGCGTCCTGGAACCAGTCGCAGGTCGTCGACGCCGACCGCTACGTCGTCATCACCGCCCTGCGCACCACGACCGAGGACGACGTCGACCGCTACATCGAACACCAGTGCGCCGCGCACGGCACCGAGGTGAGCGCGCTGAAGGGCTACCGCGACGTCATCGCGGGCTTCCTGGTCAAGAGCTGGGCAGCCAAGGAC…	MTTLTPEQLLERLNWRYAVKKFDPDKKIPADVWAALEQSLVLAPSSFGLQPWKFLVVDDAALREQLRAASWNQSQVVDADRYVVITALRTTTEDDVDRYIEHQCAAHGTEVSALKGYRDVIAGFLVKSWAAKDLFGWNARQAYIALGQLMNGAAAMGVDTCPMEGVDMARYDELLGLKGTRYATLCACAVGYRSAEDKYAGAPKVRYPLDQVIEHR
261	OM-RGC.v2.016635121	Others	Biota;	1.51e-57	ATGGAATCAATTAAATTGATATTTAATTTAGAATTTATGAATATGGATACTTTTGAAGCAATTTCTAGTAGGAGAGCAATTAAAAAATTTGATAATAGTTACAAAATGACATCTGAACAAGTTGACTCTTTAATGAAATTAGCAATTCTTTCACCTACCAGCTATAATCAACAAAATTGGAGATTTGTTACTATAACTGATGAAATAATTAAAAATAAAATTAGTATTGCAGCAAGAAACCAGGCTCAACCTAAAGATGGCTCTTTAGTAATTCTGTTATGTGGAAATCTTAATGCTTGGAAAGATAACCCTTTACAATATTGGAAAAATTCTACTCCTGAAAAACAAGAACATGTGAAGAATGCCCTAGAAAAAAAATATGCTAATAGTTCTGAAAAC…	MESIKLIFNLEFMNMDTFEAISSRRAIKKFDNSYKMTSEQVDSLMKLAILSPTSYNQQNWRFVTITDEIIKNKISIAARNQAQPKDGSLVILLCGNLNAWKDNPLQYWKNSTPEKQEHVKNALEKKYANSSENRRDEAMRSCGFAAQTIMLTARQMGLDSCPMVGFEYDEVAKIIQLPDDHLIVLMIVVGKSAEPAGPRGGQLGLDEVVFKNHFN
262	OM-RGC.v2.016682270	Others	Biota; Bacteria	6.11e-17	ATGCAAAGCACAATGGATATAATTGAAGCCTTAGAATGGCGTTACGCTGTTAAGAAATTTGACCCAAACAAAAAGATCGACGAAGATCAACTCGATCGAATACTAAGAGGACTGCAGCTCACGCCTACATCAATGGGGTTACAATTAATGAAGTTTATGGTGATTACAGATCGCGAAACACGAAAGAACATCACACCTATCGCATTCAATCAAAAACAAGTGGAAGATTGTTCCCACCTCATCGTTCTTTGCAGAAAAAAAGAAGTCGCTGAGGAAGATGTTAGTAGCTTCGTAAAACATACAGCCAAAACGAGAGAGATTTCAATTGAAAGTACAACAATGATCAATTATGAAAAAATGCTTTCCGGCAGCTTGAATCTATCTATTGAACAACAGCAA…	MQSTMDIIEALEWRYAVKKFDPNKKIDEDQLDRILRGLQLTPTSMGLQLMKFMVITDRETRKNITPIAFNQKQVEDCSHLIVLCRKKEVAEEDVSSFVKHTAKTREISIESTTMINYEKMLSGSLNLSIEQQQAWMENQVYIALGNLLTLCAAEGIDTCPMEGFDRKKLDDYLNLESEGYNAVVMCPIGFRSKDDKYSSVKKVRRPLDSLIEKK
263	OM-RGC.v2.016760173	Others	Biota; Bacteria	1.11e-18	ATGCCAATCTCAGCACCAGAACTCCTCGACGCCCTCAACTTCCGCTACGCCACCAAGGCATTTGATCCAGAGAAAAAAATTCCTGTGGAAACTTGGCAGGCCATTGAGCAATCACTTGCGCTCACCCCTTCATCCTTTGGCCTCCAGCCGTGGAAGTTCTTAGTGATCGATTCCGCGGAGATCCGTGAGAAACTCAAGGTTGCGTCTTGGGGGCAAGGCCAGGTTACGGACTCATCCCATTTCGTCGTCCTCACCACCCGCACCGATCTGGATCAGGAGGACATCGATTCATGGATCGCCCGATTGTCCGATGTGCAGGGCACGCCCATGCAGGCTCTCGCTGGTCTTTCAGGTGTGATTTCTTCCTTTTCAGAAGGCATGAGCATTCCAGAAAAACAG…	MPISAPELLDALNFRYATKAFDPEKKIPVETWQAIEQSLALTPSSFGLQPWKFLVIDSAEIREKLKVASWGQGQVTDSSHFVVLTTRTDLDQEDIDSWIARLSDVQGTPMQALAGLSGVISSFSEGMSIPEKQSWNTRQVYIALGQLMTASAVLGIDTCPMEGISPADYDEILGLKGSGYATAVGCALGYRTADDKYASATKARFPLEKVVAHV
264	OM-RGC.v2.016905586	Others	Biota;	1.22e-85	ATGATAAAGAACCAACCCCAACTCAAGGAGAATCCTGTGGATACTTTCGATGCGATTTACCAGCGACGTGCCGTTAAACACTACGACCCACAGCACGAACTGACCGACGACGAGATTCAGAAACTCATGGAAGCGGCAATCCAAAGCCCAACGTCGTTCAACATCCAGAACTGGCGGTTCGTGCTGGTGCGGGACAAGAATCAGAGAGAGAAAATCAAAGCGGCAGCATGGGGACAGGCTCAGGTCACTGATGCTTCACTACTGATTGTGATGACGGCTGATTTGAAATCTTGGGCGAAATCGCCTGAACGCTACTGGAAGAACGCTCCAAAGGAAGTTGCCGAAATGATGGTCAACATGCTGGTGCCATTTTATGAGGGCAAGGAGCAGTTGCAGCGG…	MIKNQPQLKENPVDTFDAIYQRRAVKHYDPQHELTDDEIQKLMEAAIQSPTSFNIQNWRFVLVRDKNQREKIKAAAWGQAQVTDASLLIVMTADLKSWAKSPERYWKNAPKEVAEMMVNMLVPFYEGKEQLQRDEAMRSSGLAGQTIMLAAKAMGYDSCPMIGFDPAEVARLINLPEDHVIGFMISVGKATQPARPKGGQLSLGEVVVNDRFS
265	OM-RGC.v2.017047937	Others	Biota; Bacteria	7.42e-83	ACGAACCCTAAACGAAGACCGGAACAAATTGCAATGGATGTACTAGAAGCGGTCTATGCGCGGCGATCGGTAAAGCATTTCGACAAGGATCACGCGCTGACGGATGCGGAAGAAAAACAATTGTTGCAAGCGACCATTCAGGCGCCGACCAGTTTTAATGTCCAGCACTGGCGCTTGGTGGTTTTTCGCGACGCGGAACTGCGGCAAAAAATAAGAGACGAATTTTGCGGTCAGTCGCAGATCACCGACGCCTCTCTGTTGGTCCTTTTTACGGCCGATGTGAAGGCGTGGGCGAAGGAGCCGGAAAGATACTGGAAAAATACGCTCGCGGAGATCTCGCAACGATTGGTCAAAGCGGTCGGACCTTTCCACGAGCAGCGGGGTGAGCTTTTTCAGCGG…	TNPKRRPEQIAMDVLEAVYARRSVKHFDKDHALTDAEEKQLLQATIQAPTSFNVQHWRLVVFRDAELRQKIRDEFCGQSQITDASLLVLFTADVKAWAKEPERYWKNTLAEISQRLVKAVGPFHEQRGELFQRDEAHWSVGMAMQNLMLAAQGLGYQSCPMIGFNSEQVAKLVNLPEDYVMGPMVAVGKGLKDPWPKPGQLALDEIVFENGF
266	OM-RGC.v2.017075085	Others	Biota; Bacteria	4.86e-54	ATGGAATTAATAGATGCTATCCGTCAGCGCCGTTCGATTAAACACTTTGATGCCGAACATCGCCTTACTGAAGATGAATTACGCCACTTATTGGGGCACGCTTTTTTGGCGCCATCTTCTTTTAATATGCAAAACTGGCATGTGGTAGCTGTTGATGATCAGGCACAGCAAAATGCCTTGTGTGAGGCTTCATGGCACCAGGGGCAGGTCAAAGATTGCTCGGTGACTTTGATATTGGGCGGTAGCATTACAGGCTATAAAAAGGTGGCGCGCTTTACGCGAAAAGCCCCTGAAAAGGTCCAAGAGATGTTTGCAGGCTTTGTGAATGGACTGTACGACGGGAATGAGCAGCTGCAGCGTGATGAGGCAGTGCGCTCCATTGGGTTGCTAGCGCAAAAT…	MELIDAIRQRRSIKHFDAEHRLTEDELRHLLGHAFLAPSSFNMQNWHVVAVDDQAQQNALCEASWHQGQVKDCSVTLILGGSITGYKKVARFTRKAPEKVQEMFAGFVNGLYDGNEQLQRDEAVRSIGLLAQNIMLIAKDMGLDSCPMIGYDAAMVAEIVGLPEDCLPLMMITVGKGVKAAQARMGLFDFEELVSHNSFGEKVLRGEIDDK
267	OM-RGC.v2.017273028	Others	Biota;	2.51e-12	ATGAATAGTATAGAAAACTTAGAATGGCGTTATGCAGTTAAAAAGTTTGATGATCAAAAATTCCTGGAAGAAAAACAAATAAGCACCTTAAAAAAAGCCTTCAACTTAACAGCTACCTCTTATGGATTACAACCAATAAAGCTTGTAATCATTAAAAATAAAGACATTCAGCAACAATTGGTGAAACATAGTTGGAATCAACAACAAATAGTTCAAGCTTCTCATTTATTGGTTATTTGTGTGGATATAAAATTAGACGAATCTGATGTGGAAAGATATTTTGAACGTGTGAAGGAAATACGTAACACTCCAGATAATATTATCAATTCTTTTAAAGATTATTTAAAAAATACCATTGCTAGTAAAACAATAGAAGATTTAGTCTCTTGGGGAAAAAAT…	MNSIENLEWRYAVKKFDDQKFLEEKQISTLKKAFNLTATSYGLQPIKLVIIKNKDIQQQLVKHSWNQQQIVQASHLLVICVDIKLDESDVERYFERVKEIRNTPDNIINSFKDYLKNTIASKTIEDLVSWGKNQAYLALGNLLTVCANEKIDSCPMEGFISEKYDEILKLKEKNITSVLVLPVGFRSQDDVMIHQKKVRKDISEIIFEMY
268	OM-RGC.v2.017279111	Others	Biota; Eukaryota; Stramenopiles; Bacillariophyta; Coscinodiscophyceae; Chaetocerotophycidae; Leptocylindrales; Leptocylindraceae; Leptocylindrus; Leptocylindrus danicus	1.01e-14	ATGAATGCCCTTGAGAATTTGAAATGGAGATATGCAGTAAAGAAGTTTGATAACAAAAAAATTTTAAATTCAGCACAAGTAGACATACTCAAAGAAGCATTTAATTTAACGGCCACTTCTTACGGCCTACAGCCTATCAAGCTTCTGATTATTAATAATAAAGAACTTCAAGAAAAATTAGTAGAACACAGTTGGAATCAAAGACAAGTTGTAGATGCCTCCCATCTCTTTGTTCTTTGTATTGATACTGAAATGAGCGAAAATGATATAGATCAATATTTTCAAAGAGTTCAAAACATTAGAAATACACCGGATAAAATTATCAATCCCTTTAGAGAATACCTCAAAGATATGATCTCTAATAAACCAGAAACAGACTTATTGGATTGGGCAAAAAAC…	MNALENLKWRYAVKKFDNKKILNSAQVDILKEAFNLTATSYGLQPIKLLIINNKELQEKLVEHSWNQRQVVDASHLFVLCIDTEMSENDIDQYFQRVQNIRNTPDKIINPFREYLKDMISNKPETDLLDWAKNQAYLAMGNLLMVCAQERIDSCPMEGFIPEKYDEVLQLKEKSLSSVLVLPVGFRAEDDFMKDQKKVRKQLEEIILEIS
269	OM-RGC.v2.017324310	Others	Biota; Bacteria	8.36e-12	ATGAGCAATTTAATCGAAAGCCTAAATTGGCGTTATGCGTGTAAAAAGTTTGATTCTGAAAAGAAGCTATCTGAGCAAGATGTAAATACTCTTTTAGAAACAATGCGTTTAACTGCATCGAGTTATGGAATGCAGCCTTGGAGTTTTGTTAGAGTGACTAACCCTGAATTGAGAGCAAAGATCTTAGAACATTCTTGGAATCAAAAACAAGTCGTAGATGCTTCTGATCTTTTTATATTATGTGCGAAAACCAATATTGATGAGGCAATGGTTGATGCCTATATAGATGATATTGTAAAAACCAGAAAAGTTGCTAAAGAAACCCTAGAAGGTTTTAAGAAAATGATGATGTATACCATTGCATGGGATGATGCTCGAAAAGCTACTTGGGCAGAGAAA…	MSNLIESLNWRYACKKFDSEKKLSEQDVNTLLETMRLTASSYGMQPWSFVRVTNPELRAKILEHSWNQKQVVDASDLFILCAKTNIDEAMVDAYIDDIVKTRKVAKETLEGFKKMMMYTIAWDDARKATWAEKQIYIAMGTLLTACATLKIDSCPMEGFVPAKVDEVLGLRDMGLRSVLMCPVGYRAADDNYAELEKVRFESSQVIKTLS
270	OM-RGC.v2.017410967	Others	Biota; Bacteria	1.51e-14	ATGAATAAATTAATTGAGAATCTTAATTGGCGTTACGCATGTAAAAAATTTGACCCTACAAAGAAAATCAGTGATGAGCTATTTGATGTTATTTTGGAAGCTTTAAGATTAACTCCTTCTTCTTTTGGATTACAGCCATGGAAGTTTGTTGTTGTTAAGGATGAACAAAAAAGAGAAGAGCTTGTTTCGGCCAGTTGGAATCAGCAGCAAGTTAAAGATGCGAGTCATTTGATTGTGCTTTGTGCTCCAAAGTCAATTGATGTGAATTTTATCGAGGACTTTATTGCAGATACGGCGCGGACAAGAGGTGTTGATGTTTCTGAGCTAGAGGGATTTAAAAAAATGCTGATGATGATTCCTAATAAGTCACCAGAAGATCAAATGATTTGGGCCAAAAAT…	MNKLIENLNWRYACKKFDPTKKISDELFDVILEALRLTPSSFGLQPWKFVVVKDEQKREELVSASWNQQQVKDASHLIVLCAPKSIDVNFIEDFIADTARTRGVDVSELEGFKKMLMMIPNKSPEDQMIWAKNQIYIALGNLMTTCAELKIDSCPMEGFKPAKYDEILGLDKYNLKSVLVCPVGYRHPDDKYQGLKKVRFAKEDLVITI
271	OM-RGC.v2.017617679	Others	Biota; Bacteria	1.05e-31	GTGCAATTGGATTTTTTTGAGTTAGCGGCGATGCGCCGCAGCGTACGTCTTTATGAACCTGGTTTACAAATAAGTGACTCAGTTTTAAAAAAAATTTTCGACACTGTCATCCTGTCACCAAGTTCTTTCAATATTCAGCACTGGCGATTTATCGTAGTTCGTGATCAAGCACGGAAGAGAAAATTGCGTGAGCTGGCCTTCGGCCAGGCGCAGGTCGAAGAGGCAGCAGCCGTCGTACTGGTATGTGGCCGTCTTACCGCTTACGAGGATGCGGGTCGGATTTACGCGGATGCCGATGAAGGGACTCGCGAGAAATATTTGCCAATGATCGAAGGCGCGTACAAAGATAAATCGAGATTACAGCGCGAAGAGGTAATGCGGTCTGGCTCACTGGCAGCG…	VQLDFFELAAMRRSVRLYEPGLQISDSVLKKIFDTVILSPSSFNIQHWRFIVVRDQARKRKLRELAFGQAQVEEAAAVVLVCGRLTAYEDAGRIYADADEGTREKYLPMIEGAYKDKSRLQREEVMRSGSLAAMSLMYAAKAVGWDSGPMIGFDTAGVGAMLNLDGNTIPVMMVVLGKAIASEQLPRSYRRPVSEVVTLEWFDGDALS
272	OM-RGC.v2.017619734	Others	Biota; Bacteria	1.59e-34	GTGCAATTGGATTTTTTTGAGTTAGCGTCGAATCGCCGCAGCGTACGTATCTATGAACCTGGTTTACAAATAAGCGACTCAGATTTAAAAAAAATTTTTGAAACTGTCATCCTGTCGCCAAGTTCTTTTAATATTCAGCACTGGCGTTTTATCGTAGTTCGTGATCGAGAACGGAAGATCGCACTGCGTGGCCTCGCCTTCGGCCAGGCGCAGGTCGAAGAGGCGGCAGCCGTCGTGCTGGTATGTGGCCGCCTGAGCGCTTACGATGATGCCGCGCGGATCTACGCTGATGTGGATGAAGTGACTCGCGAGAAATACTTACCAATGATCGAAGGTGCGTATAAAGATCAATCGGAACTACAACGCGAAGAGGTAATGCGATCTGGATCACTGGCAGCG…	VQLDFFELASNRRSVRIYEPGLQISDSDLKKIFETVILSPSSFNIQHWRFIVVRDRERKIALRGLAFGQAQVEEAAAVVLVCGRLSAYDDAARIYADVDEVTREKYLPMIEGAYKDQSELQREEVMRSGSLAAMSLMYAAKAIGWDSGPMIGFDAAGVGAMLKLDGDTIPVMMVVLGKADVSAQSRRSYRRPVSEVVTLEGFDGDALI
273	OM-RGC.v2.017811385	Others	Biota; Bacteria	1.64e-23	GTGAATTTCATCGAACTCGCCGCCGCGCGCCACAGCGTGCGCAAATACGAACCCGGACTCACCATCGACGACGCCGAACTGCAGCAGCTGTTCGACACCGTCATCCTGAGTCCGAGTTCCTATAACGTGCAGCACTGGCAGTTCGTCGTGGTGCGTGATCAGGCCCGGAAGACGGAGCTCAGCGGCCTGTCGTTCGGTCAGCCACAGGTTGCCGATGCCGCCGCCGTCGTGCTCGTGTGCGGTCGCCTCGATGCGTTCGAGGACGCACCGCGGATCTATGCCGATGTCGACCCGGAAATGCGCGAGAAAAGTGTCGGACGTATCCTCGGGGCCTACACCGACGCGCCGGCCCTGCAGCGCGAGGAAGCGATTCGCTCCGGCTCGCTCGCCGCGATGTCG…	VNFIELAAARHSVRKYEPGLTIDDAELQQLFDTVILSPSSYNVQHWQFVVVRDQARKTELSGLSFGQPQVADAAAVVLVCGRLDAFEDAPRIYADVDPEMREKSVGRILGAYTDAPALQREEAIRSGSLAAMSLMYAAKALGWDSGPMIGFEADKVSAFLNLDARTIPVMMIVVGKALNGEQPARAYRRPVAEVVKLETLDGASLGA
274	OM-RGC.v2.017987990	Others	Biota; Bacteria	4.44e-33	ATGGAATTTTTAGAAACAATTCAACAGCGCCAATCTGTCAAATGTTACCGGACCGACAAAGCCATCAGCGATTCCGATCTAGATGAGCTAATGCAAGAAGTTGTACTCAGCCCCAGTTCCTTCAATCTGCAACATTGGAAATTCATAGCTGTTAAAAGCAACGACATCAAAGGGAAAATAAAGGAAGCCGCCTGGGGACAAGAGCATATTGAAAGTTGTTCATTTTTAATCGCTGTTTGTGGAAAATTAAACGCTTTTGAGGATGCACCCGCTATTTACCAAGATGTCGACCCAAGCATAAAAGATAAAGTTTTACCTATGATCAAAGGTTTTTATGAGAACAAAGAACAGCTACAAAGAGACGAAGCCATTCGAAGTTCCTCTCTAGCAGCAATGACC…	MEFLETIQQRQSVKCYRTDKAISDSDLDELMQEVVLSPSSFNLQHWKFIAVKSNDIKGKIKEAAWGQEHIESCSFLIAVCGKLNAFEDAPAIYQDVDPSIKDKVLPMIKGFYENKEQLQRDEAIRSSSLAAMTLMFGAVNRGWDTCPMIGFDPEAVSKILKLDEFHIPVMLLTLGYRKEDPRPRSPRRPIAEVVKMDTLNGPGLMA
275	OM-RGC.v2.017999700	Others	Biota; Bacteria	3.1e-26	TTGGAATTTAAAAATTTGGCTAAAGCAAGGCGGACGGAGAGAAATTTTGATGCAGGCATAGATATTTCTGACGTGGATGTGAAGGCTATTTTACAATTGGCCAGTTATTCTCCCAGCGCTTTCAACTTACAGCATTGGCGATTTGTTGTCACTCGAGATGAATCGGTGAAGTCTGATTTGTTTGCGTATTGCTACTTTCAAAAGCAAATTATTGAATGTTCGGCTGTAATTACTGTTTGTGGCAATTTGTCAGCTTATTTGGAGGCTCAATTAATTTATGAAGATCAGCCCTCCGAGGTAAAAAATAAATTTATTCCGATGATTAATACCATTTATTCCTCAGATCCTGAGCTGCAAAGAGACGAAGTAATGCGGAGTGGGGGATTAGTTTCGATGTCT…	LEFKNLAKARRTERNFDAGIDISDVDVKAILQLASYSPSAFNLQHWRFVVTRDESVKSDLFAYCYFQKQIIECSAVITVCGNLSAYLEAQLIYEDQPSEVKNKFIPMINTIYSSDPELQRDEVMRSGGLVSMSIMYAAKNEGWSTGPMIGFDPKKVSLRLNLEENIIPVMMLTIGKPKTAKEERPHRYRVEELLHYETYGNANLN
276	OM-RGC.v2.018134085	Others	Biota; Bacteria	1.78e-52	ATCCGTCAGCGCCGTTCGGTCAAACACTTTGATGCCGAACATCGCCTCACCGAAGATGAATTGCGCCACTTGTTGGGACACGCCTTCTTGGCTCCGTCTTCTTTTAATATGCAAAACTGGCATGTGGTTGCAGTTGATGATCAGGCACAGCAAGATGCATTGTGTGAGGCGTCATGGCATCAAGCGCAGGTTAAAGACTGTTCGGTGACTTTTATATTGGGCGGTCAGCTTAAAGGCTACGAAAAGGTGGCGCGCTTTACGCGAAAAGCTCCTGAAAAGGTCCAAGAGATGTTTGCCGGCTTTGTGAATGGACTTTACGACGGCAATGAGCAGCTGCAGCGCGACGAGGCAGTGCGTTCCATTGGCTTACTAGCGCAAAATATTATGCTGATAGCCAAA…	IRQRRSVKHFDAEHRLTEDELRHLLGHAFLAPSSFNMQNWHVVAVDDQAQQDALCEASWHQAQVKDCSVTFILGGQLKGYEKVARFTRKAPEKVQEMFAGFVNGLYDGNEQLQRDEAVRSIGLLAQNIMLIAKDMGLDSCPMIGYDAAKVAEIVGLPEDCPPLMMITVGKAVKEAQDRMGLFDFEELVSHNSFGIKVLQGEIDDK
277	OM-RGC.v2.018260359	Others	Biota; Bacteria	1.79e-97	ATGGAAACGACAGAAGCAATCTATTCAAGGCGAGCCGTCAAGCACTACGATCCCGATCACAGATTCACTGAAGACGAGATCCGCAAGTTGTTCGAGGCGGCCATTCAATCGCCGACGTCCTTCAACATCCAGCACTGGCGATTCGTTCTTGTTCGCGATCCCGAGCTACGAGCCAGGATACGGGCGGTCGGAAACGATCAGGCCCAGATGACGGATGCATCGATTCTGGTGGTCATGACGGCCGATATCAATGCGTGGAGCGAAGATCCGGCTCGCTATTGGCGTAATGCACCTGCAGAAGTCGGCAAGGCTGTAAGTGGCCTGATAGGCCCCTTCTATTCCGGACGCGAGCAATTGCAACGGGATGAGGCGATGCGATCCATCGGTATCGCCATGCAG…	METTEAIYSRRAVKHYDPDHRFTEDEIRKLFEAAIQSPTSFNIQHWRFVLVRDPELRARIRAVGNDQAQMTDASILVVMTADINAWSEDPARYWRNAPAEVGKAVSGLIGPFYSGREQLQRDEAMRSIGIAMQTIMLTARDMGYDSCPMIGFDLEAVSELINLPEGHCIGPMIAIGKKTQDAWPKPGQLPLEEVLVENTFPSRS
278	OM-RGC.v2.018268384	Others	Biota;	2.56e-15	ATGGACTTTTCAGAACTGATACAGAAGCGGCGTGCATGCCACAGCTTTGAGACGGATCGCTCGATTCCTGAAGCCGATTTACGTCAGATGGTTGAAGAAACGAATTTGACGCCATCTGGGTACAACGCCCAACCGTGGGAATTCATCATCATTCGAGAGCGAGAGAACATCGTTCGAATGGGCGAAATCGCATTTTCACAACCACATGTCGCAGATGCATCGGCGTTAATCGTCGTTCTCGGCGATAGCTTCATTGGACGAAATGTCGACGCCATCCTCGCTGACTGGCTGAAATACGGCTATTGCGAAAAAGAGGACCTGCCGGTCTTTCGAAACTCTATTGCCAAAAACAGGAAGCCGGAGCAGCTCCAGAAAATGGCGCTGCGTAATGCCATGCTC…	MDFSELIQKRRACHSFETDRSIPEADLRQMVEETNLTPSGYNAQPWEFIIIRERENIVRMGEIAFSQPHVADASALIVVLGDSFIGRNVDAILADWLKYGYCEKEDLPVFRNSIAKNRKPEQLQKMALRNAMLACMTLIYSAENMGYATCPVMGFAQKKMVKELNIPDDRVIALLIAIGYPTSVSPKPRLPRKKVDDVIHWERF
279	OM-RGC.v2.018313801	Others	Biota; Bacteria	4e-99	GGAAAATTTATGGAAACGTTTGACGCAATATACCAGCGCCGCTCAATCAAGGAGTATGATACGGAACATAAACTATTGCCGGAAGAAGAAACAAAACTTCTTGAAGCAGCAATGCAGGCTCCGACCAGTTTCAATATACAGCACTGGCGTTTTGTTATTGTGCGTGATCCTAAGCTGCGTCAAAAAATTCGAAAGGAGTATGGCAACGATCAAGCTCAAATGACAGATTCTTCTCTGCTTATTATCATGACAGCAGATACCAATGCGTGGAAGAAAAAATCTGAGCGCTACTGGAAAAATGCTCCAAAAGATATTGCGGACTTGCTTGTAAACTCGATGGCACCTTTCCACGAGGGTCGAGAATGGTTGCAACGGGATGAGGCACAACGATCAATTGGT…	GKFMETFDAIYQRRSIKEYDTEHKLLPEEETKLLEAAMQAPTSFNIQHWRFVIVRDPKLRQKIRKEYGNDQAQMTDSSLLIIMTADTNAWKKKSERYWKNAPKDIADLLVNSMAPFHEGREWLQRDEAQRSIGMAMQTLMLAAKSMGYESCPMIGFDIEKVAELINLPEDHVMGPMVAIGKGIKKPWPKPGQLPLSEVVVENSF
280	OM-RGC.v2.018464800	Others	Biota; Bacteria	4.44e-93	ATGAACACACTCGATGCCATCTACCAACGCCGCTCGGTGAAACAATTCGATCCCGAACACCGGCTCACCCCAGACGAGGAAAGGACACTGCTTGAAGCTGCAATCCAATCGCCAACGAGCTACAACGCCCAACATTGGAGGTTCGTCGTTGTGCGTGACGCCGAGCTGCGCCGGACGATCAGAAAAGACTTCGGCAACGACCAGGCACAGATGACGGACGCATCCCTGTTAGTTATTCTAACCGCTGATACCAAGGCCTGGCAGAAACAACCCGAACGTTATTGGCGGAATGCACCGAAGGAGGTCGCCAAAACGCTCGTTAGTTGGATGGGGCCGTTCCATGAAGGGCGCGAGTGGCTGCAGCGAGATGAGGCACAACGTTCCATCGGCATGGCGCTT…	MNTLDAIYQRRSVKQFDPEHRLTPDEERTLLEAAIQSPTSYNAQHWRFVVVRDAELRRTIRKDFGNDQAQMTDASLLVILTADTKAWQKQPERYWRNAPKEVAKTLVSWMGPFHEGREWLQRDEAQRSIGMALQTMMLAAKAIGYDTCPMIGYDLDEVAKLIHLPTDHIMGPMLAIGRGTKAPWPKAGQLALNEVIFENRFGK
281	OM-RGC.v2.018551463	Others	Biota; Bacteria	1.26e-78	GTGAACACGTTAGATGCAATCTACGGACGCCGTGCGATCAAGCACTACGATAAGGGACACTCACTCACTGGGAGCGAGGAGCGCCACTTGCTGGAAGCGACGACCCAGGCACCGAGTAGCTTCAATATTCAGCATTGGCGTCTGGTGATACTTCGTGATTTGGATCTGCGACAGAGAATCAGAGAAGAGTTCGCCGGTGGTCAGTCCCAGATCACAGATGCTTCTCTGCTCGTACTATTCACGGCGGACATGAAAGCATGGCGAAAAAGCCCAGAGAGGTATTGGCAGGATTCACCCGAGGAAGTCTTGGATCAAATGGCCAAGGGTATGGTACGATTCCATGAAAACCGAGATGCACAATTCCAGCGCGATGAGGCGCAGCGGTCTATTGGAATGGCA…	VNTLDAIYGRRAIKHYDKGHSLTGSEERHLLEATTQAPSSFNIQHWRLVILRDLDLRQRIREEFAGGQSQITDASLLVLFTADMKAWRKSPERYWQDSPEEVLDQMAKGMVRFHENRDAQFQRDEAQRSIGMAMQTLMLAAHDLGYQSCPMIGYNSEGVAELVKLPEDHVMGAMVAIGRGTEEPWPKPRRLPVDEISYENSF
282	OM-RGC.v2.018560353	Others	Biota; Bacteria	1.06e-101	ATGGACGTGTTCGACGCGATCTATCAGCGCCGCGCGGTCAAGCACTTCGACCCCGAGCACCGCCTGAGCGAGGAGGAGGAGCGCAAGCTGCTCGAGGCGGCGATCCAGGCGCCGACCAGCTTCAACATTCAGCACTGGCGCTTCGTGCTCGTGAAGGACCCCGAGCTGCGCAAGCAGATCCGGGCCGCTGGCAACGACCAGGCGCAGATGACCGACGCCTCGCTCCTGATCCTCATGACGGGCGACGTCCTCGCCTGGAAGAAGGACCCCGAGCGCTACTGGCAGAACGCGCCCAAGGAGGTCAACGAGCTGCTCGTGGGCTGGATGGGCCCCTTCCACGAGGGGAAGGAGCAGCTGCAGCGCGACGAGGCGCAGCGCTCGATCGGAATGGCGATGCAG…	MDVFDAIYQRRAVKHFDPEHRLSEEEERKLLEAAIQAPTSFNIQHWRFVLVKDPELRKQIRAAGNDQAQMTDASLLILMTGDVLAWKKDPERYWQNAPKEVNELLVGWMGPFHEGKEQLQRDEAQRSIGMAMQTIMLAAKGMGYDSCPMIGFDHEAVAKLVNLPADHAIGPMIAIGKGTKDPWPKPGQLPLDEVVITDRFPG
283	OM-RGC.v2.018579526	Others	Biota; Bacteria	6.68e-83	ATGGATACACTTGAAGCGATTTACGCCCGGCGTTCGATAAAGAAATTCGACAAAAACCACACCCTCACCGACGCCGAAGAGCAGACCCTTTTGGAAGCCACAATCCAGGCGCCGACCAGCTTCAATATCCAGCACTGGCGCTTGGTGGTATTTCGCGACCCTGCGCTGCGCCAGCGCATAAGGGAGGAATTCGCCGGTGGCCAATCGCAGGTCACGGACGCCTCGCTGCTGGTGCTTTTTACGGCCGATGTCAAAGCATGGGCGAAGGAGCCGGAGCGCTATTGGCGCGATGCCCCCCCGGATATCGCAGAGCTGGTGCCCGAGGCGATAGGGCCTTTCCACGAAAAGCGCGGCGACCAATTCCAGCGCGACGAAGCGCATTGGTCCGTCGGCATGGCG…	MDTLEAIYARRSIKKFDKNHTLTDAEEQTLLEATIQAPTSFNIQHWRLVVFRDPALRQRIREEFAGGQSQVTDASLLVLFTADVKAWAKEPERYWRDAPPDIAELVPEAIGPFHEKRGDQFQRDEAHWSVGMAMQTLMLAAQSLGYQSCPMIGFNIEGVAKLINLPADHVMGPMVAVGKGIKDPWPKPGQLPLSEIAFEDSF
284	OM-RGC.v2.018581502	Others	Biota; Bacteria	4.63e-78	GTGGATTTAATCGATGCTATATATCGAAGGCGCTCAATTAAGCACTATGATAAGAATCACGTACTCACAAATGGTGAAGAAAAAAAACTACTTGAAGCAGCTGTCCAAGCCCCAAGTAGTTTTAATATTCAGCATTGGCGTCTTGTAATACTGCGCGACCCGGCGCTGCGATTAAAGGTAAGAGAAGAGTTTGCGGGCGGCCAGCCCCAAGTTACAGATGCCTCGCTTCTCGTTCTGTTCACCGCAGATACGAAAGCATGGCAGAAGGGGACAGAAAAAAACTGGGAGAATACCCCAAGAGAAGTTGCTGAGAGCATGGTAAACGGAATGGTGTCATTTCACGAACATCGAGGCGAACTATTTCAGCGCGAAGAAGCGCAGCGATCTATAGGGATGGTG…	VDLIDAIYRRRSIKHYDKNHVLTNGEEKKLLEAAVQAPSSFNIQHWRLVILRDPALRLKVREEFAGGQPQVTDASLLVLFTADTKAWQKGTEKNWENTPREVAESMVNGMVSFHEHRGELFQREEAQRSIGMVMQTLMLAALDLGYQSCPIVGFDLDGVAQLINLPADHVMGPMVAIGKGLKEPWPKPNRLSLADVVYENTF
285	OM-RGC.v2.018629542	Others	Biota; Bacteria	4.38e-84	ATGAACGTCTCCGAAGCCATCGTCGCCCGCCGCTCCGTCAAGCAGTTCGACAACGATCACCGCATGAGCGAGGCCGAGATCACGCAACTGATCGAAGCCGGCATGCAAGCGCCGACGTCGTTCAACATCCAGCACTGGCGGTTCGTCACCGTACTGGATCCCGAACTACGCAAGCAGATTCGCGCCGTCGGCAACGACCAGGCACAGATGACGGACGCGTCGCTGTTGATCGTAATGACGGCGGACATGGACGCCTGGAAGAATGAACCCGCACGCTATTGGGTGAACGCCCCCACCGAGGTCGCCGACCTGTTGGTGAACTGGATGGGCCCCTTCCACGAGGGCAAGCCGCAATTGCAACGTGACGAAGCCCAGCGCTCGATCGGCATGGCGATGCAG…	MNVSEAIVARRSVKQFDNDHRMSEAEITQLIEAGMQAPTSFNIQHWRFVTVLDPELRKQIRAVGNDQAQMTDASLLIVMTADMDAWKNEPARYWVNAPTEVADLLVNWMGPFHEGKPQLQRDEAQRSIGMAMQTIMLTAKAMGYDSCPMIGFDHEAVAKLINLPADHCMGPMIAVGKGTKQPWPKPGQLTIDEVRIIDRFPG
286	OM-RGC.v2.018645014	Others	Biota; Bacteria	3.81e-20	ATGGAGTTCGAGGCTCTTTGTAAACAAAGGTATACTGAGCGATATTTTGCCCCAAATGTAGAAATCTCTGATCGACAGCTACAGGATCTTTTTCAAAAAGTAATACTGGGTCCCAGTGCTTTTAATCTACAGCACTGGCAGTTCATAGTGGTCAGGGAGCAAGTAGTAAAAAAGGAATTGTCTGAAATTGCTTATTATCAGCCGCAAGTTAAGGATTGCTCCGCTGTTGTCGCCGTTTGTGGGAACTTATTAGCTTTTAGAGATGCCCGTTGTATGCACGTGAATGATCCCGACAGCATCAGAGATAAGTTCACTAATATGGTTGAAAATATTTACGAGAATGAGGCCGGTTTGCAGCGAGATGAGGCGATACGTAGTGCGTCTTTAGCTGCCATGTCG…	MEFEALCKQRYTERYFAPNVEISDRQLQDLFQKVILGPSAFNLQHWQFIVVREQVVKKELSEIAYYQPQVKDCSAVVAVCGNLLAFRDARCMHVNDPDSIRDKFTNMVENIYENEAGLQRDEAIRSASLAAMSLMYAAADKNWASAPLIGFDADKLAAKLCLQKTVIPVMLVLLGKPKPGHTNRRGDRKSLSEVLHFETYKS
287	OM-RGC.v2.018664976	Others	Biota; Bacteria	1.01e-66	ATTATCATGAATACACTTAAAGCAATACAAGAAAGACGATCTATAAAGCATTTTGACCCAACTCACACTATGAGTTCGTCTGAAATTCAGACTCTCATGGAACACACACTTTTATCGCCGACTTCATTCAATATGCAAAACTGGCGATTTGTTTTAGTGACCGATGCCGAACAAAAAGCAAAGATCAAAGAAGCTGCTTGGGGACAGGCTCAGATCTCGGATGCCTCTTTGACCATTGTCTTGTGTGCCGACTTACATGCTCATGAGCAAGCAGATCGATATTGGACAAAGGCTCCAAAAGAAACTCAAGAAATGATCGTCCCTATGATCCATAAGTTTTATCACGACAAGCCTCAACTCCAGCACGACGAAGCACTACGCTCTATAGGTATAGCAGGA…	IIMNTLKAIQERRSIKHFDPTHTMSSSEIQTLMEHTLLSPTSFNMQNWRFVLVTDAEQKAKIKEAAWGQAQISDASLTIVLCADLHAHEQADRYWTKAPKETQEMIVPMIHKFYHDKPQLQHDEALRSIGIAGQTIMLAAKSMGYDSCPMIGFDPKKVAEIIHLPGNHIIGMIIPVGKALKSANSRSGPMPMDEVCFNEHF
288	OM-RGC.v2.018675669	Others	Biota; Bacteria	3.08e-67	AATAACATGAATACACTGAAAGCTATACAAGAAAGACGATCTATAAAGCATTTTGATCCAAGCCATACAATGAGTGCGTCGGAAATACAGACGCTCATGGAACATGCACTCTTATCACCGACTTCATTTAATATGCAAAACTGGCGATTTGTATTAGTGACCGACTCTGAAAAAAAAGCACAGATCAAAGAAGCTGCTTGGGGACAATCTCAGATTTCAGATGCCTCTTTGACGATTGTTTTATGCGCCGACCTGAAAGCTCATGAGCAAGCAGAGCGTTATTGGTCCAATGCCCCAAAAGAGACTCAAGAAATGATCGTCCCCATGATTCATAAATTTTACCACGACAAGCCTCAGCTTCAGAACGATGAGGCACTTCGGTCTATTGGTATTGCAGGA…	NNMNTLKAIQERRSIKHFDPSHTMSASEIQTLMEHALLSPTSFNMQNWRFVLVTDSEKKAQIKEAAWGQSQISDASLTIVLCADLKAHEQAERYWSNAPKETQEMIVPMIHKFYHDKPQLQNDEALRSIGIAGQTIMLAAKSMGYDSCPMIGFDPQKVADIIQLPDNHIIGMIIPVGKALKAANPRSGPMPMNEVCFKEQF
289	OM-RGC.v2.018697886	Others	Biota;	1.38e-60	ATGGATACTTTTGAAGCAATTTCTAGTAGACGTGCAATAAAAAAATTTGATTCTAAATATAAAATGACATCTGATCAGGTTGATTCATTAATGAAATTAACAATACTTTCTCCAACTAGTTATAATCAACAAAACTGGAGATTTGTTACCGTTACTGATCAATCAATAAAAGAAAAAATTGGAATTGCTGCAAGAAATCAAGCACAACCTGTTGATGGTTCCTTAGTCATATTGTTATGTGGAAATATGAATGCCTGGAAAGATGATCCATTGAGATATTGGAAAAATTATCCTATAGAAAAACAGGAATTGGTTAAAGCTTCATTAGAAAAGAAATATTCTGAAAGTTCTCAAAATAGACGTGATGAAGCAATTCGTTCCTGTGGGTTTGCTGGTCAA…	MDTFEAISSRRAIKKFDSKYKMTSDQVDSLMKLTILSPTSYNQQNWRFVTVTDQSIKEKIGIAARNQAQPVDGSLVILLCGNMNAWKDDPLRYWKNYPIEKQELVKASLEKKYSESSQNRRDEAIRSCGFAGQTIMLAAKQMGLDSCPMVGFDYDEMAKIIHLPDDHLIVLMIVVGKSIESAKERGGQLSLDEVVFKNKFN
290	OM-RGC.v2.018751786	Others	Biota; Bacteria	2.58e-83	ATGGACGTGATTGAAGCAATTTATAAACGTCGTTCAGTAAAGGAGTTTGACCGAAATTTTGTCATTCCAGACGAAGATGAGCATACGCTGCTTGAAGCTATGATTCAGGCTCCGACGAGTTTTAATATTCAGCATTGGCGTTTCTGTTTGTTGAAGTCCCCGGAGCTACGAAGGAAAATCAGTGTCGAGTTTGGTGGCGGCCAGTCCCAGATGACCGATGCCTCCCTGCTCGTTCTCTTTGCGGCCGATGTAAAGGCCTGGGCCAAAGGTCCGGATCGATATTGGTCTAATGCAAGTGAGAAGCTCAGAGACGTTGTGGTTGCTGCGATAGGACCTTTTCATGAGGGTCGGGAGAGGTATCAGCGCGATGAAGCACAACGCTCAATCGGGATGGCGATG…	MDVIEAIYKRRSVKEFDRNFVIPDEDEHTLLEAMIQAPTSFNIQHWRFCLLKSPELRRKISVEFGGGQSQMTDASLLVLFAADVKAWAKGPDRYWSNASEKLRDVVVAAIGPFHEGRERYQRDEAQRSIGMAMQTLMVAARGLGYESCPMIGFDHDKVSEVVKLPADYVIGPMVAIGKGTKDPWPKPGQLPLGEVIVTDSF
291	OM-RGC.v2.018757518	Others	Biota; Bacteria	1.33e-74	ATGCAAACTTTTGAAGCTATAGAATCTCGAAGATCGATCAAACATTTCGACCCGAAACACGAGATGAGCGATGCTGAAATTAAAAAGCTCATGGAAGCTACATTATTATCACCTACTTCTTTTAATATTCAGAATTGGCGCTTCGTAGTAGTTAAGGATCAAGTAAAACGGCAAGAAATATTCGAGGCAAGCTATTATCAAGCCCAAGTTAAAGATGCTTCTATGTTGGTAGTTTTATGCGCCGACCTTAAAGCACACGAGCGACAACCAGAACGTTATTGGCGTAACGCTCCTCAAGAGGTGCAGGATAAGCTGATCCCTATGATCACAGGATTCTACGGGAAGAACCAGGAATTGCAACGTGACGAAGCAATGAGATCAACTGGTATTGCTGGACAA…	MQTFEAIESRRSIKHFDPKHEMSDAEIKKLMEATLLSPTSFNIQNWRFVVVKDQVKRQEIFEASYYQAQVKDASMLVVLCADLKAHERQPERYWRNAPQEVQDKLIPMITGFYGKNQELQRDEAMRSTGIAGQTLMLAAKDMGYDSCPMVGFDSNKVAEIIALPEDHVISMFIVVGKATQPARERGGQLDYTEVIFEDHMT
292	OM-RGC.v2.018766297	Others	Biota; Bacteria	2.04e-85	ATGGAAACCATTGAAGCCATTTATAAAAGACGTTCTGTCAAATATTTCGACAGTGAGCATCAACTTTCTAAAAAAGAAGAAAAGGTTTTGCTGGAAGCTACAATTCAATCACCAACCAGCTTCAATGTGCAACATTGGCGGATAGTCATTCTCCGCGAGCCTGATCTCCGTCTACAAATACGCGAAAAATTCTGTGGTCAAGCACAAATAACTGATGCCTCTTTACTCGTATTGTTCACCGCCGACACAAGAGCCTGGGCAAAAGATCCTCGGCGTTATTGGAAAAATGCCCCAAGTGATGTCACAGAGGATGTGGTGAATGCAATAGGCCCTTTTCACGAATCTAGAGGAAAGCTTTTTCAACAAGAAGAAGCTCAGAGATCCATCGGAATGGCAATG…	METIEAIYKRRSVKYFDSEHQLSKKEEKVLLEATIQSPTSFNVQHWRIVILREPDLRLQIREKFCGQAQITDASLLVLFTADTRAWAKDPRRYWKNAPSDVTEDVVNAIGPFHESRGKLFQQEEAQRSIGMAMQTLMLAAQELGYDSCPMIGYELEGVKKMIHLPEDYVIGPMVAIGKGTKTPWPKPGQLPLDDIVFENTL
293	OM-RGC.v2.018778695	Others	Biota; Bacteria; Tenericutes	4.29e-19	ATGAATAATTCAAGTAGAAAATCAATAAGAATTTACGATGAAAATCACCATATTTCTAATGAGGAAATTGAATCAATTATACTGGCAGCTAATAAAGCACCCTCCTCTATGAATATGCAGCCTTGGAGATACGTTGTAATCAGATCAAAAGAAGCCAAAAATCTTCTCAAAGATGCTTTATATGGAAATAAAAATCAATTGAATACAAGTTCTGCAATGATCGTAATCTTTAACGATTTAAATAAATATTCTTTAGCAGACAAAATTTATACATTAGCATATGAAAAAGGATTAATGCCCCTTGAAGTTAAAACTAAGCAACTTTCAAATATAAATAAAATAATGCAATCAAAAAATAAAGAAAAAATGATTCGAAGCGGACTTATTGATTGTGGAATT…	MNNSSRKSIRIYDENHHISNEEIESIILAANKAPSSMNMQPWRYVVIRSKEAKNLLKDALYGNKNQLNTSSAMIVIFNDLNKYSLADKIYTLAYEKGLMPLEVKTKQLSNINKIMQSKNKEKMIRSGLIDCGIAAMNLMNVAREYGYDTCPIGGFNHDKIHDVCNLDKQRYYPVMIVSIGKAAEKGYDSVRLPFDDVAKII
294	OM-RGC.v2.018779685	Others	Biota; Bacteria	2.06e-94	ATGGAAACCAGAGACGCCATCTTCACACGACGAGCCATCAAGCATTTCGATCCGGATCATCAGATGACCGAGGAGGAGATCCGGACCTTGTTCGAATCGACCCTTCAGTCACCCACTTCATTCAACATCCAGCATTGGCGATTCGTTCTGGTTCGAGATCAAGAACTTCGAAAGAAGATCCGAGCCGCCGGTCACGATCAGGCCCAGATGACTGACGCCTCGATCCTGGTGGTCATGACCGCGGACATCAACGCCTGGAATGAAGATCCTGCCCGTTACTGGAAGAATGCCCCGGAAGAGGTGGGCAAGATCATCAGCGGAATGATCGGCCCGTTCTATTCAGGCCGGGAACAGCTTCAACGTGATGAAGCCATGCGTTCAATCGGGATCGCCATGCAG…	METRDAIFTRRAIKHFDPDHQMTEEEIRTLFESTLQSPTSFNIQHWRFVLVRDQELRKKIRAAGHDQAQMTDASILVVMTADINAWNEDPARYWKNAPEEVGKIISGMIGPFYSGREQLQRDEAMRSIGIAMQTLMLTARDMGYDSCPMIGFDFEAVSKLINLPEGHCIGPMIAVGKRTQDAWPKPGQLPLEEVLIENQFS
295	OM-RGC.v2.018800194	Others	Biota; Bacteria	1.06e-83	ATGGACACCTTCGAAGCCATCCGATCCCGCCGAGCCGTCAAGCACTACGACCCCGAGCACCAGATGCCCGCCGAGGACGAACGCAAGCTCATGGAGCACGCGCTGCTCGCACCGACCTCGTACAACATCCAGAACTGGCGTTTCGTGCTCGTCAAGGACCCAGAGCAGCGACAAGCGGTTCGCAAGGCCGCGTGGGACCAAGCGCAGATCACCGAGGCTTCGCTGCTGATCGTGCTCACCGCCGACATGGGCTCATGGAACGATCGGACCGAGCGATACTGGGTCAATGCACCCGCCGAGATCAGCGAGATGCTTGTGGGCATGACCAAGGATTTTTACAATGGCAAGCCTGCGCTCCAGCGAGACGAAGCGATGCGCTCCTCGGGGATCGCCGCCCAG…	MDTFEAIRSRRAVKHYDPEHQMPAEDERKLMEHALLAPTSYNIQNWRFVLVKDPEQRQAVRKAAWDQAQITEASLLIVLTADMGSWNDRTERYWVNAPAEISEMLVGMTKDFYNGKPALQRDEAMRSSGIAAQTIMLSAKAMGYDSCPMIGFDPQGVAEAINLPENHAIGMIVVVGKKLKDAQPRGGQVPYEEAVLTDRFA
296	OM-RGC.v2.018808038	Others	Biota; Bacteria	5.58e-80	ATGGACACCTTTGACGCAATTTATCAGCGACGGTCAGTGAAACATTTCGATTCCGGGCACGAGTTTACGGAGGACGAAACCAATAAGTTGATGGAGGCTGCCATCCAGTCTCCAACTTCGTTCAATATCCAGAACTGGCGGTTCGTGCTGGTTCAAGACAAGGAATTGAGAAAGCAAGTCCGCGCGGCAGCCTGGGATCAGGCTCAGGTGACCGATGCTTCACTGTTGATCATTCTTACGGCGGATACCAAGTCCTGGGAGTCGCCCGAACCGTATTGGAAAGATGCTCCCGAGGCCATTGGCGAGATGGCCGTGGGGATGACGAAGGGTTTCTATGAAGGCAAGGAAGCCTTGCAGCGGGACGAAGGGCTGAGGTCCTGTGGAATTGCCGGCCAGACG…	MDTFDAIYQRRSVKHFDSGHEFTEDETNKLMEAAIQSPTSFNIQNWRFVLVQDKELRKQVRAAAWDQAQVTDASLLIILTADTKSWESPEPYWKDAPEAIGEMAVGMTKGFYEGKEALQRDEGLRSCGIAGQTIMLAAKAMGYDSCPMIGFDSAQVAEIIKLPANHVIGFIITVGKATKPAWAKPGQLPLDQVVVRDTFKS
297	OM-RGC.v2.018821593	Others	Biota;	1.79e-61	ATGGATACTTTTGAAGCAATTTCTACTAGAAGAGCGATTAAAAAATTTGATAGTAGTTACAAAATGACCTCTGAACAAGTTAAATCTTTGATGAAATTGACTATTCTTTCACCGACAAGTTATAATCAACAAAATTGGCGATTTGTTACAGTTACTGATCAATCCATAAAAGAAAAAATTAGTATTGCTGCAAGAAATCAAGCTCAGCCACTTGATGGCTCATTAGTGATTTTATTATGTGGAAATATGGGTGCCTGGAAAGATGATCCTCTACGTTATTGGAAAAATCATCCTCTTGAAAAACAGGAATTAGTTAGATCCGCATTAGAAAAAAAATATTCTGACAGTCCACAAAATAGACGTGATGAGGCAATTCGTTCTTGTGGTTTTGCTGGTCAA…	MDTFEAISTRRAIKKFDSSYKMTSEQVKSLMKLTILSPTSYNQQNWRFVTVTDQSIKEKISIAARNQAQPLDGSLVILLCGNMGAWKDDPLRYWKNHPLEKQELVRSALEKKYSDSPQNRRDEAIRSCGFAGQTIMLAARQMGLDSCPMVGFDYDEIAKIIDLPDEHLIVLMIVVGKSLEPAKERGGQLNLDEVVFENKFS
298	OM-RGC.v2.018822027	Others	Biota;	6.38e-58	ATGGATACTTTTGAAGCAATTTCTAGTAGAAGGGCAATTAAAAAATTTGATAATAGTTACAAAATGACCTCAGAACAAGTTGATTCTTTAATGAAATTAGCCATTCTTTCACCCACCAGTTACAATCAACAAAATTGGAGATTTGTTACAATAACTGATGAAATAATTAAAAATAAAATCAGTGTTGCAGCTAGAAATCAGGCTCAACCTAAAGATGGTTCTCTAGTAATTTTGTTGTGTGGGAATCTTAACGCTTGGAAAGACAATCCTTTGCAATATTGGAAAAATTCCACCGTTGAAAAACAAGAGCATGTAAAAAATGCTCTAGAAAAAAAATATGCTAACAGTTCTGAAAACCGACGTGATGAGGCAATGCGTTCTTGTGGATTTGCAGCTCAA…	MDTFEAISSRRAIKKFDNSYKMTSEQVDSLMKLAILSPTSYNQQNWRFVTITDEIIKNKISVAARNQAQPKDGSLVILLCGNLNAWKDNPLQYWKNSTVEKQEHVKNALEKKYANSSENRRDEAMRSCGFAAQTIMLTARQMGLDSCPMVGFEYDEVAKIIQLPDDHLIVLMIVVGKSAEPAGPRGGQLGLDEVVFKNHFN
299	OM-RGC.v2.018822580	Others	Biota;	2.4e-61	ATGGATACCTTTGATGCAATTAAAACAAGACGTGCAATTAAAAAATTTGATAATACTTACAAAATGACTGCTGAACAGGTTGAATCTTTGATGAAATTGACCTTACTTTCTCCAACTAGCTATAATCAACAAAACTGGAGATTTGTCACAGTAACTGATCAGCCAACAAAAGAAAAAATTCATGTGGCTGCTCGTAATCAGGCACAGCCATTAGATGGGTCTTTGGTAATTTTACTTTGTGGAAATATGAATGCCTGGAAAGATGATCCTATGAGATATTGGAAAAATCATCCTCTTGAAAAACAAGAACATGTCAAAGAAGCAATGCATAAAAAATATTCGGATAGTCCTCAAAATAGACGAGATGAGGCAATGCGTTCATGTGGATTTGCAGGTCAA…	MDTFDAIKTRRAIKKFDNTYKMTAEQVESLMKLTLLSPTSYNQQNWRFVTVTDQPTKEKIHVAARNQAQPLDGSLVILLCGNMNAWKDDPMRYWKNHPLEKQEHVKEAMHKKYSDSPQNRRDEAMRSCGFAGQTIMLAAKQMGLDSCPMVGFDYDEMAKIINLPEDHLIVMMIVVGKAVSPANERGGQLGLKDVVFENKFN
300	OM-RGC.v2.018873326	Others	Biota; Bacteria	4.94e-70	ATGGACGTATTCAACGCTATCCGAGAGCGTCGCTCAGTCAAACACTATGATGTCAATGCTAGACTGAGCGATCAACAGTTCCAGCAGTTAATATCCTCCACGCTGCTATCACCCACCTCTTACAACATACAGCATTGGCGATTTGTACGTATTCAAGATAGAGAACTTCGAGAGGCGCTAAAAACCGCCGCTTGGGAGCAGTCACAAGTCACTGACGCTGCGGAATTGATTGTTGTCTGTGCTGATATTGATGCCTGGAAAGACCGCCCCGAGAGATACTGGGCCGACGCCGATATAGACACGCAGAATTTGCTGGTGCCTATGATTGATTCTTTTTATAGAGGAAAACCACAACTGCAACGAGACGAAGCGATCCGCTCCTGCGGTATCGCTGCACAG…	MDVFNAIRERRSVKHYDVNARLSDQQFQQLISSTLLSPTSYNIQHWRFVRIQDRELREALKTAAWEQSQVTDAAELIVVCADIDAWKDRPERYWADADIDTQNLLVPMIDSFYRGKPQLQRDEAIRSCGIAAQTLMLSAKAMGFDSNPMIGFDAEQVADLIKLPDNHLIAMLIAVGKASKAARPRGGQLAMDDVLFTNGF
301	OM-RGC.v2.018887839	Others	Biota; Bacteria	1.05e-66	ATGGATACACATGAGACTATTCGCGCGCGCCGTGCCGTTAAACATTACGACCCGGATTTTATTATCCCCGAAGCCCATGAAAAGGAGCTTTTCGATCTAGCGCGTCAGTCACCAACATCATTTAACATGCAAAACTGGCGCTTTGTCATTGTCAAAGATAAAGCGAAACGCCAACAAATACGCGCCGCCGCATGGGGGCAGGCCCAAATAACAGAAGCCTCACTGCTTGTCATTTTATGTGCAGATACACATGCTCATAAAAAAGACCCGGCGCGATATTGGCACGGTGCCCCACAAGCCGCGCAAGACGCGCTAATCCCTAAAATCACACCCTTTTATGAAGAACTCCCCCAAAGACAGCGCGACGAAGCAATGCGATCAGTCGGCATTGCTGCGCAA…	MDTHETIRARRAVKHYDPDFIIPEAHEKELFDLARQSPTSFNMQNWRFVIVKDKAKRQQIRAAAWGQAQITEASLLVILCADTHAHKKDPARYWHGAPQAAQDALIPKITPFYEELPQRQRDEAMRSVGIAAQTLMLAAKAFGYDSCPMIGFDSDEVGKIIDLPDDHVIGMIITIGKAIKPAWPKTGQLPDQEIILIDKF
302	OM-RGC.v2.018969729	Others	Biota; Bacteria	2.18e-75	ATGAACACGCTCGATGCAATCAAAAACCGCCGATCCGTGCGGAGTTATGACACCTCAGCGCAGATCAGCGAAGAGGATCAACGAATCCTGTTCGAGCACGCCGTGCTCGCCCCGACATCCTTCAACATCCAGAACTGGCGATTCGTCGTCGTGAAAGACCCGGAGCAACGCGCCAAGATCCGCGAGATCGGATGGGGTCAACCCCAGCTCACCGACGCATCCATGCTTGTCGTGCTCACCGCGGATCTCAAAGCGTGGAACAAGGACACCGAGCGGTACTGGGTCAACGCAGAAAAAGAAACAGCGGACATGCTGGTGGGATCCATCAAAAAGTTCTACAACGACAACCCCCAACTCGAACGCGATGAAGCGATGCGTTCGGTTGGTCTTGCTGGACAG…	MNTLDAIKNRRSVRSYDTSAQISEEDQRILFEHAVLAPTSFNIQNWRFVVVKDPEQRAKIREIGWGQPQLTDASMLVVLTADLKAWNKDTERYWVNAEKETADMLVGSIKKFYNDNPQLERDEAMRSVGLAGQTLMLAATSLGYDTCPMVGYDPDELAKIINLPDDHVLGMIIVIGKKSADAFPRGGQLPLDEVVITDSF
303	OM-RGC.v2.018972305	Others	Biota; Bacteria	1.44e-72	ATGAACACACTCCAAGCCATCGAATCACGCAGATCTGTCCGGAGCTACGACCCGTCGGCCCAGATCAGCGACGAGGATCAGAATGTCCTCTTCGAGCACACCCTGCTCTCCCCAACATCGTTCAACATCCAGAACTGGCGGTTCGTGAATGTCAAAGACCCCGACCAACGCGCCAAGATCCGCGAGATCGGATGGGGTCAACCCCAGCTCACCGACGCTTCCATGCTCGTCGTGCTCACGGCGGACCTCAAAGCGTGGAACAAGGACACCGAGCGGTACTGGGTCAACGCAGAAAAAGAAACCGCCGACATGCTGGTGGGATCCATAAAAAAGTTCTACCACGACAACCCGCAACTCGAACGCGATGAAGCGATGCGTTCGGTTGGTCTCGCAGGACAA…	MNTLQAIESRRSVRSYDPSAQISDEDQNVLFEHTLLSPTSFNIQNWRFVNVKDPDQRAKIREIGWGQPQLTDASMLVVLTADLKAWNKDTERYWVNAEKETADMLVGSIKKFYHDNPQLERDEAMRSVGLAGQTLMLAATSLGYDTCPMVGYDPEQLAKIINLPDDHVLGMIIVIGKKSEEAFPRGGQLPLDEVVITDSF
304	OM-RGC.v2.018973055	Others	Biota; Bacteria	7.7e-77	ATGAATATTGCCGATGCTATTCAGCAACGCCGCGCCGTCAAACATTTCGATCCCGCCCATGAAATGCCGGAAGATGAATTTAAATCATTGATGGAACTGGTTTTGCAATCGCCGACGTCATTTAATATCCAAAACTGGCGGTTTGTGCGTATCACGGATAAGGCCAAACGCGCAGAACTCCGCGCCGCTGCGTGGGATCAGGCGCAAGTAACTGACGCGTCCGTTGTTTTATTATTATGCGCCGATTTGAAGGCGTGGGATAAAGACCCTGCGCGATATTGGCGCAACGCCCCTGACGAAGTGGCAGCGCGTATGGTGCCGATGATTGGCTCTTTTTACGAAGGCCGTGAATGGATACAACGCGACGAAGCGATGCGCTCTGTGGGAATGGCAGCGCAA…	MNIADAIQQRRAVKHFDPAHEMPEDEFKSLMELVLQSPTSFNIQNWRFVRITDKAKRAELRAAAWDQAQVTDASVVLLLCADLKAWDKDPARYWRNAPDEVAARMVPMIGSFYEGREWIQRDEAMRSVGMAAQSLMLTAKSMGYDSCPMIGFDQDAAAKIVNLPADHAIGMMVTIGKQVKAPNPRGGSIEYSEAVIDNAF
305	OM-RGC.v2.018996503	Others	Biota; Bacteria	1.35e-62	ATGAATACATTAAAATCTATCCGTGAGCGTCGCTCTATCAAATACTTTGACCCCAATTATAAAATAAGTGAGGGAGAGATAACTACCTTAATGGAACATGCTCTGCTATCCCCAACTTCATTTAATATGCAAAATTGGCGTTTTGTTTTAGTTACAGATCCTAGCCAAAAGACTAAACTCCAAGCCGCAGCCTACGGACAAGCACAGGTAGCTGATGCCTCATTAACGATTGCCTTATGCGCCAACCTTAATGCTCACCAACAAGCCGAGCGCTATTGGGAAAAAGCCGAGCCTAAAGCTAAAGAAATGATCGTGCCAATGATTCATAAATTTTACGAAGGCAAAAAGAGACTACAACGCGACGAAGCTATTCGTTCAATTGGCATAGCTGCCCAAACA…	MNTLKSIRERRSIKYFDPNYKISEGEITTLMEHALLSPTSFNMQNWRFVLVTDPSQKTKLQAAAYGQAQVADASLTIALCANLNAHQQAERYWEKAEPKAKEMIVPMIHKFYEGKKRLQRDEAIRSIGIAAQTLMLSAKAMGFDSCPMIGFDPEKVAEIIKLPADHEIGMLLPIGKAIKPAGPRSGPIPIEEICFKEHF
306	OM-RGC.v2.019005550	Others	Biota; Bacteria	4.24e-64	ATGAACACGCTACAAGCCATTCGAGAAAGACGCTCCATTAAACACTTTGATCCCGAGCACCAACTCAGTAATTCAGAAATAAACAGTCTGATGGAACACGCCCTCTTATCGCCAACCTCATTTAACATGCAAAACTGGCGCTTTGTCATAGTGACCGATTCCACTCAAAAAGAAAAACTTAAAGCAGCAGCCTATGGACAGGCTCAAGTGGCCGATGCCGCCGTCACTCTAGTGCTCTGTGCACACCTCAAAGCACATGAACAAGCCGAGCGCTATTGGAACCAAGCCCCCGAAAGCGTTCAGAAAGCCATCGTCCCCATGATTCATCAATTTTACAGCAATAAACCTGAGCTCCAACACGATGAAGCCCTTCGCTCCATCGGTATTGTCAGTCAAACC…	MNTLQAIRERRSIKHFDPEHQLSNSEINSLMEHALLSPTSFNMQNWRFVIVTDSTQKEKLKAAAYGQAQVADAAVTLVLCAHLKAHEQAERYWNQAPESVQKAIVPMIHQFYSNKPELQHDEALRSIGIVSQTLMLAAKAMGYDSCPMIGFDSKQVAEIIQLPPDHEIGMLLPIGKALKPASPRSGPLPMDELCYREHF
307	OM-RGC.v2.019008294	Others	Biota; Bacteria	2.62e-64	ATGAACACCTTAACGGCTATCCAAGAACGACGCTCCATTAAACAATTTGATCCCAATCATAAAATGAGTGAGGACGAAATCCAAACCCTCATGGAACACACACTACTATCGCCAACCTCGTTTAATATGCAGAATTGGCGCTTCGTACTCGTCACCGATCAAGCTCAGAAAGAACGCCTCAAGGAAGCCGCTTGGAATCAAGCTCAAGTTTCCGATGCCTCCCTATCCGTCCTACTCTGTGCCGACCTAAAAGCACACCAGCAAGCAGAACGCTATTGGGCAAATGCACCCCAATCCGCACAAGAAATGATCATCCCTATGATCCATAAATTTTATGAAGGTAAAGAACAACTACAACACGATGAAGCCCTACGCTCTATCGGAATCGCCGCACAGACC…	MNTLTAIQERRSIKQFDPNHKMSEDEIQTLMEHTLLSPTSFNMQNWRFVLVTDQAQKERLKEAAWNQAQVSDASLSVLLCADLKAHQQAERYWANAPQSAQEMIIPMIHKFYEGKEQLQHDEALRSIGIAAQTLMLTAKALGYDTCPMIGFDPNQVAQIIQLPQDHLIGMMITVGKALKPASQRSGPMPMNEICFNEHF
308	OM-RGC.v2.019110684	Others	Biota; Bacteria	4.71e-67	ATGAATACATTGAAAGCTATACAAGAAAGACGATCTATAAAGTATTTTGATCCAAGCCATACGATGAGTAAGTCGGAAATACAGACGCTCATGGAACATGCACTCTTATCACCGACTTCATTTAATATGCAGAACTGGCGATTTATATTAGTGACCGACTCCGAAAAAAAAGAACTGATCAGAGAAGCTGCTTGGGGACAACCCCAGATTTCAGATGCCTCTTTGACGATTGTTTTATGCGCTGACCTGAAAGCTCATGAGCAAGCAGAGCGTTATTGGTCCAATGCCCCAAAAGAGACTCAAGAAATAATCGTCCCCATGATTCATAAATTTTACCACGACAAGCCTCAGCTTCAGAAGGATGAGGCACTTCGGTCTATTGGCATTGCTGGACAAACA…	MNTLKAIQERRSIKYFDPSHTMSKSEIQTLMEHALLSPTSFNMQNWRFILVTDSEKKELIREAAWGQPQISDASLTIVLCADLKAHEQAERYWSNAPKETQEIIVPMIHKFYHDKPQLQKDEALRSIGIAGQTIMLAAKSMGYDSCPMIGFDQKKVANIIKLPDNHIIGMIIPVGKALKEANPRSGPMPMNEICFKEQF
309	OM-RGC.v2.019121341	Others	Biota; Bacteria	6.78e-63	ATGAATACGCTACAAGCCATCCGCGAAAGACGCTCCGTAAAATACTTTGATCCCGAGCACAAACTCAGTGCTACCGAAATCAAAAGTCTGATGGAACACGCCTGCCTCTCACCCACATCATTCAATATGCAAAACTGGCGCTTTGTCTTGGTCACCGATTCCGCCCAAAAAGAAAAGCTCAAAGCAGCCGCCTACGGACAAGCCCAAGTCGCCGATGCCGCCCTCACCCTCGTGCTCTGTGCCCACCTAAAAGCACACGAGCAAGCCGAACGCTATTGGAGTCAAGCCCCCGAAGCCGTTCAAAAAACCATCGTCCCCATGATCCACCAATTTTACGAAAATAAGCCCGAGCTCCAACACGATGAAGCCCTTCGCTCCATCGGCATCGTCAGCCAAACC…	MNTLQAIRERRSVKYFDPEHKLSATEIKSLMEHACLSPTSFNMQNWRFVLVTDSAQKEKLKAAAYGQAQVADAALTLVLCAHLKAHEQAERYWSQAPEAVQKTIVPMIHQFYENKPELQHDEALRSIGIVSQTLMLAAKAMGYDSCPMIGFDPKQVAEIIQLPPEHEIGMLLPIGKALKPASPRSGPLPMDELCFREHF
310	OM-RGC.v2.021179831	Others	Biota; Bacteria	1.11e-23	TTGGAATTTAAAAATTTAGCCGAAGTAAGGCGGACGGAGAGAAGTTTTGATGCAGATATAGATATTTCTGACGCAGATGTGAGGGCTATTTTACAATTGGCCAGTTATTCACCGAGCGCTTTTAACTTACAGCATTGGCGATTTGTTGTCACTCGAGATAAATCGGTGAAGTCTGATTTGTTCGAGTATTGCTACTTCCAAAAGCAAGTTATTGAATGTTCGGCTGTAATTACTGTTTGTGGCAATTTGTTAGCTCATTTGGAGGCTCAATCAATATATGAGGATCAGCCCTGCGAGGTAAAAGATAAATTTATTCCAATGATTAATGCGATTTATTCCTCAGATCCTGAGCTACAAAGAGACGAAGTAATGCGGAGCGGGGGATTAGTTTCGATGTCT…	LEFKNLAEVRRTERSFDADIDISDADVRAILQLASYSPSAFNLQHWRFVVTRDKSVKSDLFEYCYFQKQVIECSAVITVCGNLLAHLEAQSIYEDQPCEVKDKFIPMINAIYSSDPELQRDEVMRSGGLVSMSIMYAAKNEGWSTGPMIGFDPKKVSLRLNLEENIIPVMMLTIGKPKTAKGTRPYRYR
311	OM-RGC.v2.021600999	Others	Biota; Bacteria	3.65e-13	ATGGAATTTAATACAGATCGTTATATCAAGGACTTAAACTGGAGATATGCTACAAAGCAGTTTGATCCCAATAAAAAACTGGCTGAGAAGGACTGGCTTGTTCTTGAAGAGTCATTAAGACTATCCCCTTCATCTTATGGCCTACAGCCTTGGAAATTCCTTGTGGTCCAAAACAAAGACCTACGAGCTAAGCTTAAGGATGTTTCTTGGAATCAAACTCAAGTAGTCGATTGTTCTCACTATGTTGTTTTCACTACCTTAAAAACTATTACCAAAGAAAATGTTGATGAGTTCATTGCAGACATCGCAAAACAAAGAGGCGCCACAGTTGAAAGTCTTCAAGGCTACAGAAATGCAATCATTTCAGATGTCGTCGAAGGACCTAGAAGTGAAATCGCA…	MEFNTDRYIKDLNWRYATKQFDPNKKLAEKDWLVLEESLRLSPSSYGLQPWKFLVVQNKDLRAKLKDVSWNQTQVVDCSHYVVFTTLKTITKENVDEFIADIAKQRGATVESLQGYRNAIISDVVEGPRSEIAQSWAQRQSYIAMGNLMNAAAQMRIDTCPLEGLDPAAYDKILNLENTEYAAVAAV
312	OM-RGC.v2.023017546	Others	Biota; Bacteria	1.46e-60	GTGGATTTAATCGACGCCATATATCAAAGGCGTTCAATCAAGCACTACGATAAGAATTACGTGCTCACCAATAGTGAAGAACAGAAATTACTCGAAGCGACTATCCAAGCCCCGAGCAGTTTTAATATTCAGCATTGGCGCTTTGTAATACTGCGCGATTTGGCGCTGCGGGCAAAGATAAGAGAAGAGTTTGCGGGCGGCCAAGCCCAAGTTACAGATGCCTCGCTTCTCGTCCTGTTCACCGCAGATACGAAAGCATGGCAGGAAGGGGCAGAAAAAAACTGGGAGAATACCCCAAGAGAAGTTGCTGAGAGCATGGTAAACGGAATGGTCCCATTTCACGAACATCGAGGCGAACTATTTCAGCGGGAAGAAGCGCAGCGATCTATAGGAATGGCA…	VDLIDAIYQRRSIKHYDKNYVLTNSEEQKLLEATIQAPSSFNIQHWRFVILRDLALRAKIREEFAGGQAQVTDASLLVLFTADTKAWQEGAEKNWENTPREVAESMVNGMVPFHEHRGELFQREEAQRSIGMAMQTLMLVALDLGYQSCPMVAIGKGLKEPWPKPNRLPLADVVYENTF
313	OM-RGC.v2.023139507	Others	Biota; Bacteria	1.33e-92	ATGGAAACATTTGACGCGATATACCAGCGCCGCTCAATCAAGGAGTATGATACGGAGCATAAACTATCGCCTGAAGAAGAAACAAAACTTTTTGAAGCAGCAATACAGGCTCCGACCAGTTTTAATATACAGCACTGGCGTTTTGTTATTGTGCGCAATCCCGAGCTTCGTCAAAAAATTCGAAAGAAATTTGGAAACGATCAAGCTCAAATGACAGACGCTTCTTTGCTTATTATCATGACCGCAGATACCAATGGGTGGAAGAAAAATCCTGAACGCTACTGGGAAAATGCTCCAAAAGAGGTTGCGGACTTGCTGGTAAATTGGATGGAACCTTTTCACGAGGGACGGGAATGGTTACAACGCGACGAGGCGCAACGGTCAATTGGTATGGCGATG…	METFDAIYQRRSIKEYDTEHKLSPEEETKLFEAAIQAPTSFNIQHWRFVIVRNPELRQKIRKKFGNDQAQMTDASLLIIMTADTNGWKKNPERYWENAPKEVADLLVNWMEPFHEGREWLQRDEAQRSIGMAMQTLMLAAKSMGYESCPMIGFDIEKVSELINLPEDHVMGPMVAIGKGI
314	OM-RGC.v2.023779304	Others	Biota;	2.68e-51	CAAGTTGAATCTTTGATGAAACTAGCTATTCTTTCGCCTACTAGTTACAATCAACAAAATTGGAGATTTGTTACTATAACTGATGAGCAAATAAAAAATAAAATTAGTATTGCAGCTAGAAATCAGTCACAGCCTGCTGACGGTTCATTAGTTATTTTGTTATGTGGAAATCTCAGTGCTTGGAAAGATGAGCCTTTAAGATATTGGAAGAATTCGACTGATGAAAAGCAACAACATGTAAAAAATGCACTTGAAAAGAAATATTCTGATAGTCCTGAAAATAGACGTGATGAGGCAATGCGCTCTTGTGGATTTGCAGCTCAAACAATAATGCTTGCAGCTAGACAAATGGGTTTAGATTCATGCCCTATGGTTGGCTTTGAGTATGATGAAATAGCA…	QVESLMKLAILSPTSYNQQNWRFVTITDEQIKNKISIAARNQSQPADGSLVILLCGNLSAWKDEPLRYWKNSTDEKQQHVKNALEKKYSDSPENRRDEAMRSCGFAAQTIMLAARQMGLDSCPMVGFEYDEIAKIIQLPDDHLIVLMVVVGKSSEPAATRGGQLPLNEVVFENHFN
315	OM-RGC.v2.024800171	Others	Biota;	5.16e-50	TTGATGAAATTAGCTATTCTTTCACCTACCAGTTACAATCAACAAAACTGGAGATTTGTTACTATTACTGATGAAATAATTAAACAAAAAGTCAGTATTGCTGCTAGAAATCAGGCTCAGCCTAAAGATGGCTCTTTAGTTATTTTACTATGTGGAAATCTAAATGCTTGGAAAGATGATCCTTTACGTTATTGGAAAAATTCTACCCCTGAAAAACAGGATCATGTAAAAAATGCATTAGAGAAAAAATATGCTGGTAGTTCTGAAAATAAACGAGATGAAGCAATGCGCTCCTGTGGATTTGCAGCTCAAACTATTATGTTGGCTGCTAGACAAATGGGATTGGACTCTTGTCCTATGGTTGGTTTTGAATATGATGAAGTCGCACAAATTATTGAA…	LMKLAILSPTSYNQQNWRFVTITDEIIKQKVSIAARNQAQPKDGSLVILLCGNLNAWKDDPLRYWKNSTPEKQDHVKNALEKKYAGSSENKRDEAMRSCGFAAQTIMLAARQMGLDSCPMVGFEYDEVAQIIELPDDHLIVLMIVVGKSAEPAGPRGGQLQLDEVVFKNKFR
316	OM-RGC.v2.024800343	Others	Biota;	7.34e-51	TTAATGGAACTAACTATTCTATCACCTACCAGTTACAATCAACAGAACTGGAGATTTGTGACAATTATTGATCAATCTATAAAAGAAAAAATTGGGGTTGCTGCAAGAAATCAAGCACAACCTGTAGATGGCTCATTAGTCATTTTATTATGTGGTAATCTGAATGCTTGGAAAGATGATCCACTGAGATACTGGAAAAATCACCCTATTGAAAAACAAGAATTAGTAAAATCCTCTTTAGAAAAAAAATATTCTAATAGTCCTCAAAATAGACGTGATGAAGCAATTCGTTCTTGTGGCTTTGCAGGCCAAACAATAATGCTTGCAGCTAGACAAATGGGACTTGACTCTTGTCCTATGGTGGGATTTGATTATGATGAAATAGCAAAAATAATTAAT…	LMELTILSPTSYNQQNWRFVTIIDQSIKEKIGVAARNQAQPVDGSLVILLCGNLNAWKDDPLRYWKNHPIEKQELVKSSLEKKYSNSPQNRRDEAIRSCGFAGQTIMLAARQMGLDSCPMVGFDYDEIAKIINLPDEHLIVLMIVVGKSSEPAKERGGQLSLNEIVFKNKFD
317	OM-RGC.v2.025228077	Others	Biota; Bacteria	4.27e-66	TTGTGTAATTTGTCCCGTAAATCTAATCACGAAAATCTTACAAAAGGATTTGTATTTTTATTTATGGAAACGATTGAAGCTATCTATAAAAGAAGGTCGGTAAAACATTTCGATATAAAACACAAACTTTCAAAACGAGAAGAAATAATCTTGCTCGAAGCTACTATTCAAGCACCTACTAGCTTCAACGTGCAACATTGGCGAATAGTTATTATCCGCGATCCCGATCTCCGTCAACAAATACGAGAAAAATACTGCCGTCAAGCACAGATAACAGATGCCTCTTTACTGATGTTGTTCACTGCCGATACCAGAGCTTGGGCCAAAGATCCTCGGCGCTATTGGATAAATGCCCCAAAAGAGGTAACCGAAGATATAGTAAATGCAGTAGGCCCTTTT…	LCNLSRKSNHENLTKGFVFLFMETIEAIYKRRSVKHFDIKHKLSKREEIILLEATIQAPTSFNVQHWRIVIIRDPDLRQQIREKYCRQAQITDASLLMLFTADTRAWAKDPRRYWINAPKEVTEDIVNAVGPFHEARGKLFQQEEAQRSIGMAMQTLMLAAQELGYESCPM
318	OM-RGC.v2.026379464	Others	Biota; Bacteria	7.71e-76	ATGGACACATTCGAAACGATCTACGCCCGCCGAGCCGTGAAGGAATTCGACGCAAACCACGAGATGCCCGAGTCGGATTTGACGAAGATCCTCGAGGCCGCGGTCCAGTCGCCGACGAGTTTCAACATCCAGCACTGGCGGTTCGTGGTCATCAAGGATCCGGAGTTGCGCGCACAGGTCCGTGCGAACGGGAACGACCAGGCCCAGATGACCGACGCGAGCGTGCTGATCGCGATGACCGCGGACATGAAGGCGTGGTCGAAATCGCCCGAGCGGTACTGGAAGAACGCGCCCAAAGAGATCGCCGACCTGTTGGTGGGGTGGATGGGTCCCTTCCACGAGGGGCGCGAGTGGCTTCAGCGCGACGAGGCGCAGCGGTCGATCGGGATGGCGATGCAG…	MDTFETIYARRAVKEFDANHEMPESDLTKILEAAVQSPTSFNIQHWRFVVIKDPELRAQVRANGNDQAQMTDASVLIAMTADMKAWSKSPERYWKNAPKEIADLLVGWMGPFHEGREWLQRDEAQRSIGMAMQTIMLAAKDLGYDSCPMIGFDIEKVAGLINLPAD
319	OM-RGC.v2.026531988	Others	Biota; Bacteria	1.7e-60	TCTCCTACGTCATTCAATATTCAAAATTGGCGTTTCGTTGTAGTGCGAGATAAAGAAAAACGACAGCAAATCTTTGAGGCTAGTTATTACCAGGCTCAAGTAAAAGATGCCTCTCTATTAGTAGTTTTGTGCGCAGATCTTAAAGCTCACGAAAAGCAGCCGGAGAGATACTGGCGAAATGCACCACAAGAAGTACAAGCTAAACTCATCCCTATGATTACTGGATTTTACGGGAATAACGAAAGCCTTCAAAGAGACGAAGCAATGAGATCAACAGGGATTGCAGCTCAAACCTTGATGCTAGCTGCCAAAGATATGGGTTACGATAGCTGCCCAATGGTTGGATTCGACTCCAAAAAAGTAGCTAAAATAATTTCCCTTCCGGAAGACTACGTCATA…	SPTSFNIQNWRFVVVRDKEKRQQIFEASYYQAQVKDASLLVVLCADLKAHEKQPERYWRNAPQEVQAKLIPMITGFYGNNESLQRDEAMRSTGIAAQTLMLAAKDMGYDSCPMVGFDSKKVAKIISLPEDYVISMFIVIGKATQPARERGGQLDYSDVIFEDQIT
320	OM-RGC.v2.026574416	Others	Biota; Bacteria	4.64e-73	GTGGAGGAGGCCACTTTGCTCGAGTCCACGATTCAATCACCGACCAGTTTCAATATTCAGCATTGGCGATTCGTGATCGTTCGTGAACCTGACCTGAGGCAGAAAATTCGGACTGAGCTTGGTAATGATCAGGCTCAGATGACTGACGCTTCGTTGTTAGTGATCGTGACGGCAGACCCCAAAGCGTGGGAGAAAGAGCCTGCTCGATACTGGCAGAATGCGCCTCAAGAAGTGGCAGATCTTCTGGTGGGCTGGATGGGGCCATTTCACGAGGGCCGGGATTGGCTTCAGCGTGATGAAGCTCAGCGGTCTATCGGAATGGCGATGCAGACGATGATGCTCACGTCCAAGGACATGGGCTATGATTCCTGTCCCATGATCAGATTCGATATTGATGAA…	VEEATLLESTIQSPTSFNIQHWRFVIVREPDLRQKIRTELGNDQAQMTDASLLVIVTADPKAWEKEPARYWQNAPQEVADLLVGWMGPFHEGRDWLQRDEAQRSIGMAMQTMMLTSKDMGYDSCPMIRFDIDEVAKLINLPEDHVMGPMVAIGKGTQGAWAITTR
321	OM-RGC.v2.026801334	Others	Biota; Bacteria	3.63e-70	ATGGAAACAATCGAAGCTATTTACAAAAGAAGGTCGGTCAAATATTTCGACATAAAGCATAAACTTTCCAAACACGAAGAAAAAATCTTGCTCGAAGCTACCATTCAAGCACCTACCAGCTTCAACGTGCAACACTGGCGGATAGTTATTATCCGTGATTCTGACCTTCGTCAACAAATACGAGAAAAATACTGCCGTCAAGCACAGATAACAGATGCCTCTTTACTGTTGTTGTTTACTGCCGATACCCGAGCCTGGGCAAAAGATCCTCAGCGCTATTGGATAAATGCGCCGAAAGAGGTAACTGAAGATGTAATAAATGCAGTAGGCCCCTTTCACGAATCCAGAGGGAAACTGTTTCAACAAGAAGAAGCACAAAGGTCAATCGGTATGGCCATG…	METIEAIYKRRSVKYFDIKHKLSKHEEKILLEATIQAPTSFNVQHWRIVIIRDSDLRQQIREKYCRQAQITDASLLLLFTADTRAWAKDPQRYWINAPKEVTEDVINAVGPFHESRGKLFQQEEAQRSIGMAMQTLMLAAQELGYESCPMIGYELEGVKQMINL
322	OM-RGC.v2.027001624	Others	Biota; Bacteria	6.71e-65	AGTTTCAATGTGCAGCACTGGCGCTTAGTGATACTTCGCGACCCGTTACTACGTAAAAACATAAGAGAAGAATTTTGTAATCAGGCACAAATCACAGATGCTTCGCTCCTAGTGCTTTTTACCGCAGATGTAAAAGCATGGGCAAAGAGCCCAGAAAGATACTGGAAAGATGCAACGGAAGAAGTCTCAGAACAGCTAGTTAATGCGATTGGGCCGTTCCACGAGAATAACGGTGAACTATTTCAGCGAGACGAAGCGCACTGGTCCATTGGCATGGCGATGCAAACGCTAATGCTTGCAGCTCAAGACCTAGGATATCAAACGTGCCCCATGATCGGATTCAATATCGAGGGCGTTGCGCAACTAATTAACCTACCGGATGACCACGTCATGGGACCG…	FNVQHWRLVILRDPLLRKNIREEFCNQAQITDASLLVLFTADVKAWAKSPERYWKDATEEVSEQLVNAIGPFHENNGELFQRDEAHWSIGMAMQTLMLAAQDLGYQTCPMIGFNIEGVAQLINLPDDHVMGPMVAIGKGIKDPWPKPGQLPLNEIVHENSF
323	OM-RGC.v2.027251408	Others	Biota;	2.96e-39	ATGGAATCAATTAAATTGATATTTGATTTAGGATTTATGTACATGGATACTTTTGAAGCAATTTCTACTAGACGAGCAATTAAAAAATTTGACAACAGTTACAAAATGTCATCTGAACAAGTTGATTCTTTAATGAAATTAGCTATTCTTTCACCTACTAGTTACAATCAACAAAATTGGCGATTTGTCACCATTACTGATGAATTGATTAAAGAAAAAATCAGTGTTGCCGCACGAAATCAGGCTCAGCCTAAAGATGGCTCTTTAGTGATTTTGTTATGTGGAAACCTAAGTGCCTGGAAAGATGATCCTTTACGTTATTGGAAGAATTCTACTCCTGAAAAACAAGACCATGTCAAAACTGCATTGGAAAAAAAATATTCCAACAGTTCTGAAAAT…	MESIKLIFDLGFMYMDTFEAISTRRAIKKFDNSYKMSSEQVDSLMKLAILSPTSYNQQNWRFVTITDELIKEKISVAARNQAQPKDGSLVILLCGNLSAWKDDPLRYWKNSTPEKQDHVKTALEKKYSNSSENRRDEAMRSCGFAAQTIMLAARQMGLDSC
324	OM-RGC.v2.027279835	Others	Biota; Bacteria	1.1e-24	TTCATCGCGGCCCGGAATCCTGAGCTGAAAGCAGCGATGCAGGAAGCCGCGTGGGGACAACCCCAGGTGGGCAGCAGCTCGGTGGCCATACTGGTTACGGGAAAACTGAACGCCCACGAAGACGCGCCGAGGATCTATGCCGAGACTCCGGCCGAAGTACAAGAACAAATGCTGCCCATGATCGAGGGATTCTATGCCGAGAAAAGCCAGACCCAGCGCGACGAAGCCATCCGCAGTGCGTCCATGGCCGCCATGGCCCTCATGCTTTCTGCCAAGGACCTGGGTTTCGAAACAGGACCCATGATTGGTTTCGATCCCGACGCCATGGCCAAACTCCTCCATCTTCCTGAAAACTATATTCCGGTCATGCTGATTGTGCTCGGTAAGGGCGAAGCCCCC…	FIAARNPELKAAMQEAAWGQPQVGSSSVAILVTGKLNAHEDAPRIYAETPAEVQEQMLPMIEGFYAEKSQTQRDEAIRSASMAAMALMLSAKDLGFETGPMIGFDPDAMAKLLHLPENYIPVMLIVLGKGEAPTRARAYRHPLHDVVKIDYFDGEGLGGG
325	OM-RGC.v2.028419128	Others	Biota;	1.97e-33	ATGGCACCAATTAAATTGACATTTAATTTAAAGCATATCAGTATGGATACTTTTGAAGCAATTTCTACTAGACGAGCAATTAAGAAATTTGATAACAGTTACAAAATGACATCTGAACAAGTTGATTCTTTAATGAAACTAACTATTCTCTCACCTACTAGTTATAATCAACAAAATTGGAGATTTGTTACTATAACTGATGAAATAATTAAAAATAAAATTAGTATTGCAGCTAGAAATCAAGCTCAACCTAAAGATGGATCTTTAGTAATTTTACTATGTGGGAATCTTAATGCTTGGAAAGACAACCCTTTACAATACTGGAAAAACTCTACTCCTGAAAAACAAGAACATGTTAAAAATGCCCTAGAAAAAAAATATGCTAATAGTTCTGAAAAT…	MAPIKLTFNLKHISMDTFEAISTRRAIKKFDNSYKMTSEQVDSLMKLTILSPTSYNQQNWRFVTITDEIIKNKISIAARNQAQPKDGSLVILLCGNLNAWKDNPLQYWKNSTPEKQEHVKNALEKKYANSSENRRDEAMRSCGFAAQTIMLAA
326	OM-RGC.v2.028964910	Others	Biota;	2.23e-39	GAAAAAATTGGAATTGCTGCAAGAAATCAGGCACAACCTGTGGATGGTTCTTTGGTCATATTGTTATGTGGAAACATGAATGCCTGGAAGGAAGATCCTTTGAGATATTGGAAAAACCATCCTGCTGAAAAACAAGAATTAGTTAAAGCCTCTTTGGAAAAAAAATATTCTGATAGTTCTCAAAATCGACGTGATGAAGCAGTTCGTTCTTGTGGATTTGCAGGCCAAACCATAATGCTTGCAGCAAAACAAATGGGTCTTGATTCTTGTCCAATGGTTGGATTTGATTATGAACAAATGGCAGAAATTATCAATCTTCCTGATAATCATTTAATTGTTTTAATGATTGTTGTTGGGAAAGCTCTTGAACCTGCCAAAGAACGTGGCGGCCAATTGATT…	EKIGIAARNQAQPVDGSLVILLCGNMNAWKEDPLRYWKNHPAEKQELVKASLEKKYSDSSQNRRDEAVRSCGFAGQTIMLAAKQMGLDSCPMVGFDYEQMAEIINLPDNHLIVLMIVVGKALEPAKERGGQLILDEVVFKNKFNSQNL
327	OM-RGC.v2.028967998	Others	Biota; Bacteria	2.2e-43	ATGAATACGCTTGATGCCATAAAAAAGAGAAGATCTATAAAACACTTCGATCCAAATCATCAAATAAATGATTCTGAGATTCAATTATTAATGGATCATGCAATATTATCACCTACTTCTTTTAATATTCAAAATTGGCGGTTTGTTTTAGTGACTGATGAAAATCAGAAATCAGAAATTAAAAAGGCTTCTTATGGTCAAAATCAAATGTCAGACGCCTCCCTTCTCATTGTCATATGTGCAGACCTAGAGGGGCATAAATATGCTGACAAGTGCTGGTCTAATGCTCCTAAAAATGTACAAAAAATAATAGTTCCAATGGTACATGATGCATACAGGAACAAACCTAATAAACAAAATGATGAAGCCTTAAGATCTACAGGAATTGTAGCTCAAACC…	MNTLDAIKKRRSIKHFDPNHQINDSEIQLLMDHAILSPTSFNIQNWRFVLVTDENQKSEIKKASYGQNQMSDASLLIVICADLEGHKYADKCWSNAPKNVQKIIVPMVHDAYRNKPNKQNDEALRSTGIVAQTIMLAAKSIDYDTCPMI
328	OM-RGC.v2.029229518	Others	Biota;	3.95e-42	ATGGATACTTTTGATGCAATTAAAACAAGACGTGCAATTAAAAAATTTGATAGCAGTTACAAAATGACTGATGAACAAGTTCAATCTTTGATGAAACTTACCTTGCTTTCTCCTACCAGTTACAATCAACAAAATTGGAGATTTGTTACTGTAACTGATCAGGCAGTCAAAGAAAAAATTCATGTCGCTGCTCGTAATCAAGCTCAACCATTAGATGGCTCATTAGTAATTTTACTATGCGGAAACATGAATGCCTGGAAAGACGATCCTATGAGATACTGGAAAAATCATCCTCTGGAAAAACAGGAACATGTCAAAGAAGCAATGCATAAGAAATACTCTGATAGCCCTCAAAACAGACGTGATGAAGCAATACGTTCTTGTGGATTTGCAGCACAA…	MDTFDAIKTRRAIKKFDSSYKMTDEQVQSLMKLTLLSPTSYNQQNWRFVTVTDQAVKEKIHVAARNQAQPLDGSLVILLCGNMNAWKDDPMRYWKNHPLEKQEHVKEAMHKKYSDSPQNRRDEAIRSCGFAAQTIMLAAKQMGLDSC
329	OM-RGC.v2.029341219	Others	Biota; Bacteria	1.49e-25	TTGGATTTTTTTGAACTTGCAGCCGCCCGACATAGTGTCCGTAAATATGAACCAGGTATCGAGATCAACGACACCGATCTGCGACAAATATTCGATACCGTGATCCTCAGTCCGAGCTCATTTAACATCCAGCACTGGAAGTTTGTGGTCGTACGCGACCAGCCGGCTAAGCAACGGTTACGTGAGGTCTCTTACGGTCAGGCCCAGGTTGAGGACGCCGCCGCGGTGATTGTGGTTTGCGGCACCCTCGATGCCTATCGTGACGCGCCTAGAATTTACGGTGATGCGGATGAAGCAACGCAGCAGAAATACGTACCTATGATAGAAGGATCATATGACGGGCAAGAAGCGCTGCAGCGAGAAGAAGCGGTACGTTCTGGCGCGCTAGCGGCGATGTCG…	LDFFELAAARHSVRKYEPGIEINDTDLRQIFDTVILSPSSFNIQHWKFVVVRDQPAKQRLREVSYGQAQVEDAAAVIVVCGTLDAYRDAPRIYGDADEATQQKYVPMIEGSYDGQEALQREEAVRSGALAAMSLMYAAKAVGWDSG
330	OM-RGC.v2.029580558	Others	Biota;	5.04e-37	AATAAAATTAGTATTGCATCTAGAAATCAGGCTCAACCTAAGGATGGCTCTTTAGTAATTTTGTTATGTGGGAATCTTAATGCCTGGAAAGACAATCCTTTACAATATTGGAGAAATTCTACTCCTGAAAAACAAGAACATGTAAAAAATGCACTGGAAAAAAAATATGCCGATAGTTCTGAAAACAGACGTGATGAGGCAATGCGCTCTTGCGGTTTTGCGGCTCAAACTATAATGCTTGCTGCTAGACAAATGGGATTGGATTCATGCCCTATGGTTGGCTTTGAATATGATGAGATTGCAAAAATTATCCAATTACCTGAGGACCATCTTATAGTTTTGATGGTAGTTGTAGGTAAATCATCTGAACCTGCTGGAGTTAGAGGTGGTCAATTGGAT…	NKISIASRNQAQPKDGSLVILLCGNLNAWKDNPLQYWRNSTPEKQEHVKNALEKKYADSSENRRDEAMRSCGFAAQTIMLAARQMGLDSCPMVGFEYDEIAKIIQLPEDHLIVLMVVVGKSSEPAGVRGGQLDLDDVVFKNHFN
331	OM-RGC.v2.029820268	Others	Biota; Bacteria	2.48e-51	ATGCAAACTTTTGAGGCTATAAAATCTAGAAGATCGATTAAACACTTCGACCCTACGCACAATATAAGCGATGCCGAGATTAAAAAGCTTATGGAGGCCACTTTATTATCCCCCACTTCTTTCAATATCCAGAACTGGCGCTTCGTCATAGTGAACGATCGAGCAAAACGACAAAAAATTTTCGAAGCAAGCTATCACCAGGCCCAAGTAAAAGACGCTTCGATGTTGGTTGTTTTATGCGCTGATTTAAGGGCACATGAGAAGAAACCTGAACGCTATTGGCGCAACGCACCTCAAGAGGTGCAAGATAAACTAATTCCTATGATCGTAGGATTTTATGGGAAGAACAAAGAATTGCAACGTGACGAAGCAATGAGATCGACAGGTATCGCCGCACAA…	MQTFEAIKSRRSIKHFDPTHNISDAEIKKLMEATLLSPTSFNIQNWRFVIVNDRAKRQKIFEASYHQAQVKDASMLVVLCADLRAHEKKPERYWRNAPQEVQDKLIPMIVGFYGKNKELQRDEAMRSTGIAAQTLMLAAKDMG
332	OM-RGC.v2.029876297	Others	Biota; Bacteria	8.32e-51	ATGGATACATTTAAAGCTATTACGGAGCGCCGCTCCATTAAACACTATGATCCCGATCATATCATATCATCGGCTGAAGTGAAGCGACTAATGGAGTTAGCCTTACTATCACCAACTTCATTTAATATGCAAAATTGGCGTTTTGTTGTAGTGAGCAATGCAAAGACAAAACAAGCGATTCGTAAAGCAGCTTGGAATCAAGCTCAGTGCAGTGAGGCCTCCATCGTAATACTTTTGTGCGCCGATCTTGATGCGCACAAAGATCCAGAGCGCTACTGGGCTAATGCTGCAAAGGAAACTCGTGATGCCCTCGTGCCAATGATTACCTCCTTTTATGAAGATAAACCACAGCTAAGAAATGACGAAGCAATGCGTTCCATTGGAATTGCAGCACAAACA…	MDTFKAITERRSIKHYDPDHIISSAEVKRLMELALLSPTSFNMQNWRFVVVSNAKTKQAIRKAAWNQAQCSEASIVILLCADLDAHKDPERYWANAAKETRDALVPMITSFYEDKPQLRNDEAMRSIGIAAQTLMLGAKAMG
333	OM-RGC.v2.031636511	Others	Biota;	6.52e-31	ATGGATACTTTTGAAGCAATCTCTACTAGACGAGCAATTAAAAAATTTGATAGCAATTACAAAATGACCTCCGAACAAGTTGATTCTATAATGAAATTAGCCATTCTTTCACCCACTAGCTACAATCAACAAAATTGGAGATTTGTTACTATTACTGATGATATAATTAAACAAAAAATTAGTGTTGCAGCTCGAAATCAGGCACAACCTAAAGATGGATCTTTGGTAATTTTGTTGTGTGGAAATCTAATTGCTTGGAAAGATGAACCTTTACGTTATTGGAAAAACTCTACTCCTGAAAAACAGGATCATGTGAAAAATGCATTGGAAAAAAAATATGCAGCTAGTTCTGAAAATAGACGTGATGAAGCAATGCGTTCTTGTGGATTTGCA	MDTFEAISTRRAIKKFDSNYKMTSEQVDSIMKLAILSPTSYNQQNWRFVTITDDIIKQKISVAARNQAQPKDGSLVILLCGNLIAWKDEPLRYWKNSTPEKQDHVKNALEKKYAASSENRRDEAMRSCGFA
334	OM-RGC.v2.032009531	Others	Biota; Bacteria	5.69e-40	ATGCTGGTGCTTTTTACAGCCGATGTTAAGGTATGGGCAAAAGGGCTGGAGCGATATTGGCGCAATGTCCCCTCGGACATAGCAGACCAAGTATCCGGGGCAATAGGGCCTTTCCATGAGAAACGAGGCGATCAATTCCAACGCGATGAAGCGCATCGGTCGGTCGGCATGGCGATGCAGACCTTAGTGCTCGCGGCTCAAAGCCTGGGATACCAGTCGTGTCCCATGATTAGCTTCGACGTCGAGGGCGTGGCAAAATTGATCAATCTGCCCACATATTACGTCATGGGCCTGATGGTAGCTGTAGGTAAAGGAATCAAAGAGCCGTGGGCTAAGCCGGGCCAACTATCGCTCGGCGAAATCGTATTTGAGAATTCTTTTTAG	MLVLFTADVKVWAKGLERYWRNVPSDIADQVSGAIGPFHEKRGDQFQRDEAHRSVGMAMQTLVLAAQSLGYQSCPMISFDVEGVAKLINLPTYYVMGLMVAVGKGIKEPWAKPGQLSLGEIVFENSF
335	OM-RGC.v2.032270700	Others	Biota; Bacteria	9.59e-44	ATGAATGTTTTTGATGCTATAAAAGAGCGCCGTGCGGTTAAGCATTTTGATGCTGAACACGAGATGCCCGAAGCAGATTTTAAAAAATTAATGACCGTGGCGATGCAGTCGCCCACTTCCTTTAATATTCAGAACTGGCGCTTTGTCCATGTGACAGACAAAGAAAAGCGTGCGCAAATTCGTGACGCCGCATGGGGGCAAGCCCAAGTAACAGACGCTTCTGCGCTTCTTGTTCTGTGCGCGGATGTCAAGTCATGGGACAAAGACCCTGCGCGTTATTGGCGCAACACGCCGCAGGAAACCACCGATCTGATGGTCTCTATGATAAAGCCTTTCTATGAAGGTAAAGAATGGTTGCAGCGTGATGAAGCGATGCGC	MNVFDAIKERRAVKHFDAEHEMPEADFKKLMTVAMQSPTSFNIQNWRFVHVTDKEKRAQIRDAAWGQAQVTDASALLVLCADVKSWDKDPARYWRNTPQETTDLMVSMIKPFYEGKEWLQRDEAMR
336	OM-RGC.v2.032555520	Others	Biota; Bacteria	3.78e-46	ATGGAAATCATAGAAGCAATTTATAAAAGACGGTCCGTCAAGCATTTTGACAGCACACATCGATTATCTAAACGAGAAGAAAAAATTTTATTAGAAGCTACAATTCAGGCACCAACAAGTTTCAATGTACAGCATTGGCGATTGGTTATACTACGCGACCCGATTCTCCGCCAAAAAATACGAGAAGAATACTGTCGCCAAGCACAGATAACAGATGCCTCCTTACTCGTGTTGTTCACGGCTGACACTAAAGCTTGGGCAAAAAACCCTAAACGATATTGGATAAATGCCCCGATAGACGTCACCGAAGATGTAGTAAATGCTGTCGGACCTTTTCACGAATCCAGAGGAAAAATTTTTCAACAGGAAGAA	MEIIEAIYKRRSVKHFDSTHRLSKREEKILLEATIQAPTSFNVQHWRLVILRDPILRQKIREEYCRQAQITDASLLVLFTADTKAWAKNPKRYWINAPIDVTEDVVNAVGPFHESRGKIFQQEE
337	OM-RGC.v2.034279817	Others	Biota; Bacteria	8.62e-36	ATGAACACATTTGACGCCATTAGAGAACGCCGATCCATAAAACACTACGATCCAACGCACGAGATGTCCGACGAGGAAATCGAGCAGTTAATCAGCCTCGCGGCCCTTTCCCCCACTTCCTTCAATATGCAGAACTGGCGCTTCGTCGTCATCACTGACAAAGATAAACGGCAACAACTCCGAGAAGCCGCTTGGAACCAAGCCCAGGTCACCGACGCCTCAATTGTCGTTCTCCTCTGTGCAGATCTCAAAGCCCATGCCAACAACCCAGAACGCTACTGGGTCAACGCACCCGAAGAAGTAAGCAAGGTTCTCGTCCCTATGTTGACTGGTTTCTAC	MNTFDAIRERRSIKHYDPTHEMSDEEIEQLISLAALSPTSFNMQNWRFVVITDKDKRQQLREAAWNQAQVTDASIVVLLCADLKAHANNPERYWVNAPEEVSKVLVPMLTGFY
338	OM-RGC.v2.034319442	Others	Biota; Bacteria	5.36e-41	CCAGAGCGATACTGGGCCAACGGCCCTGGGGACATATCTCATTTGCTCCCCGATGCCATGGCAGGCTTCTACCAAGAGCGCGAGTGGCTGCAAAAAGACGAAGCGCAACGATCGATTGGGATGGCGATGCAAACCCTGATGCTCGTCGCTCAGGATATGGGCTATGACTCTTGTCCGATGATCGGCTATGAGATTGAAAATGTGGCCAAATTAATTAACCTTCCCGAGGATTTTGTCATGGGTCCCATGGTGGCGATTGGCAAAGCGATCAAGAAACCATGGCCCAAACCCGGTCAACTCCCGCTCGAAGAGCTAGTGTACGAAAATTCCTTCTAA	PERYWANGPGDISHLLPDAMAGFYQEREWLQKDEAQRSIGMAMQTLMLVAQDMGYDSCPMIGYEIENVAKLINLPEDFVMGPMVAIGKAIKKPWPKPGQLPLEELVYENSF
339	OM-RGC.v2.035524066	Others	Biota; Bacteria	5.08e-36	GCCGAGATCAGCGAGATGCTCGTGGGCATGACCAAGTCGTTCTACGATGGCAAGCCAACACTCCAGCGCGACGAAGCCATGCGGTCCTCGGGCATCGCGGCCCAGACCATCATGCTGGGCGCCAAGGCCATGGGCTACGACTCCTGCCCCATGATCGGTTTTGATCCCGAGGGCGTGGCCGAGGCGATCAATCTGCCCGAGAACCACGCGATCGGGATGATTGTCGTCGTGGGCAAAAAGCTCAAAGACGCCCAGCCCCGCGGCGGCCAAGTGCCCTACGAAGAGGTTGTCCTTACCGATCGGTTCGCATAA	AEISEMLVGMTKSFYDGKPTLQRDEAMRSSGIAAQTIMLGAKAMGYDSCPMIGFDPEGVAEAINLPENHAIGMIVVVGKKLKDAQPRGGQVPYEEVVLTDRFA
340	OM-RGC.v2.035620898	Others	Biota; Bacteria	3.59e-13	ATGTCTGAGAATTATTTGAAACTGGTTGAAGCACGCCGCGCCATTAAAGAATTTGATAATGAACATGTTTTGCCGGAAGAGGATCTGAACAAGATCCTGACCGCAGTACATTTTACGCCAACCGCCTATAACCTACAAAATTATCGTTTTGTTGTTGTACAGGATAAAGAAGTTCGTCATAGCGATGATTTTATGGCAGCAGGATGGAACCAGCCGAAAATGGCAACCTCCTCGGCATTAATTATCCTTTGTGCCGATAAAGATTCATGGAAGAAAGATGCGCGCCGTGTATGGGAAAGCGCAGGCAAAGAT	MSENYLKLVEARRAIKEFDNEHVLPEEDLNKILTAVHFTPTAYNLQNYRFVVVQDKEVRHSDDFMAAGWNQPKMATSSALIILCADKDSWKKDARRVWESAGKD
341	OM-RGC.v2.036103547	Others	Biota; Bacteria	1.21e-34	GAGCTCCTCGTCAACTGGATGGGCCCCTTCCACGAGGGCAAGGAGGAGCTCCAGCGCGACGAGGCCCAGCGCTCCATAGGCATGGCGATGCAGACCTTGATGCTCGCAGCCAAGGGCATGGGCTACGACTCCTGCCCCATGATCGGCTTCGACCACGAGGCGGTCGCGAGGCTGATCAACCTCCCGGCGGACCACGTGATCGGGCCCATGGTCGCGATCGGCAAGGGGCTCAAGCCGGCCTGGCCCAAGCCCGGCCAGCTCCCGCTCTCGGAGGTCGTGATCCGCGATCGCTTCCCCGGCTAA	ELLVNWMGPFHEGKEELQRDEAQRSIGMAMQTLMLAAKGMGYDSCPMIGFDHEAVARLINLPADHVIGPMVAIGKGLKPAWPKPGQLPLSEVVIRDRFPG
342	OM-RGC.v2.036525391	Others	Biota; Bacteria	3.75e-44	ATGGAAACCATTAAAGCCATTTATAAAAGACGTTCGGTCAAACATTTCGACAGTGAGCATCAACTTTCTAAACGAGAAGAAAAGATTTTGCTGGAAGCTACCATTCAAGCACCAACTAGCTTCAATGTACAACATTGGCGAATAGTCATTCTCCGCGACCCCGATCTCCGTCAACAAATACGCGAAAAATACTGTGGTCAAGCACAAATAACTGATGCCTCTTTACTCGTATTGTTCACCGCCGACACGAGAGCCTGGGCAAAAGATCCCCGACGTTATTGGATAAATGCCCCC	METIKAIYKRRSVKHFDSEHQLSKREEKILLEATIQAPTSFNVQHWRIVILRDPDLRQQIREKYCGQAQITDASLLVLFTADTRAWAKDPRRYWINAP
343	OM-RGC.v2.036552520	Others	Biota; Bacteria	5.83e-30	CCAATGATTACCTCTTTTTATGAAGATAACCCACAACTAAAAAATGACGAAGCAATTCGCTCCATTGGTATTGCAGCACAAACATTAATGTTAAGCGCTAAAGCTATGGGTTACGACAGTTGTCCAATGATAGGATTTGATACAAAAAAGGTTGGTGAAATCATAGATCTCCCAAAGAACCACTTAATTGGTATGATGCTAACTATCGGCAAAGCAATTAAACCAGCAAACAAGCGAGGAGGACAACTAGCTTTCAACCAAGTCGTCTTTAATGAAAGTTTTAGCCATCAATAA	PMITSFYEDNPQLKNDEAIRSIGIAAQTLMLSAKAMGYDSCPMIGFDTKKVGEIIDLPKNHLIGMMLTIGKAIKPANKRGGQLAFNQVVFNESFSHQ
344	OM-RGC.v2.036568702	Others	Biota;	1.2e-25	ATGGATACTTTTGAAGCAATTTCTAGTCGACGTGCGATTAAAAAATTTGACAATAGTTACAAAATGACATCGAACCAAGTTAATTCTTTAATGAAATTGGCTATTCTATCTCCCACTAGTTATAATCAACAAAATTGGAGATTTGTTACTATTACAGATGAAAAAATTAAAAATGAAATTAGTGTTGCGGCTAGAAATCAGGCCCAACCTGCCGATGGTTCTTTGGTAATTTTACTGTGTGGAAATCTAAATGCTTGGAAAGAAAACCCTTTAAGATATTGGAAAAATTCCACT	MDTFEAISSRRAIKKFDNSYKMTSNQVNSLMKLAILSPTSYNQQNWRFVTITDEKIKNEISVAARNQAQPADGSLVILLCGNLNAWKENPLRYWKNST
345	OM-RGC.v2.036738904	Others	Biota; Bacteria	3.63e-30	CTCGTCCCTATGTTGACTGGTTTCTACGATGACAACGCCTCTTTACAACGCGATGAAGCCCTACGCTCTTGCGGCATAGCAGGCCAAACCCTCATGCTCGCCGCCAAGTCCATGGGCTACGACACCTGCCCCATGATCGGATTCGACATCGAAAAAGCCGCCAAAATCGTCAATCTACCAGAAAACCACTGTATCGGGTTCATGATCACAGTTGGCAAAGCAGCCACACCCGCTCAAGCACGGGGCGGTCAACTCCCACTTGACGAGATTTTACTCCGAGACTCTTTCTAA	LVPMLTGFYDDNASLQRDEALRSCGIAGQTLMLAAKSMGYDTCPMIGFDIEKAAKIVNLPENHCIGFMITVGKAATPAQARGGQLPLDEILLRDSF
346	OM-RGC.v2.038080778	Others	Biota; Bacteria	1.09e-25	ATGCAAACTTTTGAAGCAATAGAATCCCGAAGATCAATTAAACATTTCGACCCCAAACATGAATTTAGCGAACAAGAAATTAAGAAGTTAATGGGAGCTACCTTACTTTCTCCTACGTCATTCAATATTCAAAATTGGCGTTTCGTTGTAGTGCGAGATAAAGAAAAACGACAGCAAATCTTCGAGGCTAGTTATTACCAGGCTCAAGTAAAAGATGCCTCTCTTTTAGTAGTTTTGTGCGCAGATCTAAAAGCTCACGAAAAG	MQTFEAIESRRSIKHFDPKHEFSEQEIKKLMGATLLSPTSFNIQNWRFVVVRDKEKRQQIFEASYYQAQVKDASLLVVLCADLKAHEK
347	OM-RGC.v2.038565186	Others	Biota; Bacteria	3.28e-26	ATGGAGACCAAACAAGCCATCCGTGAAAGACGAGCCATTAAACATTATGACCCCGATTTTGAAATCCCCGAACAAGACCGTGAAGAATTAATCGATCTCGCTCTACAAGCTCCGACCTCTTTTAATATCCAACATTGGCGCTTTGTAATGGTCGAAGATCCAGAATTAAGAAAACAATTACGTGAGGCAGCTTGGGATCAGGCACAAGTAACCGATGCCTCGCTTTTATTTATTTTGTGCGCTGATGTTAAAGCA	METKQAIRERRAIKHYDPDFEIPEQDREELIDLALQAPTSFNIQHWRFVMVEDPELRKQLREAAWDQAQVTDASLLFILCADVKA
348	OM-RGC.v2.038697701	Others	Biota;	2.8e-14	ATGGAATCAATTAAATTGATATTTAATTTAGAAATTATGAACATGGATACTTTTGAAGCTATCTCCAGTAGACGAGCAATTAAAAAATTTGACAACAGCTACAAAATGACGTCTGAACAAGTTAATTCTTTGATGAAATTAGCTATTCTTTCACCTACTAGTTATAATCAACAAAATTGGCGATTTGTTACTATCACTGATGAATCAATTAAACAAAAAATCAGCATTGCTGCCAGAAATCAGGCTCAACCTAAA	MESIKLIFNLEIMNMDTFEAISSRRAIKKFDNSYKMTSEQVNSLMKLAILSPTSYNQQNWRFVTITDESIKQKISIAARNQAQPK
349	OM-RGC.v2.039490807	Others	Biota; Bacteria	1.26e-20	ATGCAAACTTTAGAAGCGATAAAAGAGAGAAGATCCGTTAAGCATTTTGACCCAAATCATAAGCTTACCGAAGATGAGATTAAAAAATTATTTGAGATGGCTAAACTCTCGCCGACCTCTTTCAATATACAAAATTGGCGTTTTGTTTATGTTGATGACAAGGCCATTCAAGCCCAGCTAAGAGCTGCTGCATGGAACCAAGCACAAGTCGAAGATGCATCTGGCACGATTGTTGTATGT	MQTLEAIKERRSVKHFDPNHKLTEDEIKKLFEMAKLSPTSFNIQNWRFVYVDDKAIQAQLRAAAWNQAQVEDASGTIVVC
350	OM-RGC.v2.039585892	Others	Biota; Bacteria	8.85e-27	GAAGCTCAGCGTTCCATTGGAATGGCAATGCAGACCTTAATGTTGGCAGCACAATCATTAGCCTATGATTCATGTCCAATGATTGGCTATGAATTGGAAGGTCTAAAAAAGTTAGTCAAACTTCCGAAAGACTATGTTATCGGGCCCATGGTAGCCATTGGTAAAGGCATAAAAACCCCATGGCCCAAACCAGGCCAATTATCTATAAATGAGATTGTGTTCGAAAACTCACTATAA	EAQRSIGMAMQTLMLAAQSLAYDSCPMIGYELEGLKKLVKLPKDYVIGPMVAIGKGIKTPWPKPGQLSINEIVFENSL
351	OM-RGC.v2.039821889	Others	Biota; Bacteria	1.24e-28	GCGCAGCGTTCCATCGGCATGGCGATGCAGACGATCATGCTCGCCGCGAAGGACATGGGCTACGACTCGTGCCCGATGATCGGGTTCGACATCGAGAAGGTCGCGGAGCTGATCAACCTGCCCGACGACCATGTGATGGGCCCGCTGATCGCGATCGGGAAGGGCACGAAGCAGCCCTGGCCGAAGCCCGGGCAGCTGCCGCTCAGCGAGGTCGTGATCACCAACCGGTTCTGA	AQRSIGMAMQTIMLAAKDMGYDSCPMIGFDIEKVAELINLPDDHVMGPLIAIGKGTKQPWPKPGQLPLSEVVITNRF
352	OM-RGC.v2.039832081	Others	Biota; Bacteria	3.13e-25	GCGCTCCGTTCAATTGGAATTGCTAGCCAAACCATTATGTTGGCCGCTAAAGCATTAGGATACGATTCATGCCCAATGGTCGGTTTTGACTCCGCTAAGGTAGCAGAGCTTATCCAGCTTCCCAAGGATCACATGATTGGCATGATGATCACCATTGGAAAAGCAACTGAATCTGCAAGCCCGAGAAGTGGCCCTATGCCCCAAGAAGAAATTTGCTTTAGGAACCAATTCTAA	ALRSIGIASQTIMLAAKALGYDSCPMVGFDSAKVAELIQLPKDHMIGMMITIGKATESASPRSGPMPQEEICFRNQF
353	OM-RGC.v2.039860109	Others	Biota; Bacteria	5.08e-26	GCGATGCGTTCGATCGGCATCGCCATGCAGACCCTGATGATCGCCGCGACCGGAATGGGCTACGAGTCCTGCCCGATGATTGGCTTCGACCACACCAAGGTCGCTCAGCTGATCAAACTACCAGCCGATCACGTCATTGGTCCGCTCGTTGTGGTTGGGCGCGGCACCAAGGAAGCATGGCCGAAGCCGGGCCAGTTGGATCTTGAGCAGGTCGTGGTGAAGAACCACTTCTGA	AMRSIGIAMQTLMIAATGMGYESCPMIGFDHTKVAQLIKLPADHVIGPLVVVGRGTKEAWPKPGQLDLEQVVVKNHF
354	OM-RGC.v2.040214764	Others	Biota; Bacteria	9.05e-30	ATGGACGTCCTGACCGCGATCTACGAGCGCCGCTCGATCAAGCAATACGACCCCGAGCACCGGCTGAGCGAGGAGGAGATCACCAAGCTCCTCGAGGCCGCGATCCAGTCGCCGACCAGCTTCAACATTCAGCACTGGCGCTTCGTCGTCGTCGCCGACCCCGAGCTGCGGAAGCAGATCCGAGCCGCGGGGAACGACCAAGCCCAAATGACCGAGGCCTCGCTCCTC	MDVLTAIYERRSIKQYDPEHRLSEEEITKLLEAAIQSPTSFNIQHWRFVVVADPELRKQIRAAGNDQAQMTEASLL
355	OM-RGC.v2.041641612	Others	Biota;	5.03e-13	ATGGATACATTTGAAGCAATTTCTACTAGACGTGCAATAAAAAAATTTGATAATACATACAAAATGACCTCTGAACAAGTTGAATCTTTGATGAAACTAGCTATTCTTTCGCCTACTAGTTACAATCAACAAAATTGGAGATTTGTTACTATAACTGATGAGCAAATAAAAAATAAAATTAGTATTGCAGCTAGAAATCAGTCA	MDTFEAISTRRAIKKFDNTYKMTSEQVESLMKLAILSPTSYNQQNWRFVTITDEQIKNKISIAARNQS
356	OM-RGC.v2.041936079	Others	Biota; Bacteria	2.31e-17	ATGTTAGCGGCACAAGAATTAGGTTATGAATCCTGCCCAATGATTGGCTATGAATTAGAAGGCGTAAAACGGATGATTAATCTACCCAAAGACTATGTCATTGGACCTATGGTAGCCGTTGGAAAAGGCATAAAAGCACCGTGGCCTAAGCCTGGACAATTACCACTAGACGACATAGTTTTCGAAAATACATTATGA	MLAAQELGYESCPMIGYELEGVKRMINLPKDYVIGPMVAVGKGIKAPWPKPGQLPLDDIVFENTL
357	OM-RGC.v2.042274178	Others	Biota; Bacteria	2.1e-22	ATGGACACATTGGATGCTATTTACGGTCGACGGGCAGTGAAGCACTTTGATCCGAATTACGAAATAAGTGAAGCCGATACGCAAAGGCTTCTTGAGGTTACGATTCAATCGCCAACTTCGTTTAATATCCAGCATTGGCGTTTCGTAGTAGTCAGAGACCCAAGCCTCCGAAAAGAAATAAGGGCCGTAGGC	MDTLDAIYGRRAVKHFDPNYEISEADTQRLLEVTIQSPTSFNIQHWRFVVVRDPSLRKEIRAVG
358	OM-RGC.v2.045090656	Others	Biota; Bacteria	2.1e-14	ATGCATGCCATAGAAGCAATCTATGCAAGACGATCAGTAAAATACTTTGATGCGCGCCACGCTCTTACGGATGCTGAAGAGCGAAAATTGTTAGATGCAACCATTCAGGCACCCACGAGTTTCAATGTGCAGCACTGGCGC	MHAIEAIYARRSVKYFDARHALTDAEERKLLDATIQAPTSFNVQHWR
359	OM-RGC.v2.011447061	Planctomycetes	Biota; Bacteria; Planctomycetes; Planctomycetia; Planctomycetales; Planctomycetaceae; Gimesia; Gimesia maris DSM 8797	3.22e-78	ATGTTGGATCGGGAAAGAATGTGCATTCACTCCGCGGAAATCCATCAATTCAGCGGTTTTCCTGCCGGACAAATTCCGCAGAGAGTTTTATTCGCCGCTTTTTTTGCCTATGATAACAGGCGCTTTTCCGCTTCATCAGGTTACCAGAACATAAAGAGAAAACGAATTATAATGGATATCTTAAAGGCAATCGAGGAAAGACGTTCGATCAAAAGTTATGATCCCGATCACAGGATGACCGAAGAGGAAATCCAGAAACTGCTTTCCTATACTCTGCTCTCTCCGACCGCCTTTAATATTCAACATTGGCGATTTGTGGTGGTCAAAGATCCCGAATTGCGACAAAAAATCCGGGACGTCTCCTGGAATCAGGCACAGGTGACCGACGCTTCGCTGCTG…	MLDRERMCIHSAEIHQFSGFPAGQIPQRVLFAAFFAYDNRRFSASSGYQNIKRKRIIMDILKAIEERRSIKSYDPDHRMTEEEIQKLLSYTLLSPTAFNIQHWRFVVVKDPELRQKIRDVSWNQAQVTDASLLVVICADLKAWEKDPHRYWQNAPEPVQKALVPMILSYYKDDKQIERDEALRSCGMAAQTLMLVAKEMGYDTCPMDGFDFEKVGELINLPDDYLISMFIVVGKAVRPANERAGQLPFEEVVIYDRFEEK
360	OM-RGC.v2.012025118	Planctomycetes	Biota; Bacteria; Planctomycetes; Planctomycetia; Planctomycetales; Planctomycetaceae; Gimesia; Gimesia maris DSM 8797	6.7e-79	ATGTGTGTTCACGCTGCGGAAATTCCTCAATTCAGCGGTTTTCCTGCCGGACAGATTCCGCAGAGAGTTTTATTCGCCGCTTTTTTTGCCTATGATAGCATGCGCATTTCCGCTTCATCAGGTTACCAGAACATAAAGAGAAAACGAATTATAATGGATATCTTAAAGGCAATCGAGGAAAGACGTTCGATCAAAAGTTATGATCCCGATCACCGGATGACCGAAGAAGAAATCCAGAAACTGCTTTCCTACACTCTGCTCTCCCCGACCGCCTTTAATATTCAGCATTGGCGGTTTGTGGTGGTCAAAGATCCCGAATTGCGACAAAAAATCCGGGATGCCTCCTGGAATCAGGCACAGGTGACCGACGCTTCGCTGCTGGTCGTGATCTGTGCGGAT…	MCVHAAEIPQFSGFPAGQIPQRVLFAAFFAYDSMRISASSGYQNIKRKRIIMDILKAIEERRSIKSYDPDHRMTEEEIQKLLSYTLLSPTAFNIQHWRFVVVKDPELRQKIRDASWNQAQVTDASLLVVICADLKAWEKDPHRYWKNAPEPVQKALVPMILSYYKDDKQIERDEALRSCGMAAQTLMLVAKEMGYDTCPMDGFDFEKVGELINLPDDYLISMFVVVGKAVRPANQRAGQLPFEEVVIYDRFEEK
361	OM-RGC.v2.017390895	Planctomycetes	Biota; Bacteria; Planctomycetes	5.4e-12	ATGAATGTAAGTGGAGCAATAAGAAAGCGAAGGAGCATAAGGAAATTTAAACCTGACCCAATTCCGGAAGAAAAAATCAGGCTTTTACTTGAAAGTGCCAGGTTGGCACCATCAGGGACAAATACACAGCCCTGGAGATTTATAGTAGTTAAAGATGATGATACTAAGAGGGAGTTACAGGAAGCGGCACATAATCAGCGACATATAAAAAGCGCTCCCGTAATAATTGTCTGCTGTGCAGATTTAAAAGCATTCAAGGAGTTTCCGGAAAGAGTGGATGAGCTTATAGAATCGGGAGCACTTCCTGAGAGGACAAGGGAAGTATTTATTCCATACCTTAAGAAAGGTATGAGTACTGTTACGAAGGACGCTCTTATGATTGCTGCAGCGGCAAATGTA…	MNVSGAIRKRRSIRKFKPDPIPEEKIRLLLESARLAPSGTNTQPWRFIVVKDDDTKRELQEAAHNQRHIKSAPVIIVCCADLKAFKEFPERVDELIESGALPERTREVFIPYLKKGMSTVTKDALMIAAAANVAIAVEHIVLQAVEIGLGTCWVRWYEDNKIKEILDIPKHVEVMALLPVGVPDEEPSQRPRQELNKIVYSETYGEGYF
362	OM-RGC.v2.017445216	Planctomycetes	Biota; Bacteria; Planctomycetes	4.95e-13	ATGGATGTAAGTGAAGCAATAAAGAAACGCAGGAGCATAAGGAAGTTCAAGCCGGATCCAATTCCGGAAGAGAAGATCAGGCTTTTACTTGAAAGTGCCAGGCTGGCGCCATCAGGGACAAACACACAGCCATGGCGATTTGTTGTGATTAAAGATAATGATACTAAAAAGAAATTACAAGAGGCGGCACATAACCAAAGGCATATAGGACGTGCTCCCGTAATAATTGTCTGCTGCGCAGATTTAAAGGCATTTAAAGAATTTCCAGAAAGAGTGGATGAGCTTATTGAATCGGGCGCACTTCCTGAGAGGACGAGAGAAGTATTTATTCCATACCTTAGCAAAGGTATGGATACTGTTACAAAGGACGCTCTTATGGTTGCTGCAGCGGCAAATGTA…	MDVSEAIKKRRSIRKFKPDPIPEEKIRLLLESARLAPSGTNTQPWRFVVIKDNDTKKKLQEAAHNQRHIGRAPVIIVCCADLKAFKEFPERVDELIESGALPERTREVFIPYLSKGMDTVTKDALMVAAAANVAIAVEHIVLQAVEIGLGTCWVRWYEDNKVKEILDIPEHVEVMALLPIGVPDEDPSRRPRLELDQLVNGEKYGEGYF
363	OM-RGC.v2.017474593	Planctomycetes	Biota; Bacteria; Planctomycetes	2.45e-12	ATGAATGTAAGTGACGCAATAAGAACGCGAAGGAGTATAAGGAAATTTAGGCCGGATCCTATTCCGGAGGAAAAAATTAAACGTTTGCTTGAAAGCGCCAGATTAGCGCCATCAGGTACAAACACACAGCCCTGGCGGTTTATAGTGGTCAGGGATGATGGTGCAAAGACAAAGTTACAAAAGGCGGCACATAATCAGAGACATGTTAAACGTGCTCCTGTAATAATAGTCTGCTGTGCTGATCTGAAGGCATTCAAGGAATTCCCGGTAAGGGTGGATGAGCTTATAGAATCTGGCGCACTTCCTGAAAGAACGAGAGAAGTGTTTATTCCTTGCATTAAGAAGGGAATGGATACTGTTACAAAGGACGCCCTTATGGTTGCCGCTGCGGCAAATGTT…	MNVSDAIRTRRSIRKFRPDPIPEEKIKRLLESARLAPSGTNTQPWRFIVVRDDGAKTKLQKAAHNQRHVKRAPVIIVCCADLKAFKEFPVRVDELIESGALPERTREVFIPCIKKGMDTVTKDALMVAAAANVAIAIEHIVLQAVEIGLGTCWVRWYEDKEVKEILDIPDHIEVMALLPVGIPDEDPSQRPRLSLDEIVFSEKYGEKYF
364	OM-RGC.v2.018664186	Planctomycetes	Biota; Bacteria; Planctomycetes; Planctomycetia; Planctomycetales; Planctomycetaceae; Gimesia; Gimesia maris DSM 8797	1.15e-78	ATGGAAACCTTAAAAGCAATTGAAGCAAGACGTTCTGTCAAATCATACGATCCCGATCATCAGATGACCGACGAGGAAATCAACAAACTCCTCACTTATACGCTGCTTTCTCCCACAGCCTTTAATATTCAACACTGGCGATTTGTCGTAGTCAAAGATCCTGAATTGCGGCAGAAAATTCGCGAAGCCTCCTGGAATCAGGCACAGGTCACCGATGCATCCCTGCTGGTTGTCATCTGCGCTGACATGAAGTCCTGGCAGAAAGATCCGATGCGGTATTGGCAGAATGCCCCGGAACCGGTTCAGCAGGCGCTGGTCCCCATGATCTTGTCATTTTATAAAAACGAAGAACAATTGGAACGCGATGAAGCCCAGCGCTCCTGTGGCATGGCCGCTCAA…	METLKAIEARRSVKSYDPDHQMTDEEINKLLTYTLLSPTAFNIQHWRFVVVKDPELRQKIREASWNQAQVTDASLLVVICADMKSWQKDPMRYWQNAPEPVQQALVPMILSFYKNEEQLERDEAQRSCGMAAQTMMLVAKDMGYDTCPMDGFDFEKVADLINLPEDFLISMFVVVGKPIRPANERGGQLSLDEVLIYDRFE
365	OM-RGC.v2.018710106	Planctomycetes	Biota; Bacteria; Planctomycetes; Planctomycetia; Planctomycetales; Planctomycetaceae; Gimesia; Gimesia maris DSM 8797	3.11e-77	ATGGAAACCTTAAAAGCAATTGAAGCAAGACGTTCTGTCAAATCATACGACCCCGATCACCAGATGACAGACGAGGAAATCAATAAACTCCTCTCTTACACACTCCTGTCACCGACTGCCTTTAATATTCAACACTGGCGATTTGTCGTAGTGAAGGATTCCGAATTGCGTAAGAAAATTCGCGAAGCTTCCTGGAACCAGGCACAGGTCACTGATGCCTCTCTGCTGGTGGTGATCTGTGCCGACATGAAATCCTGGCAGAAAGACCCGATGCGGTACTGGAAGAATGCGCCAGAGCCGGTACAACAGGCACTGGTACCCATGATATTGTCATTCTACAAAAACGAAGAACAGCTGGAGCGCGATGAAGCCCAGCGTTCCTGTGGTATGGCCGCCCAG…	METLKAIEARRSVKSYDPDHQMTDEEINKLLSYTLLSPTAFNIQHWRFVVVKDSELRKKIREASWNQAQVTDASLLVVICADMKSWQKDPMRYWKNAPEPVQQALVPMILSFYKNEEQLERDEAQRSCGMAAQTMMLVAKDMGYDTCPMDGFDFEKVADLINLPEDFLISMFVVVGKPIRPANERGGQLSLDEVLIYDRFE
366	OM-RGC.v2.018796125	Planctomycetes	Biota; Bacteria; Planctomycetes; Planctomycetia; Planctomycetales; Planctomycetaceae; Gimesia; Gimesia maris DSM 8797	7.54e-79	ATGGAAACCTTAAAAGCAGTTGAAGCAAGACGTTCTGTCAAATCCTACGACCCCGATCATCGAATGACAGACGAGGAAATCCATAAACTCCTGTCTTATACGATGCTTTCTCCCACCGCTTTTAATATCCAGCACTGGCGTTTTGTCGTAGTGAAAGACCCTGAGTTGCGACAGAAAATCCGCGAAGCCTCCTGGAATCAGGCACAGGTGACCGATGCCTCCCTGCTGGTTGTGATTTGTGCTGATATGAAGTCCTGGCAGAAAGATCCGATGCGTTACTGGCAGAATGCCCCCGAACCGGTACAGAAAGCGCTGGTTCCCATGATCCTCTCATTTTATAAAAATGAAGAGCAGCTGGAACGTGATGAAGCGCAACGCTCCTGTGGCATGGCCGCTCAA…	METLKAVEARRSVKSYDPDHRMTDEEIHKLLSYTMLSPTAFNIQHWRFVVVKDPELRQKIREASWNQAQVTDASLLVVICADMKSWQKDPMRYWQNAPEPVQKALVPMILSFYKNEEQLERDEAQRSCGMAAQTMMLVAKDMGYDTCPMDGFDFDKVADLINLPEDFLISMFVVVGKPIRPANERGGQLSLDEVLIYDRFE
367	OM-RGC.v2.018801733	Planctomycetes	Biota; Bacteria; Planctomycetes; Planctomycetia; Planctomycetales; Planctomycetaceae; Gimesia; Gimesia maris DSM 8797	2.07e-77	ATGGATACCTTAAAGGCAATTGAAGAAAGACGTTCGGTCAAATCATATGATCCCGAACATCGGATGACCGAAGATGAAATTAATAAACTGCTCTCCTATACGTTGCTCTCGCCGACCGCGTTTAATATTCAGCATTGGCGGTTCCTGGTGGTACAAGATCCCGAGTTACGACAAAAAATCCGGGAGGCGTCCTGGAATCAGGCACAGGTGACCGACGCCTCGCTGCTGGTGATAATTTGTGCGGACTTGAAGTCATGGCAAAAAGATCCGGGCCGCTATTGGCAGCATGCTCCCGAGCCAGTGCAGCAGGCACTCGTGCCGATGATTTTGAACTATTATAAAGACAATACAGAAGCCGAGCGGGACGAAGCGTTGCGGTCCTGCGGAATGGCGGCGCAA…	MDTLKAIEERRSVKSYDPEHRMTEDEINKLLSYTLLSPTAFNIQHWRFLVVQDPELRQKIREASWNQAQVTDASLLVIICADLKSWQKDPGRYWQHAPEPVQQALVPMILNYYKDNTEAERDEALRSCGMAAQTMMLVAKEMGYDTCPMDGFDFEKVGELINLPEDYLISMFIVVGKAVRPANERAGQLPLEEVVIYDRFE
368	OM-RGC.v2.029129023	Planctomycetes	Biota; Bacteria; Planctomycetes; Planctomycetia; Planctomycetales; Planctomycetaceae	2.27e-63	ATGCAAGTCAAAGACGCGATCTTCAACCGCCGAGCCATCAAGCACTTCGACGCCAACCACAAAATGACGGCCGCCGAGGAAAAAGAGCTGCTCGTAACCACCATCCAGGCTCCAACCAGCTTTAACATCCAGCACTGGCGGTTCGTGATCCTGCGCGATCCCGAGCTGCGAGCGAAGATCCGTAAAGAGCTCGGCAACGACCAAGCCCAGATGACGGACGCCTCGCTGCTGGTCCTGTTCACCGCTGACATGAAAGCTTGGCAGAAAGAGCCGTCGCGTTACTTTGGGAACGCGCCGGAGGAGGTCGCCGAGATGTTGGTCAACTGGATGGGACCATTCCACGAAGGCCGCGAGTGGCTGCAGCGCGACGAAGCCCAACGCTCGATCGGTTTGGCGATG…	MQVKDAIFNRRAIKHFDANHKMTAAEEKELLVTTIQAPTSFNIQHWRFVILRDPELRAKIRKELGNDQAQMTDASLLVLFTADMKAWQKEPSRYFGNAPEEVAEMLVNWMGPFHEGREWLQRDEAQRSIGLAMQTMMLAAQGMGYQSC
369	OM-RGC.v2.032688686	Planctomycetes	Biota; Bacteria; Planctomycetes	3.04e-11	ATGGATGTAGGTGAAGCAATAAGAAAGCGTAGGAGTATAAGAAAATTTAAACCTGACCCAATTCCGGAAGGAAAAATCAGGCTTTTACTTGAGAGTGCCAGATTGGCGCCATCAGGGACAAATACACAGCCTTGGAGGTTTATAGTAGTTAAAGATAATGATACTAAAAAGAGATTGCAAGAGGCGGCGCATAATCAAAGACATGTAAAAAGCGCTCCAGTAATAATTGTCTGCTGTGCAGATTTAGGGGCATTCAAGGAATTCCCGGAAAGAGTGGATGAGCTTATAGAATCGGGTGCGCTTCCTGAGAGAACGAGAGAAGTGTTTATTCCATACCTTAGCAAAGGTATGGATACTGTTACAAAGGAC	MDVGEAIRKRRSIRKFKPDPIPEGKIRLLLESARLAPSGTNTQPWRFIVVKDNDTKKRLQEAAHNQRHVKSAPVIIVCCADLGAFKEFPERVDELIESGALPERTREVFIPYLSKGMDTVTKD
370	OM-RGC.v2.034854046	Planctomycetes	Biota; Bacteria; Planctomycetes	4.73e-11	ATGGGAGTTGTAATGGATGTAAGTGATGCAATTAGAAGGCGAAGGAGTATAAGGAAATTTAAGCCGGATCCTATTCCGGAAGAGAAAATCAATCGTTTGCTTGAAAGTGCCAGATTAGCGCCATCAGGCACAAATACACAGCCCTGGCGGTTTATAGTGGTTAAGGATGATGTTACAAAAACAAAGTTACAAAAGGCGGCGCATAATCAAAGACACGTTAAAAGAGCTCCCGTAATAATAGTCTGCTGTGCAGATCTGAAGGTATTTAAGGAATTTCCGATAAGGGTGGATGAGCTTATAGAATCTGGTGCGCTTCCTGAGAGGACG	MGVVMDVSDAIRRRRSIRKFKPDPIPEEKINRLLESARLAPSGTNTQPWRFIVVKDDVTKTKLQKAAHNQRHVKRAPVIIVCCADLKVFKEFPIRVDELIESGALPERT
371	OM-RGC.v2.013864989	Verrucomicrobia	Biota; Bacteria; Verrucomicrobia; Verrucomicrobiae; unclassified Verrucomicrobiae; Verrucomicrobiae bacterium DG1235	7.67e-12	TTGGCCTTGAAGTCTCATTTGGCATTGCCAAAAAACGGCAAGGTCGAGATTAACCTGAGTATGGCGACAATATCGACAAGCGATCTTCTACAGCAATTGAAATGGCGGTACGCCGTTAAGGAATTCGACCCGAACAAGAGAATTTCAGACGAAGTGATTGAGGTGCTAGAAGAGTCCTTGGTTTTGACGCCTTCGTCCTTTGGTTTGCAACCTTGGAAGTTTATCATCGTGGGGAGCCAGTCCCTCAAGGATCAGATGCCTGGGATTTCATGGAACCAGCCTCAGCCAAAAGATTGTTCGCACATGGTTTTGCTATTAATAAAGCGGGATTTCTCCGAGTCGGACGTTGATCGATTTATCGACTGCTTGGCCGAGGCCCGCCAAGTAAGCGTTCAAAGT…	LALKSHLALPKNGKVEINLSMATISTSDLLQQLKWRYAVKEFDPNKRISDEVIEVLEESLVLTPSSFGLQPWKFIIVGSQSLKDQMPGISWNQPQPKDCSHMVLLLIKRDFSESDVDRFIDCLAEARQVSVQSLESYRKFAGGFIAQGVSEGWIERWSTHQVYIAIGQLMASAALLGVDACPMEGIQSDAYDELLGLDSNEYHVVLGCALGYRSEGDKYASMPKARYTKARVVERL
372	OM-RGC.v2.015005187	Verrucomicrobia	Biota; Bacteria; Verrucomicrobia; Verrucomicrobiae; Verrucomicrobiales; Verrucomicrobiaceae; Prosthecobacter; Prosthecobacter debontii	1.25e-13	TTGCTTGAGTTGGCTTCAAGCCTGTTCCAAAATTTGAAACCCATGACTCCTGCAGCACTCTCCGAAGCCCTGAACTGGCGCTATGCCACCAAGGTGTTTGATCCCACCAAGAAGATCCCTGAAGACACGTGGGCTTCCTTGGAGGAGTCTCTGATTCTGACACCGTCCTCGTTTGGGCTTCAGCCTTGGAAGTTCATCATCATTCAGGATCAGGATCTCAAAGACAGTCTTGTGCCTCATGCATGGAATCAGCGTCAGGTGGCCGATTGCTCTCACTTGGTGGTGATGTGCTGCCATCGCCAAATGCCCGAGGCGCACATCGACGCCAATATCGAGCGGATGATCGAGATTCGCGGCGGCACGCCGGAGGCTCTGATGGGATTCCGAAAAATGGTCGCC…	LLELASSLFQNLKPMTPAALSEALNWRYATKVFDPTKKIPEDTWASLEESLILTPSSFGLQPWKFIIIQDQDLKDSLVPHAWNQRQVADCSHLVVMCCHRQMPEAHIDANIERMIEIRGGTPEALMGFRKMVAGFRDGAEQQGWLDSWAKLQSYIALGQFMLAAAALKIDACPMEGFVAAKFDDVLGLSHTDYTAAVLCPVGYRSEDDKYAGLPKVRFSAKDVIEHR
373	OM-RGC.v2.015261841	Verrucomicrobia	Biota; Bacteria; Verrucomicrobia; Opitutae; Opitutales; Opitutaceae; Opitutaceae bacterium BACL24 MAG-120322-bin51	2.46e-68	AGGGCAATATTTAAACTGTCCGCAAGCTTTCCGCGCTCGCCTCTTGATTCTAGCAGAAAACTAATCAATATCGCGGCCATGGATACAACGACCGCTATACACCAACGCCGCTCAATTAAACATTACGACCCCGATCACAAAATGACCGAGGTCGAGATTCAACAACTGCTCGAGCTCGCATTACTCTCGCCGACTTCCTTTAACATCCAAAACTGGCGCTTCGTCGTAGTCACCGACCAAGCCAAGAAAGCCGCGCTCCGAGCGGCAGCCTGGAATCAAGCTCAAGTCAGTGAAGCATCGATCCTTATCGTGCTCTGCGCGGATCTACATTCCTACGAAAATGGCGGCCGCTATTGGGTCCACGCACCAGAGCCAGTACAAGAGATGCTGGTGCCAATG…	RAIFKLSASFPRSPLDSSRKLINIAAMDTTTAIHQRRSIKHYDPDHKMTEVEIQQLLELALLSPTSFNIQNWRFVVVTDQAKKAALRAAAWNQAQVSEASILIVLCADLHSYENGGRYWVHAPEPVQEMLVPMIEPFYKDNPALQRDEAMRSIGIAAQTLMLTAKSMGYDSCPMIGFDPVKVAEIINLPEHHIIGMMLPVGKALKDANTRGGQLKYDEVVFTDDF
374	OM-RGC.v2.016245475	Verrucomicrobia	Biota; Bacteria; Verrucomicrobia; Verrucomicrobiae; unclassified Verrucomicrobiae; Verrucomicrobiae bacterium DG1235	4.33e-13	GCTATGGCAACGATATCGTCTGGAGACCTCCTAGAACAATTGAAGTGGCGCTACGCCGTAAAGGAATTCGATTCCGCTAAGAAGATTTCTGAAGAGCTGATAGATGCGCTCGAAGAGTCTCTAGTCCTGACACCTTCGTCGTTCGGGCTGCAGCCTTGGAAGTTTATCATTGTTGGGGATGAATCACTGAAAGATCAGATGCCGGCGATATCCTGGAACCAGCCACAGCCAAAGGACTGTTCTCACATGGTTCTGCTGGCTATCAAACGCAATTTTTCGGAATCGGACGTGAATCGTTTTATCGATTGTTTGGCGGAAGCCCGTCAGGTCACGACGGAAAGCCTGGATGGCTACCGAAAATTCGCAGGCGGTTTTGTCGCTCAAGGAGTGAGCGAGGGC…	AMATISSGDLLEQLKWRYAVKEFDSAKKISEELIDALEESLVLTPSSFGLQPWKFIIVGDESLKDQMPAISWNQPQPKDCSHMVLLAIKRNFSESDVNRFIDCLAEARQVTTESLDGYRKFAGGFVAQGVSEGWIEHWSTHQVYIAIGQLMVSAALLGIDACPMEGIQADAYDELLGLDSNEYHVVLGCALGYRSEGDKYATMPKARYSKSSILERL
375	OM-RGC.v2.016474070	Verrucomicrobia	Biota; Bacteria; Verrucomicrobia; Verrucomicrobiae; unclassified Verrucomicrobiae; Verrucomicrobiae bacterium DG1235	4.86e-11	ATGAAAACTGTTCCATCCGAAGTCGTTCTCGATGCCCTGAAGTGGCGCTACGCGGTTAAAGAATTTGAAGCAGGGAAGACGATTCCCGAGGAAACGATTGCTGCGTTGAAGGAGGCCCTCGTTCTGACGCCGTCTTCTTTCGGACTTCAGCCTTGGAAATTTATTTTCATCTCTGACCAAACACTGAAGGATCAGATGCCAGCGCTTTCATGGGGGCAGGCTCAGCCGAAGGACTGTTCACATATGGTCATCTTAGCGGTGAAGAAGGGTTACACTCGTGCAGATGTGGGAACCTTTATCGAGCGGATGGCGGAGGTGCGCGAGGTGACGGTGGAGTCACTCAACGGCTACGAACAGTTTGCAGGTGGCTTTGTTGATCAAGCGGTCGAGCAAGGTTGG…	MKTVPSEVVLDALKWRYAVKEFEAGKTIPEETIAALKEALVLTPSSFGLQPWKFIFISDQTLKDQMPALSWGQAQPKDCSHMVILAVKKGYTRADVGTFIERMAEVREVTVESLNGYEQFAGGFVDQAVEQGWVDDWATKQIYIALGQLMMSAALLGVDACPMEGIANDDYDKLLGLDADGYHSVVACPLGYRAESDKYASLAKVRYAADDVIQDV
376	OM-RGC.v2.016487655	Verrucomicrobia	Biota; Bacteria; Verrucomicrobia; Verrucomicrobiae; Verrucomicrobiales; Rubritaleaceae; Rubritalea; Rubritalea squalenifaciens DSM 18772	2.9e-17	TTGGATAAAATTATGATGAAAATGGATGTATTAGAGAGATTGAAATGGCGCTACGCAACAAAAGTATTTGATCCTGAAAAGAAGATTTCAGCGGAGCTCTGGGAACAGGTGGAAGAGTCGTTGATACTGACGCCATCTTCGTTTGGTTTGCAACCTTGGAAGTTTTTAGTGATCACGGATCAGACGATGAAAGAAAAACTACTAGAGCACTCTTGGAATCAAGCTCAGGTGACTGATTGCTCGCACTTAGTGGTGCTCACTGCTCTAAAGAATTTAGATGAGGCAGATGTGGAGCGATTTATAACCGATACACATGTTAAGCGCGGTGGTGAATTGATCGCGCTCGATCCATATAAGGGAATGATGAATGGATTTCTAGCGGTAATGAGTGAGGCGCAA…	LDKIMMKMDVLERLKWRYATKVFDPEKKISAELWEQVEESLILTPSSFGLQPWKFLVITDQTMKEKLLEHSWNQAQVTDCSHLVVLTALKNLDEADVERFITDTHVKRGGELIALDPYKGMMNGFLAVMSEAQKHAWARNQVYIALGQLMTIAAMLEVDACPMEGITPAKYDELLGLEDGRYATVLACPMGYRGGDDKYETLAKVRYGKDDIIEHI
377	OM-RGC.v2.016773923	Verrucomicrobia	Biota; Bacteria; Verrucomicrobia; Verrucomicrobiae; Verrucomicrobiales; Rubritaleaceae; Rubritalea	1.45e-13	ATGACCATTTCACCTGAAGAACTGATAGCTAGCTTGCAATGGCGTTACGCCACCAAGGAATTTAACACGGAAAAAAAGATCTCTGCTGAGACATGGGACGCCATTGAACAAAGTATGGTGCTCACACCATCGTCGTTCGGACTTCAACCGTGGAAATTCATCACGATTTCCGACCAAGATATCAAAGTCGATCTACTCGAACATTCATGGCATCAAAGACAAGTCACAGATTGTTCCCACATGGTGGTTTTGTGCGCCAGAGACGGTATGGACCAAGAAGATATTGAAGCGTGGTTAGACCAGCTCGTAGAAACTCGGGGAGTCTCAAAGGAAAGTTTGGAAGGCTACGCAGGTATGATGAATGGCTTCTTTGGCGGCATGGACTACAACCAAACTCTT…	MTISPEELIASLQWRYATKEFNTEKKISAETWDAIEQSMVLTPSSFGLQPWKFITISDQDIKVDLLEHSWHQRQVTDCSHMVVLCARDGMDQEDIEAWLDQLVETRGVSKESLEGYAGMMNGFFGGMDYNQTLGWAKNQVYIALGQLMSSSAVLGIDACPMEGIVPAEYDRILGLEGTGYTTTVACAMGYRSSDDKYAELPKVRFSSSKVLESI
378	OM-RGC.v2.018664540	Verrucomicrobia	Biota; Bacteria; Verrucomicrobia; Opitutae	1.19e-72	ATGAATACATTTACCGCGATTGAGGAGCGACGCTCCATTAAGCATTACGATCCTGAACACAGGATGACTGAGCCGGAAATCCGCAAACTAATGGAAGCGGCTTTGCTTTCGCCGACCTCTTTCAATATGCAAAATTGGCGTTTTGTCGTGATCGATGATGCGGAAAAGAAGTCTGCCCTGCGAGCCGCTGCCTATAATCAGGCGCAACTGTCCGAAGCTTCCATCGCAATCGCCCTTTGTGCCGATCTTCGATGCCACGAGGATGCAGGTCGCTACTGGGCGAACGCCTCAGAGGCAGTGCGCGAAGCCATGGTCCCGATGATCGGTTCTTTTTACGCGGATAAGCCCGAGTTACAACGAGACGAAGCCATGCGTTCAATTGGAATTGCTGGCCAGACG…	MNTFTAIEERRSIKHYDPEHRMTEPEIRKLMEAALLSPTSFNMQNWRFVVIDDAEKKSALRAAAYNQAQLSEASIAIALCADLRCHEDAGRYWANASEAVREAMVPMIGSFYADKPELQRDEAMRSIGIAGQTLMLAAKTMGYDSCPMIGFDPAKAAEILELPKNHIIGLIVVVGKALEPAKQRGGQLPYEAVVFRDSFPA
379	OM-RGC.v2.018724866	Verrucomicrobia	Biota; Bacteria; Verrucomicrobia; Opitutae	6.2e-71	ATGGAAACAATCACCGCAATCAAAGAGCGTCGCTCCGTCAAACACTACGACCCCGCCCATGAAATGAGTGAGGCTCAGATCAACGCCCTCTTAGAATTGGCGCTGCTCTCTCCGACTTCCTTTAACATGCAGAATTGGCGCTTTGTCGTCGTGACAGATCCTGAAAAGCGTGCCGCGATGCAAGCTGCCGCTTGGAACCAAGCGCAAGTGACCGAAGCCTCCATTACCATCTTGCTCTGCGCTAACCTAAATGCACACGAGAACGCTAGTCGGTATTGGGTACACGCCCCACAGCATGTGAAGGATATGCTCGTGCCCATGATCGCCCCATTCTACCAGAATAGCCCGGAACTGCGGCGTGACGAAGCCATGCGCTCAATCGGCATCGCAGCGCAGACA…	METITAIKERRSVKHYDPAHEMSEAQINALLELALLSPTSFNMQNWRFVVVTDPEKRAAMQAAAWNQAQVTEASITILLCANLNAHENASRYWVHAPQHVKDMLVPMIAPFYQNSPELRRDEAMRSIGIAAQTIMLTAKSMGYDSCPMIGFDPEKVAEIIDLPENHVIGMMLTVGKALKDANVRSGQLPYDEVVFRNGFSR
380	OM-RGC.v2.018725110	Verrucomicrobia	Biota; Bacteria; Verrucomicrobia; Opitutae	4.48e-70	ATGGAAACAATCACCGCAATCAAAGAGCGTCGCTCGGTCAAACACTACGACCCGGCCCATGAAATGAGTGAGGCTGAGATCAACGCCCTCTTAGAATTGGCGCTGCTCTCACCGACTTCCTTTAACATGCAGCATTGGCGTTTCGTTGTCGTGACGGATACTGAAAAGCTTGCCGCCATTCAAGCGGCCGCTTGGAACCAAGCGCAAGTGACCGAAGCCTCCATCACTATCTTGCTCTGTGCCAAGCTAAATGCCCACGAGGACGCCGGCCGCTACTGGGTGCATGCCCCGCAGTCTGTGCAGGATATTCTTGTACCCATGATCTCCCCATTTTATCAGAATAATGCGCAACTGCGGCGCGACGAAGCCATGCGCTCGATCGGCATCGCTGCGCAGACC…	METITAIKERRSVKHYDPAHEMSEAEINALLELALLSPTSFNMQHWRFVVVTDTEKLAAIQAAAWNQAQVTEASITILLCAKLNAHEDAGRYWVHAPQSVQDILVPMISPFYQNNAQLRRDEAMRSIGIAAQTLMLTAKSMGYDSCPMIGFDPEKVAEIIDLPENHVIGMMLTVGKALKDANVRSGQLPYDEVVFRNGFSS
381	OM-RGC.v2.018769808	Verrucomicrobia	Biota; Bacteria; Verrucomicrobia; Opitutae	5.96e-69	ATGGAAACAATCACCGCAATAAAAGAGCGTCGCTCCGTCAAACACTACGACCCCGTCCATGAAATGAGTGAGGCTGAGATCAACGCCCTCCTCGAACTGGCGCTGCTCTCACCGACTTCCTTCAACATGCAGAATTGGCGCTTTGTCGTCATGACGGATCCTGAAAAGCGTGCCGCCATCCAGGCTGCCGCTTGGAACCAAGCGCAAGTAACCGAAGCCTCCATTACCATCTTGCTCTGCGCCAACCTAAATGCCCACGAGGACGCCGGCCGCTACTGGGTGCGCGCCCCGCAGTCTGTGCAGGATATGCTCGTACCCATGATCGCACCATTGTATCAGAATAATGCGCAACTACGGCGCGACGAAGCCATGCGCTCGATCGGCATCGCAGCGCAGACC…	METITAIKERRSVKHYDPVHEMSEAEINALLELALLSPTSFNMQNWRFVVMTDPEKRAAIQAAAWNQAQVTEASITILLCANLNAHEDAGRYWVRAPQSVQDMLVPMIAPLYQNNAQLRRDEAMRSIGIAAQTLMLTAKSMGYDSCPMIGFDPKKVAEIIDLPENHVIGIMLTVGKALKGANVRSGQLPYDEVVFRNDFSR
382	OM-RGC.v2.018772668	Verrucomicrobia	Biota; Bacteria; Verrucomicrobia; Opitutae	4.36e-79	ATGGACACTACCACTGCAATTCACCAACGACGCTCCGTCAAACACTACGATCCGAATCATCAGATGTCGGAAATCGAGATCCAAGAGCTGCTCGAGCAAGCGCTGCTCTCCCCCACCTCCTTCAACATGCAAAACTGGCGTTTTGTGGTGGTGACCGACCCCGAAAAGCGAGCCGCCATCCAAGCAGCCGCCTGGAATCAAGCTCAGGTCACAGAAGCCTCCATCACCATCCTTCTCTGCGCAGACCTACATGCACACGAAAATGCAGAACGCTACTGGGTCAACGCACCAGCGCCCGTGCAAGAAATGCTGGTCCCTATGATTGCTCCCTTCTACGGCAGCAACCCTCAACTGCAGCGCGACGAAGCCATGCGCTCAATCGGCATCGCCTCGCAAACA…	MDTTTAIHQRRSVKHYDPNHQMSEIEIQELLEQALLSPTSFNMQNWRFVVVTDPEKRAAIQAAAWNQAQVTEASITILLCADLHAHENAERYWVNAPAPVQEMLVPMIAPFYGSNPQLQRDEAMRSIGIASQTLMLAAKSMGYDSCPMIGFDPIKVGEIIQLPENHVIGMMITVGKAIKDANARGGQLPYEEVVFRNSFPA
383	OM-RGC.v2.018785948	Verrucomicrobia	Biota; Bacteria; Verrucomicrobia; Opitutae	7.97e-65	ATGGAAACAATTACGGCAATCAAAGAGCGTCGCTCCGTCAAACACTACGACGCAGATCATGAAATGAGTGAGGCAGAGATCATCGCTCTGCTCGAACTAGCACTACTCTCACCGACTTCTTTCAATATGCAGAATTGGCGCTTCGTCGTCGTGACGGATGCCGAAAAGCGAGCCGCCATTCAAGCTGTCGCATGGAACCAAGCGCAAGTGACCGAAGCCTCCATCAGCATTTTGATCTGTGCCAACCTAAATGCCCACGAGGACGCTGGTCGCTATTGGGCGCACGCACCACAGCCTGTGCAGGATATGCTGGTGCCCATGATTGCCCCATTTTACCAGAATAGCGCAGAACTTCGCCGCGACGAAGCCATGCGCTCGATCGGCATCGCAGCGCAGACT…	METITAIKERRSVKHYDADHEMSEAEIIALLELALLSPTSFNMQNWRFVVVTDAEKRAAIQAVAWNQAQVTEASISILICANLNAHEDAGRYWAHAPQPVQDMLVPMIAPFYQNSAELRRDEAMRSIGIAAQTLMLTAKSMGYDSCPMIGFDPEKVAKIIDLPEDHVIGMMLTVGKALKEANVRSGQLPYDEVVFRNGFPS
384	OM-RGC.v2.018814342	Verrucomicrobia	Biota; Bacteria; Verrucomicrobia; Verrucomicrobiae; Verrucomicrobiales; Rubritaleaceae; Rubritalea; Rubritalea marina	3.21e-55	ATGGATACATTAGAAAATATAGAAACACGTCGCTCAATTAAGCATTATGACTCGGCGCATGTAATGCCAGAGGCTGATTTAAAAGAATTGATTCGTTTAACAAAGTTAGCTCCTTCGTCTTTTAATATGCAAAACTATCGTTTGGTGGTTGTTCAAGATAAAGCGTTACGTCAGAAAATTCAAGAAGCGGCGTGGAATCAACCATTAGTCACTGAGGCGAGTGTTTTGTTTATTATGTGTGCGGATGCAAAAGCGCATGAGACTGATCCTGCTAAATATTGGGGGCACGCTCCACAGGAAATTCAAGATATTTTAGGACCGATGATCAAACCTTTTTATGAAGGTAAGGATCAGCTGATCCGTGATGAAGCAATTCGATCTACTGGGTTAGCTGGCATG…	MDTLENIETRRSIKHYDSAHVMPEADLKELIRLTKLAPSSFNMQNYRLVVVQDKALRQKIQEAAWNQPLVTEASVLFIMCADAKAHETDPAKYWGHAPQEIQDILGPMIKPFYEGKDQLIRDEAIRSTGLAGMTLMLAARGLGYDSCPMIGFDPDAVSKLINLPADHIISYMIPVGKQAQPAWDRGDRLADSENVIFDKFA
385	OM-RGC.v2.018948870	Verrucomicrobia	Biota; Bacteria; Verrucomicrobia; Verrucomicrobiae; Verrucomicrobiales; Rubritaleaceae; Rubritalea; Rubritalea marina	5.22e-62	ATGAATGTTTCAGAAGCGATTGAAGCCCGCCGCTCGGTCAAGCACTACGATCCTGACCATATCATGCCCGAAGCTGATCTCGCGGAACTGATCCGCCTAATCAAGCTCGCCCCATCCTCCTTCAATATGCAGAATTACCGGATCTTGGTGATTCGAGATCCCGAAGTCCGCCAGCAAATTCGATCAGTCGCATGGGATCAACCACAAGTGACTGATGCCAGTGTGCTCTTCATTATGTGCGCAGATTTATCTGCCCACCAAGCAGATCCTGCCGATTACTGGTCGCATGCCCCGGATGAGGTGCAAAACATCCTCGGACCTATGATCAAACCATTTTACGAGGGCAATGATACTCTAATACGTGATGAAGCAATGCGTTCTGCCGCCCTTGCAGGAATG…	MNVSEAIEARRSVKHYDPDHIMPEADLAELIRLIKLAPSSFNMQNYRILVIRDPEVRQQIRSVAWDQPQVTDASVLFIMCADLSAHQADPADYWSHAPDEVQNILGPMIKPFYEGNDTLIRDEAMRSAALAGMTLMLAAKGMGYDSCPMIGFDSAKVSELINLPENYAIGFMIPVGKQSQPGWERGDRLPDEKVVTYDRF
386	OM-RGC.v2.018967488	Verrucomicrobia	Biota; Bacteria; Verrucomicrobia; Verrucomicrobiae; Verrucomicrobiales; Verrucomicrobiaceae; Prosthecobacter; Prosthecobacter debontii	1.97e-78	ACCACCCTTGAAACCATCCACGCCCGCCGCGCCATCAAGCACTACGACCCCGAGCATCGCATGACCGATGACGAGATCAAAACGCTGATGACCGCAGCCATGCAGGCCCCCACGGCCTTCAACATCCAGCACTGGCGTTTTGTCGTCGTGACCGACCCCGAAGTCCGCAAGGAGATCCGCGCCAACGCCTGGGACCAGGCCCAAGTCACCGACGCCTCGATCCTCATCGTCATGACGGCGGACAAGGACGCGTGGAAAAAGGATCCCGCCCGCTACTGGAAGAACGCGCCGCAGCCTGTGCAGGATTTCCTCGTACCCGCCATCGGCCCCTACTACGACGGCAAGGATCAGGTCCAGCGCGACGAGTGCATGCGCTCCTGCGGTCTTGCAGGCATGGCC…	TTLETIHARRAIKHYDPEHRMTDDEIKTLMTAAMQAPTAFNIQHWRFVVVTDPEVRKEIRANAWDQAQVTDASILIVMTADKDAWKKDPARYWKNAPQPVQDFLVPAIGPYYDGKDQVQRDECMRSCGLAGMAIMLAAKDMGLDSCPMDGFDFDAVGKIIKLPEDHVISFMIAVGKGTQDAWPKPGQLSYDEVVIENQFT
387	OM-RGC.v2.018983536	Verrucomicrobia	Biota; Bacteria; Verrucomicrobia; Verrucomicrobiae; Verrucomicrobiales; Rubritaleaceae; Rubritalea; Rubritalea marina	3.79e-59	ATGAATTTAACAGAAGCCATCGAAACCCGCCGCTCCATCAAACACTACAATCCGGAGCATGTCATGCCCGCGCAAGATCTCGCTGAACTCATTCGTCTGACTAAGCTGGCACCGTCCTCTTTCAATATGCAGAATTATCGCCTGCTGGTGATCCGCGACCCGGAACTGCGCCAGCAAATCCGTGCCGCTGCTTGGGATCAGGCGCAAGTCACGGATGCCAGCGTGCTCTTTATTCTATGCGCCGACCTGAATGCGCACAATGAAGATGCGTCGACCTACTGGTCGCATGCGCCGCAGGAAGTGAACGAGCTCATGGCTTCCATGATCAAGCCATTCTACGAAGGTAAGGATCAACTCATCCGCGATGAAGGCATGCGCTCCTCCGCCTTGGCTGGCATG…	MNLTEAIETRRSIKHYNPEHVMPAQDLAELIRLTKLAPSSFNMQNYRLLVIRDPELRQQIRAAAWDQAQVTDASVLFILCADLNAHNEDASTYWSHAPQEVNELMASMIKPFYEGKDQLIRDEGMRSSALAGMTLMLAAKELGYDSCPMIGFDSEAVAKLINLPDNYALSFMLPVGKQAQPAWDRGARLSDEIVVTFDRF
388	OM-RGC.v2.018985134	Verrucomicrobia	Biota; Bacteria; Verrucomicrobia; Verrucomicrobiae; Verrucomicrobiales; Rubritaleaceae; Rubritalea; Rubritalea marina	1.68e-56	ATGAATGTTATTGAAGCCATTTCTTCCCGCCGTTCTGTCAAAAATTTTGACCCAGACCATGTGATTCCTGATCGCGATTTAAACGAACTTATCCGACTGACCAAATTGGCCCCGTCTTCTTTTAATATGCAGAACTATCGCTTGTTAGTTGTACGAGACAAAGAGCTTCGAGAACAAATCAGAAGCCTCGCATGGGACCAAGCACATGTTACTGAAGCAAGTGTACTGTTCATCTTATGTGCAGATCTCAAAGCTCACGAAGAAGATCCCGCTACCTACTGGTCTCATGCCCCTCAAGAAGTTCAGGATATACTTGGATCGATGATCCGACCTTTTTATGAAGGTAATGATCAACTCATTCGTGACGAAGCGATCCGCTCCACGGCTTTAGCTGGCATG…	MNVIEAISSRRSVKNFDPDHVIPDRDLNELIRLTKLAPSSFNMQNYRLLVVRDKELREQIRSLAWDQAHVTEASVLFILCADLKAHEEDPATYWSHAPQEVQDILGSMIRPFYEGNDQLIRDEAIRSTALAGMTLMLSAKGLGYDSCPMIGFDSEKVAELINLPDNYLLSFMIPVGKELKPGWERGQRLTEDIVVSYDRF
389	OM-RGC.v2.018996534	Verrucomicrobia	Biota; Bacteria; Verrucomicrobia; Opitutae	3.96e-67	ACAATCACCGCAATCAAAGAGCGTCGCTCCGTCAAACACTACGACCCCGTCCATGAAATGAGTGAGGCCGAGATCAACGCTCTGCTCGAACTGGCACTACTCTCACCAACTTCCTTTAACATGCAGAACTGGCGCTTTGTCGTCGTGACGGATGACGAAAAGCGTGCCGCGATCCAAGCTGTCGCATGGAACCAAGCGCAAGTAACCGAAGCTTCCATCACCATCTTGATCTGTGCCAACATGAATGCCCACGAGAACGCCGGTCGCTATTGGGCGCATGCACCACAGCCTGTGCAGGATATGTTGGTGCCCATGATCGCCCCATTCTACGAGAATAGCCCAGAACTACGGCGCGACGAAGCCATGCGCTCGATTGGTATCGCAGCGCAGACTCTCATG…	TITAIKERRSVKHYDPVHEMSEAEINALLELALLSPTSFNMQNWRFVVVTDDEKRAAIQAVAWNQAQVTEASITILICANMNAHENAGRYWAHAPQPVQDMLVPMIAPFYENSPELRRDEAMRSIGIAAQTLMLTAKSMGYDSCPMIGFDPEKVAEIIDLPENHVIGMMLTVGKALKEANVRSGQLAYDEVVFRNGFPS
390	OM-RGC.v2.019141224	Verrucomicrobia	Biota; Bacteria; Verrucomicrobia; Opitutae; Opitutales; Opitutaceae; Opitutaceae bacterium BACL24 MAG-120322-bin51	2.58e-68	ATGGATACTACTACTGCAATACACCAGCGCCGCTCCGTAAAACATTTTGATCACGATCACAAGATGACTGAAGTCGAGATTCAATCCTTACTCGAATTGGCGCTGCTCTCCCCCACTTCTTTTAATATGCAGAACTGGCGCTTCGTTGTCGTGACTGACCAAGCGAAGAAAGACGCGGTCCGCGCCGCGGCCTGGAATCAAGCGCAAGTCAGCGAAGCATCGATCCTTATCGTGCTCTGCGCGGATCTACATTCCTACGAAAATGCGGGCCGCTATTGGGTCCACGCACCAGAACCAGTACAAGAGATGCTGGTGCCGATGATTGAGCCCTTCTACAAGGGCAACTCAACTCTAACACGCGACGAAGCGATGCGCTCGATCGGCATCGCCGCACAGACC…	MDTTTAIHQRRSVKHFDHDHKMTEVEIQSLLELALLSPTSFNMQNWRFVVVTDQAKKDAVRAAAWNQAQVSEASILIVLCADLHSYENAGRYWVHAPEPVQEMLVPMIEPFYKGNSTLTRDEAMRSIGIAAQTLMLTAKSMGYDSCPMIGFDPVKVAEIINLPDHHIIGMMLPVGKALKDANTRGGQLKYDEVVFTDGF
391	OM-RGC.v2.019155645	Verrucomicrobia	Biota; Bacteria; Verrucomicrobia; Opitutae; Opitutales; Opitutaceae; Opitutaceae bacterium BACL24 MAG-120322-bin51	1.18e-67	ATGGATACAACAACCGCTATACACCAACGCCGCTCAATTAAACATTACGATCCCGACCACAAAATGACCGAGGTCGAGATTCAAGAACTGCTCGAGCTCGCATTACTTTCGCCGACTTCTTTTAATATGCAAAATTGGCGCTTCGTCGTAGTCACTGACCAAGCGAAGAAAGCAGCGCTCCGAGCGGCAGCCTGGGATCAAGCTCAAGTCAGTGAAGCGTCGATCCTTATCGTGCTCTGTGCTGACCTACATTCTTACGAAAATGGCGGCCGCTATTGGGTCCACGCACCACAGCCAGTACAAGAGATGCTGGTGCCGATGATTGAGCCCTTTTACAAAGACAATCCAGCCCTACAACGCGACGAAGCAATGCGCTCGATCGGCATCGCGGCACAGACA…	MDTTTAIHQRRSIKHYDPDHKMTEVEIQELLELALLSPTSFNMQNWRFVVVTDQAKKAALRAAAWDQAQVSEASILIVLCADLHSYENGGRYWVHAPQPVQEMLVPMIEPFYKDNPALQRDEAMRSIGIAAQTLMLTAKSMGYDSCPMIGFDPVKVAEIINLPEHHIIGMMLPVGKALKDANTRGGQLKYDEVVVTDSF
392	OM-RGC.v2.023205824	Verrucomicrobia	Biota; Bacteria; Verrucomicrobia; Opitutae	3.85e-63	ATGGAAACAATTACGGCAATCAAAGAGCGTCGCTCCGTCAAACACTACGACCCCGCCCATGAAATGAGTGAGGCCGAGATCAACGCCCTCCTTGAACTGGCGCTACTCTCACCGACTTCCTTTAACATGCAGAATTGGCGCTTCGTCGTCGTGACAGATCCTGAAAAGCGTGCCGCCATCCAAGCGGCCGCTTGGAACCAAGCGCAAGTGACCGAAGCCTCCATCACCATCTTGCTTTGTGCCAAGCTAAATGCCTACGAGGATGCCGGTCGCTATTGGGTGCACGCCCCACAGCCTGTGCAGGATATGTTGGTGCCTATGATCGCCCCATTCTACCAGAATAGCGCAGAACTGCGACGCGATGAAGCCATGCGCTCGATCGGAATCGCAGCGCAGACC…	METITAIKERRSVKHYDPAHEMSEAEINALLELALLSPTSFNMQNWRFVVVTDPEKRAAIQAAAWNQAQVTEASITILLCAKLNAYEDAGRYWVHAPQPVQDMLVPMIAPFYQNSAELRRDEAMRSIGIAAQTLMLTAKSIGYDSCPMIGFDPEKVAEIIDLPENHVIGMMLTVGKALK
393	OM-RGC.v2.024540652	Verrucomicrobia	Biota; Bacteria; Verrucomicrobia; Verrucomicrobiae; Verrucomicrobiales; Rubritaleaceae; Rubritalea; Rubritalea marina	2.35e-46	ATGACCACCACAGAAACCATCGAGAGCCGTCGCTCCGTCAAACACTTCGACCCCAACCACGTGATGCCCGAGGCAGACCTCGCCGAGCTCATCCGTCTGACAAAATTGGCCCCCTCGTCGTTCAACATGCAGAACTATCGTCTGGTAGTAATTCGCGACAAAGAGCGTCAAAAACAGGTCCGCGCCGCCGCGTGGGATCAAGCCCACGTCGAAGAGTCCAGCGCGCTCTTCATCATGTGTGCCGACATCACGTCTCACCTCACCGATCCAGCGACCTACTGGGCTCACGCACCTCAGCCCGTGCAGGACATTCTCGGTCCCATGATCAAGCCATTCTACGAAGGAAAAGATCAGCTCATCCGCGACGAAGCCATCCGTTCCACGGGCCTAGCCGGGATG…	MTTTETIESRRSVKHFDPNHVMPEADLAELIRLTKLAPSSFNMQNYRLVVIRDKERQKQVRAAAWDQAHVEESSALFIMCADITSHLTDPATYWAHAPQPVQDILGPMIKPFYEGKDQLIRDEAIRSTGLAGMTLMLAAHDMGYDSCPMIGFDAAAVAKIINLPESHILSFMIP
394	OM-RGC.v2.027578505	Verrucomicrobia	Biota; Bacteria; Verrucomicrobia; Verrucomicrobiae; Verrucomicrobiales; Rubritaleaceae; Rubritalea; Rubritalea marina	3.7e-46	ATGAATGTAACAGAGGCCATAGAGGCACGCCGGTCGGTCAAGCACTATGACACGAATCATGTCATGCCCGAAGCTGATCTTGCGGAACTAATCCGCCTGACCAAGCTTGCCCCCTCCTCATTTAATATGCAGAACTACCGGATTCTGGTGGTTCGTGATCCCGAAACCCGCCAGCAAATACGGGCAGTCGCATGGGACCAACCACAGGTGACAGATGCCAGTGTGCTCTTCATTATGTGTGCAGATTTATCCGCCCACCTGGCAAACCCTTCCGATTACTGGTCCCATGCCCCAGAAGAGGTACAAAATATCATCGGGCCGATGATTAGGCCTTTTTACGAAGGCAATGATAGATTAATCAGAGATGAAGCAATGCGCTCTGCCGCTCTTGCGGGAATG…	MNVTEAIEARRSVKHYDTNHVMPEADLAELIRLTKLAPSSFNMQNYRILVVRDPETRQQIRAVAWDQPQVTDASVLFIMCADLSAHLANPSDYWSHAPEEVQNIIGPMIRPFYEGNDRLIRDEAMRSAALAGMTLMLAAKDMGYDSCPMIGFDAAKVA
395	OM-RGC.v2.029352948	Verrucomicrobia	Biota; Bacteria; Verrucomicrobia; Opitutae	1.09e-43	CGTGCCGCCATCCAGGCAGCCGCTTGGAACCAAGCGCAAGTAACCGAAGCCTCAATAACCATCTTGCTCTGCGCCAACCTGAATGCCCACGAGGACGCAGGCCGTTACTGGGTGCACGCCCCCCAGTCTGTGCAGGATATGCTCGTACCCATGATCGCCCCATTTTATCAGAATAATGCGGAACTACGGCGCGACGAAGCCATGCGCTCAATCGGCATCGCAGCGCAGACCCTCATGCTGACTGCCAAATCAATGGGCTACGACTCCTGCCCCATGATCGGCTTTGATCCTAAAAAAGTTGCCGAAATCATCGACCTACCTGAGAACCACGTAATCGGTATGATGCTAACGGTGGGCAAGGCGCTTAAAGGCGCCAACATCCGTAGTGGACAGCTACCT…	RAAIQAAAWNQAQVTEASITILLCANLNAHEDAGRYWVHAPQSVQDMLVPMIAPFYQNNAELRRDEAMRSIGIAAQTLMLTAKSMGYDSCPMIGFDPKKVAEIIDLPENHVIGMMLTVGKALKGANIRSGQLPYDEVIFRNGFSR
396	OM-RGC.v2.029456794	Verrucomicrobia	Biota; Bacteria; Verrucomicrobia; Verrucomicrobiae; Verrucomicrobiales; Rubritaleaceae; Rubritalea; Rubritalea marina	5.09e-37	CGCCAGCAAATACGGGCAGTCGCATGGGACCAACCACAGGTGACAGATGCCAGTGTGCTCTTCATTATGTGTGCAGATTTATCCGCCCACCTGGCAAACCCTTCCGATTACTGGTCCCATGCCCCAGAAGAGGTACAAAATATCATCGGGCCGATGATTAGGCCTTTTTACGAAGGCAATGATAGATTAATCAGAGATGAAGCAATGCGCTCTGCCGCTCTTGCGGGAATGACCCTGATGCTGGCCGCCAAGGATATGGGCTATGACAGTTGCCCGATGATTGGTTTTGATGCCGCCAAGGTTGCCGAACTGATCAATTTGCCCGAGAACTATGCGATTGGTTTTATGATCCCTGTGGGCAAACAATCTCAACCTGGGTGGGAACGGGGCGACCGCCTG…	RQQIRAVAWDQPQVTDASVLFIMCADLSAHLANPSDYWSHAPEEVQNIIGPMIRPFYEGNDRLIRDEAMRSAALAGMTLMLAAKDMGYDSCPMIGFDAAKVAELINLPENYAIGFMIPVGKQSQPGWERGDRLTDNKVVTYDKF
397	OM-RGC.v2.029828677	Verrucomicrobia	Biota; Bacteria; Verrucomicrobia; Opitutae	9.75e-48	ATGGATACTTTAACTGCTATAAAAGAGCGACGCTCCGTAAAACACTACGATCCCAACTACAGCATGAGTGAGGTTGAGATTAAGGCATTGCTAGAGGCCGCTCTTCTTTCGCCCACCTCTTTTAATATGCAAAATTGGCGCTTCGTTGTCGTGAGTGATCCCAAGAAAAAAGAAGCGCTCTGTGCGGCCTCTTGGAATCAGGCACAAGTCAGTGAAGCTTCTATTACCATTTTGCTTTGCGCCGACTTAAATGCACACGAAGAAGCAGGTCGCTACTGGGTTCACGCCCCACAAGCCGTGCAAGATGTACTTGTGCCTATGATCGCCCCCTTTTATGAAAACAACCCGCAACTTCAACGTGACGAGGCTATGCGATCGGTAGGTATTGCAGCTCAGACC…	MDTLTAIKERRSVKHYDPNYSMSEVEIKALLEAALLSPTSFNMQNWRFVVVSDPKKKEALCAASWNQAQVSEASITILLCADLNAHEEAGRYWVHAPQAVQDVLVPMIAPFYENNPQLQRDEAMRSVGIAAQTLMLSAKSLGY
398	OM-RGC.v2.029878143	Verrucomicrobia	Biota; Bacteria; Verrucomicrobia; Verrucomicrobiae; Verrucomicrobiales; Rubritaleaceae; Rubritalea; Rubritalea marina	6.22e-30	TTGATTGGTGTAGTCAATCCAACCAAAAAAATATTGATGAATATCACAGAAGCCATTGAAGCTCGTCGTTCCGTAAAAAACTTTGATCCCGAACATATTATTCCCGAAGAAGACCTTGCGGAACTTATTCGCCTTACTAAACTCGCACCCTCCTCTTTCAACATGCAGAACTATCGTTTACTGGTTGTAAGAGACAAGGAGATCCGCAGACAAATACGTAATGTCGCATGGGATCAGGCACATGTCACAGATGCTAGCGTGTTGTTTATTTTATGTGCTGATTTAACCGCACATCAGGAAGATGCATCCCTATATTGGTCTCACGCCCCCCTAGAGGTTCAGGATATCCTCGGTCCTATGATTAAACCTTTCTATGAGGGCAATGATCGGCTCATTCGA…	LIGVVNPTKKILMNITEAIEARRSVKNFDPEHIIPEEDLAELIRLTKLAPSSFNMQNYRLLVVRDKEIRRQIRNVAWDQAHVTDASVLFILCADLTAHQEDASLYWSHAPLEVQDILGPMIKPFYEGNDRLIRDEAIRSTGL
399	OM-RGC.v2.030319371	Verrucomicrobia	Biota; Bacteria; Verrucomicrobia; Verrucomicrobiae; Verrucomicrobiales; Rubritaleaceae; Rubritalea; Rubritalea marina	1.67e-37	AGTCTTGCCTGGGACCAGCCGCATGTTACCGATGCAAGTGTGTTGTTTATTCTTTGCGCAGACCTTCAGGCTCACGAAGAAGATCCGTCTACCTATTGGTCCCATGCACCACAAGAAGTTCAGGATATGCTGGGCCCGATGATTCGTAATTTTTATGAAGGCAATGATCAACTTATACGCGACGAAGCCATCCGCTCCTCCGCACTTGCAGGCATGACACTTATGCTCTCTGCAAAAGGGCTTGGCTATGACAGTTGCCCCATGATTGGCTTCGATGCTGAAAAAGTTTCCGAATTAATTAACCTACCCAAGAATTATATGCTTAGCTTTATGATTCCTGTAGGTAAGCAAACAGAATCAGGCTGGGAACGCGGTGATCGCTTACCAGATGAAAAAGTT…	SLAWDQPHVTDASVLFILCADLQAHEEDPSTYWSHAPQEVQDMLGPMIRNFYEGNDQLIRDEAIRSSALAGMTLMLSAKGLGYDSCPMIGFDAEKVSELINLPKNYMLSFMIPVGKQTESGWERGDRLPDEKVVAYDRF
400	OM-RGC.v2.034307416	Verrucomicrobia	Biota; Bacteria; Verrucomicrobia; Opitutae	8.38e-30	ATGGATACAATCACCGCAATCAAAGAGCGTCGCTCCGTCAAACACTACGACAACGCTCATGAAATGAGTGAGGCCGAGATCAACGCACTGCTCGAACTGGCACTACTCTCACCGACTTCTTTTAACATGCAGAATTGGCGCTTTGTCGTCGTGACGGATCCTGAAAAGCGTGCCGCCATTCAAGCGGCCGCTTGGAACCAAGCGCAAGTAACCGAAGCCTCCATTACCATCTTGCTCTGCGCCAACCTAAATGCCCACGAGGACGCTGGCCGTTACTGGGTGCACGCCCCCCAGTCTGTGCAGGATATGCTCGTACCCATGATCGCCCCATTGTAT	MDTITAIKERRSVKHYDNAHEMSEAEINALLELALLSPTSFNMQNWRFVVVTDPEKRAAIQAAAWNQAQVTEASITILLCANLNAHEDAGRYWVHAPQSVQDMLVPMIAPLY
401	OM-RGC.v2.042180980	Verrucomicrobia	Biota; Bacteria; Verrucomicrobia; Opitutae	3.16e-17	ACTGCCAAATCAATGGGCTACGACTCCTGCCCCATGATCGGCTTCGACCCTGAAAAAGTTGCCGAAATTATCGACCTACCTGAGAACCACGTGATCGGTATGATGCTTACGGTAGGCAAGGCGCTTAAAGGCGCCAATGTTCGTAGTGGACAGCTACCTTATGACGAGGTCGTTTTTCGCAACGGTTTTTAG	TAKSMGYDSCPMIGFDPEKVAEIIDLPENHVIGMMLTVGKALKGANVRSGQLPYDEVVFRNGF
402	OM-RGC.v2.042675115	Verrucomicrobia	Biota; Bacteria; Verrucomicrobia; Opitutae	2.97e-16	ATGGGCTACGATTCCTGCCCCATGATCGGCTTCGACCCTGAAAAAGTCGCCGAAATTATCGAACTGCCTGAAAACCACGTGATCGGCATGATGTTGACGGTGGGCAAAGCCCTCAAGGAAGCCAATGTCCGCAGCGGACAGCTGCCTTATGACGAGGTCGTTTTTCGCAACGGTTTTCCGAGCTAA	MGYDSCPMIGFDPEKVAEIIELPENHVIGMMLTVGKALKEANVRSGQLPYDEVVFRNGFPS

## Sheet: S5
Supplementary Table S5. NTR gene list from the Ocean Gene Atlas (OM-RGC_v2_metaT), the taxonomic assignment, identification e-value and sequences used in this study.
#target_gene: NTR
#Database_queried : OM-RGC_v2_metaT(0.22-3μm)
#Tool used : blastp
#Threshold : 1E-10
#Normalization : percent of mapped reads
#Number_of_genes_hits in OGA : 402
#Number_of_genes_used : 289
No.	Gene_ID	Group	Taxonomy	OGA_evalue	Nucl_seq	Prot_seq
1	OM-RGC.v2.017489896	Alphaproteobacteria	Biota; Bacteria; Proteobacteria; Alphaproteobacteria; Rhizobiales	2.85e-11	ATGTTGTTTGAAAAACTCAACTGGCGCTATGCCACCAAGAAAATGAACCCGGAGAAGAAGGTCTCCGACGACAAGGTTGAAAAGATCATCGAAGCGGCGCGGCTGGCGCCCACCTCCAGCGGCCTGCAGCCGTTCGAGATCATCGTCGTGACCGACCCGGACGTCCGGGCAAAGATCCGTGCTGCCGCCTGGGACCAGGCTCAGATCACCGATGGCTCGCATCTGCTCGTCTTCGCCGCCTGGGACAACTACACCGAAGACCGCATCAATGCGATGTTCGACCAGGTCAATGAAGAGCGCGGCGGCACCAATGAAGGCTGGGAAGCCTACCGCCAGAAGCTGCTGGCGGGCTACGTGCCGCGCGATGCGGAAGTCAATTACCAGCATGCAGCCCGGCAG…	MLFEKLNWRYATKKMNPEKKVSDDKVEKIIEAARLAPTSSGLQPFEIIVVTDPDVRAKIRAAAWDQAQITDGSHLLVFAAWDNYTEDRINAMFDQVNEERGGTNEGWEAYRQKLLAGYVPRDAEVNYQHAARQAYIGMGMALTAAAFEAVDSTPMEGFDPDQVDEILGLRARGLRSVTLMPLGYRDAENDWLANLKKVRRPKDEFVSFV
2	OM-RGC.v2.015630366	Archaea	Biota; Archaea; Thaumarchaeota	2.48e-62	GGACTGATCTTAAGCTCACATTTGCCTTTTCGTTTCATTTATTTTGATATAGCTTTGTGCTGTATTATGGATACTTTTGAGGCAATAGCGACTAGACGAGCTATTAAGAAATTTGACAGCTCATATAAGATGAGTTCTGAAGATGTCAAATCTTTAATGGAACATGTAATTTTGTCTCCAACTAGTTATAATCAACAAAACTGGAGATTTGTAACAGTTACTGATCAAGACATAAAAGATAAAATTTCTAAAGCTGCCAGAAATCAAGCACAGCCTAAAGATGGTTCCTTGGTAATTGTTCTTTGTGGGAACATGAATGCTTGGAAGGAAGAACCATTACGTTATTGGAAAAATAATACTTTAGAAAAACAAGAACTTGTAAAAAATTCATTAGCTAAA…	GLILSSHLPFRFIYFDIALCCIMDTFEAIATRRAIKKFDSSYKMSSEDVKSLMEHVILSPTSYNQQNWRFVTVTDQDIKDKISKAARNQAQPKDGSLVIVLCGNMNAWKEEPLRYWKNNTLEKQELVKNSLAKKYADSPQNRRDEAIRSCGFAGQTIMLAARQMGLDSCPMVGFEYDELAEIIKLPEDHLIVLMIVVGKSLEPAGERGGQLPLNEVVFENNF
3	OM-RGC.v2.018883261	Archaea	Biota; Archaea; Thaumarchaeota	5.69e-64	ATGGATACCTTTGAAGCAATATCTAGCAGACGTGCAATTAAGAAATTTGATCCTAATCATAAAATGACTTCTGAGGAGGTCGATTCCCTGATGAAGTTAACTATTCTCTCCCCCACTAGTTATAATCAACAAAACTGGAGATTTGTTACCGTTACTGACCAGTCAATTAAAGAAAAAATTGGAATCGCTGCTCGAAATCAGGCACAACCCGTTGATGGCTCCTTAGTCATTTTGCTGTGTGGAAACATGAGTGCTTGGAAAGATGATCCTTTGAGATATTGGCAGAATCATCCTACTGAAAAACAGGAATTAGTAAAAGCATCTTTGGAAAAAAAATATTCTGATAGTCCTCAGAATAGACGTGATGAGGCAATTCGATCTTGTGGATTTGCCGGTCAA…	MDTFEAISSRRAIKKFDPNHKMTSEEVDSLMKLTILSPTSYNQQNWRFVTVTDQSIKEKIGIAARNQAQPVDGSLVILLCGNMSAWKDDPLRYWQNHPTEKQELVKASLEKKYSDSPQNRRDEAIRSCGFAGQTIMLAARQMGLDSCPMVGFDYDEMAKIIELPDDHLIVLMIVVGKSLEPAKQRGGQLSLDEVVFKNKFN
4	OM-RGC.v2.018655452	Archaea	Biota; Archaea; Thaumarchaeota; Nitrosopumilales; Nitrosopumilaceae	2.13e-64	ATGGATACTTTTGAAGCAATATCTAATAGACGCGCAATTAAGAAATTTGATCCTAATCATAAAATGACTTCTGAAGAAGTTGATTCCTTAATGAAATTAACCATTCTTTCTCCAACTAGTTATAATCAACAAAACTGGAGATTTGTTACAGTTACTGACCAATCAATAAAAACAAAGATTGGAATTGCTGCTAGAAATCAGGCACAACCCGTGGATGGTTCTTTGGTGATATTGTTATGTGGAAATATGAGTGCCTGGAAAGACAATCCTTTGAGATATTGGAAAAATCATCCTAGTGAAAAACAGGAATTAGTTAAATCTTCTTTGGAAAAAAAATATTCTGACAGTCCTCAAAATAGACGTGATGAGGCAATGCGTTCTTGTGGATTTGCAGGTCAA…	MDTFEAISNRRAIKKFDPNHKMTSEEVDSLMKLTILSPTSYNQQNWRFVTVTDQSIKTKIGIAARNQAQPVDGSLVILLCGNMSAWKDNPLRYWKNHPSEKQELVKSSLEKKYSDSPQNRRDEAMRSCGFAGQTIMLAAKQMGLDSCPMVGFDYDQMAEIINLPDDHLIVLMIVVGKALEPAKERGGQLSLDEVVFKNNFN
5	OM-RGC.v2.018780574	Archaea	Biota; Archaea; Thaumarchaeota; Nitrosopumilales; Nitrosopumilaceae	1.44e-62	ATGGATACTTTTGAAGCAATATCTACTAGACGTGCAATTAAGAAATTTGATCCTAATCATAAAATGTCATCTGAAGATGTTGATTCTTTAATGAAATTAGCCATTCTCTCCCCAACTAGTTATAATCAACAAAATTGGCGATTTGTCACTGTTACAGACCAATCAATTAAGGAAAAAATAGGTGTAGCTGCTAGAAATCAGGCACAACCTGTTGATGGTTCTTTGGTCATTTTACTCTGTGGAAACATGAATGCTTGGAAAGATGAGCCTTTGAGATATTGGAAGAATCATCCTGCTGAAAAACAAGAGCTAGTCAAAACCTCATTGGAAAAAAAATATGCTGATAGCCCTCAAAATAGACGTGATGAGGCAATTCGTTCTTGTGGATTTGCAGGTCAA…	MDTFEAISTRRAIKKFDPNHKMSSEDVDSLMKLAILSPTSYNQQNWRFVTVTDQSIKEKIGVAARNQAQPVDGSLVILLCGNMNAWKDEPLRYWKNHPAEKQELVKTSLEKKYADSPQNRRDEAIRSCGFAGQTIMLAARQMGLDSCPMVGFDYDEMAKIIQLPDEHLIVLMIVVGKSLEPAKERGGQLLLDEVVFKNKFS
6	OM-RGC.v2.018780648	Archaea	Biota; Archaea; Thaumarchaeota; Nitrosopumilales; Nitrosopumilaceae	5.38e-64	ATGGATACCTTTGAAGCAATATCTACTAGACGTGCAATTAAGAAATTTGATCCCAATCATAAAATGACTTCTGAGGAGGTTGACTCTCTGATGAAATTAACTATTCTCTCCCCTACTAGTTATAATCAACAAAACTGGAGATTTGTTACCGTTACTGACCAGTCAATTAAAGAAAAAATTGGAATTGCTGCTCGAAATCAGGCACAACCTGTTGATGGCTCTTTAGTCATTTTGCTGTGTGGAAACATGAGTGCCTGGAAAGATGATCCAGTGAGATATTGGAAGAATCATCCTGCTGAAAAACAGGAATTGGTTAAAGCCTCTTTGGAAAAAAAATATTCTGAAAGTCCTCAGAATAGAAGAGATGAAGCAATTCGTTCTTGTGGATTTGCAGGTCAA…	MDTFEAISTRRAIKKFDPNHKMTSEEVDSLMKLTILSPTSYNQQNWRFVTVTDQSIKEKIGIAARNQAQPVDGSLVILLCGNMSAWKDDPVRYWKNHPAEKQELVKASLEKKYSESPQNRRDEAIRSCGFAGQTIMLAARQMGLDSCPMVGFDYDEMAKIIELPDDHLIVLMIVVGKSLEPAKPRGGQLSLDEVVFKNKFN
7	OM-RGC.v2.018783940	Archaea	Biota; Archaea; Thaumarchaeota; Nitrosopumilales; Nitrosopumilaceae	3.12e-63	ATGGATACTTTTGAAGCGATATCTACTAGACGTGCAATTAAGAAATTTGATCCTAATCACAAAATGACTTCTGACGAAGTTGATTCATTAATGAAATTAACCGTTCTTTCTCCAACTAGTTATAATCAACAAAACTGGAGATTTGTTACCATTACTGATCAGTCAATAAAAGAAAAAATTGGAATTGCTGCTAGAAATCAGGCACAACCTGTGGATGGATCTTTGGTTATTTTGTTATGTGGAAATATGAATGCCTGGAAAGATGATCCATTAAGATATTGGAAAAATCATACTTCTGAAAAACAGGAATTAGTTAGAGCATCTTTAGAAAAAAAATACTCTAACAGCCCCCAAAATAGACGTGATGAAGCAATTCGTTCTTGTGGTTTTGCAGGTCAA…	MDTFEAISTRRAIKKFDPNHKMTSDEVDSLMKLTVLSPTSYNQQNWRFVTITDQSIKEKIGIAARNQAQPVDGSLVILLCGNMNAWKDDPLRYWKNHTSEKQELVRASLEKKYSNSPQNRRDEAIRSCGFAGQTIMLAARQMGLDSCPMVGFDYDEMAKIIDLPDEHLIVLMIVVGKSLEPAKKRGGQLNLDEVVFENKFS
8	OM-RGC.v2.018789726	Archaea	Biota; Archaea; Thaumarchaeota; Nitrosopumilales; Nitrosopumilaceae	3.72e-61	ATGGATACCTTTGAAGCGATTTCTAGTAGACGTGCAATTAAAAAATTTGATAGTAACTACAAAATGACATCTGAGCAAGTTGATTCTTTAATGAAATTAACTATTCTTTCACCTACTAGTTATAATCAACAGAACTGGAGATTTGTAATTTCAACTGATCAAGATGTCAAAGAGAAAATTTCTATTGCAGCAAGAGGGCAGGCACAACCAAAAGATGGCTCTCTTGTGGTAGTTTTATGTGGGAATATGGATGCATGGAAGACTGAACCATTACGATATTGGAAAAATCACCATTCTGAAAAACAAGAAACAGTAAAAGCTGCACTTGAGAGAAAATATGATGGTAATCCACAAAATCTTCGAGATGAAGCAGTCCGGTCTTGTGGCATGGCAGCTCAA…	MDTFEAISSRRAIKKFDSNYKMTSEQVDSLMKLTILSPTSYNQQNWRFVISTDQDVKEKISIAARGQAQPKDGSLVVVLCGNMDAWKTEPLRYWKNHHSEKQETVKAALERKYDGNPQNLRDEAVRSCGMAAQTIMLAAKQMGLDSCPMVGFEYDELANVINLPENHMIVMMVVVGKRVQDASQRGGQLPLDEVVFQNKF
9	OM-RGC.v2.020225462	Archaea	Biota; Archaea; Thaumarchaeota; Nitrosopumilales; Nitrosopumilaceae	8.06e-56	ACTAGACGTGCAATTAAAAAATTTGACAGCAACTACAAAATGACATCAGAACAAATCGATTCCTTAATGAAATTAACTATTCTTTCACCTACTAGCTATAATCAACAAAACTGGAGATTTGTAACAATCGCTGATCAATCGATAAAAGAAAAAATTGGAATTGCTGCAAGAAATCAGGCACAACCTGTTGATGGATCCTTGGTGATATTATTATGTGGAAATATGAATGCCTGGAAAGATAATCCATTAAGATATTGGAAAAATCATCCTGTTGAAAAACAAGAATTAGTTAAATCTTCTTTGGAAAAAAAATATTCTGAGAGTCTTCAAAATAGACGTGATGAGGCAATGCGTTCTTGTGGTTTTGCAGGTCAAACAATAATGCTTGCAGCCAGACAA…	TRRAIKKFDSNYKMTSEQIDSLMKLTILSPTSYNQQNWRFVTIADQSIKEKIGIAARNQAQPVDGSLVILLCGNMNAWKDNPLRYWKNHPVEKQELVKSSLEKKYSESLQNRRDEAMRSCGFAGQTIMLAARQMGLDSCPMVGFDYDEMAKIINLPDDHLIVLMIVVGKSSEPAKERGGQLSLDEVVFKNKFN
10	OM-RGC.v2.022266355	Archaea	Biota; Archaea; Thaumarchaeota; Nitrosopumilales; Nitrosopumilaceae	7.32e-57	ATGGATACTTTTGAGGCAATTTCTAGTAGACGTGCAATTAAGAAATTTGATCCTTCTCATAAAATGACTTCTGATGAAGTTGATTCATTAATGAAATTGACAATTCTTTCTCCAACTAGTTATAATCAACAAAATTGGAGATTTGTTACAGTTACTGATCAGTCAATAAAGGAAAAAATTGGAATTGCTGCAAGAAATCAGGCACAACCTGTGGATGGTTCTTTGGTCATATTGTTATGTGGAAACATGAATGCCTGGAAGGAAGATCCTTTGAGATATTGGAAAAACCATCCTGCTGAAAAACAAGAATTAGTTAAAGCCTCTTTGGAAAAAAAATATTCTGATAGTTCTCAAAATCGACGTGATGAAGCAGTTCGTTCTTGTGGATTTGCAGGCCAA…	MDTFEAISSRRAIKKFDPSHKMTSDEVDSLMKLTILSPTSYNQQNWRFVTVTDQSIKEKIGIAARNQAQPVDGSLVILLCGNMNAWKEDPLRYWKNHPAEKQELVKASLEKKYSDSSQNRRDEAVRSCGFAGQTIMLAAKQMGLDSCPMVGFDYEQMAEIINLPDNHLIVLMIVVGKALEPAKE
11	OM-RGC.v2.025373328	Archaea	Biota; Archaea; Thaumarchaeota; Nitrosopumilales; Nitrosopumilaceae	4.59e-54	ATGGATACTTTTGAAGCAATCTCTAATAGACGTGCAATTAAGAAATTTGATCCTAATCACAAAATGACTTCTGAAGAAGTTGATTCTTTAATGAAATTAACAATTCTTTCTCCAACTAGTTATAATCAACAAAATTGGAGATTTGTCACAGTTACTGATCAGTCAATTAAGGAAAAAATTGGAATTGCTGCAAGAAATCAGGCACAACCTGTAGATGGGTCTCTGGTCATATTGTTATGTGGAAATATGAATGCCTGGAAGGAAGATCCCTTGAGATATTGGAAAAATCATCCTACTGAAAAACAAGAATTAGTTAAAGCCTCTTTGGAAAAAAAATATTCTGATAGTACTCAAAATAGACGTGATGAAGCAATCCGTTCTTGTGGATTTGCAGGTCAG…	MDTFEAISNRRAIKKFDPNHKMTSEEVDSLMKLTILSPTSYNQQNWRFVTVTDQSIKEKIGIAARNQAQPVDGSLVILLCGNMNAWKEDPLRYWKNHPTEKQELVKASLEKKYSDSTQNRRDEAIRSCGFAGQTIMLAAKQMGLDSCPMVGFDYDEMAKIIELPDDHLIV
12	OM-RGC.v2.025634339	Archaea	Biota; Archaea; Thaumarchaeota; Nitrosopumilales; Nitrosopumilaceae	2.26e-55	ATGGATACTTTTGAAGCAATCTCTAATAGACGTGCAATTAAGAAATTTGATCCTAATCACAAAATGACTTCTGAAGAAGTTGATTCCTTAATGAAATTGGCAATTCTTTCTCCAACTAGTTATAATCAACAAAATTGGAGATTTGTTACCGTTACTGATCAGTTAATTAAGGAAAAAATTGGAATTGCTGCAAGAAATCAGGCACAACCTGTGGATGGGTCCTTGGTGATATTACTATGTGGAAATATGAATGCCTGGAAGGAAGATCCTTTGAGATATTGGAAAAATCATCCTACTGAAAAACAAGAATTAGTTAAAGCCTCTTTGGAAAAAAAATATTTTGATAGTCCTCAAAATCGACGTGATGAAGCAGTTCGTTCTTGTGGATTTGCAGGTCAA…	MDTFEAISNRRAIKKFDPNHKMTSEEVDSLMKLAILSPTSYNQQNWRFVTVTDQLIKEKIGIAARNQAQPVDGSLVILLCGNMNAWKEDPLRYWKNHPTEKQELVKASLEKKYFDSPQNRRDEAVRSCGFAGQTIMLAAKQMGLDSCPMVGFDYDQMAEIINLPDDHLI
13	OM-RGC.v2.030593422	Archaea	Biota; Archaea; Thaumarchaeota; Nitrosopumilales; Nitrosopumilaceae	6.61e-34	ATGGATACTTTTGAAGCAATTTCTAGTAGACGTGCAATTAAAAAATTTGATAGTAACTACAAAATGACATCTGAACAAATTGATTCCTTAATGAAATTAACCCTTCTTTCACCCACTAGCTACAATCAACAAAACTGGAGATTTGTAACAATTTCTGATCAATCTGTAAAAGAAAAAATTGGAATTGCTGCAAGAAATCAAGCACAACCTGTGGATGGATCCTTGGTGATATTATTATGTGGAAATATGAGCGCCTGGAAGGATGATCCGTTAAGATATTGGAAAAACCATCCTGTTGAAAAACAAGAATTAGTCAAATCCTCTTTAGAAAAAAAATATTCTGAGAGTCTTCAAAATAGGCGTGATGAAGCAATGCGTTCTTGTGGTTTTGCAGGTCAA…	MDTFEAISSRRAIKKFDSNYKMTSEQIDSLMKLTLLSPTSYNQQNWRFVTISDQSVKEKIGIAARNQAQPVDGSLVILLCGNMSAWKDDPLRYWKNHPVEKQELVKSSLEKKYSESLQNRRDEAMRSCGFAGQTIMLA
14	OM-RGC.v2.032517783	Archaea	Biota; Archaea; Thaumarchaeota; Nitrosopumilales; Nitrosopumilaceae	5.04e-26	ATGGAATCAATTAAATTGATATTTAATTTAGGATTTGTGAACATGGATACTTTTGAAGCAATATCTAGTAGACGAGCAATTAAAAAATTTAACAGTAATTACAAAATGACATCTGAACAAGTTGACTCTTTAATGGAATTAGCTATTCTTTCACCTACTAGCTATAATCAACAAAATTGGCGATTTGTTACTATTACTGACGAATTGATTAAACAAAAAATCAGTGTTGCAGCCAGAAATCAGGCTCAGCCTAAAGACGGTTCTTTAGTAATTTTGTTATGTGGGAATCTAAGTGCTTGGAAAGATAATCCTTTACGTTATTGGAAAAATTCTACTCCTGAAAAACAAGACCATGTCAAAACTGCATTGGAAAAA	MESIKLIFNLGFVNMDTFEAISSRRAIKKFNSNYKMTSEQVDSLMELAILSPTSYNQQNWRFVTITDELIKQKISVAARNQAQPKDGSLVILLCGNLSAWKDNPLRYWKNSTPEKQDHVKTALEK
15	OM-RGC.v2.016616724	Bacteroidetes	Biota; Bacteria; Bacteroidetes	1.47e-13	ATGGTTAAAGTTAAAATATTCGATACTCCGAAGGACTCGGATAGGCCTGCAGTTGATTCTCCTGTTACGGACTCAAAAGCATTTCACGACATAGTAAACTCTAGAAGGTCAGTTAGGTTTTTCTCATCCGACCCTATTTCACAAGACGTTATTGACCAATGTCTTGATGCAGCGTTGTTGGCTCCAAACTCATCAAATTTACAAACTTGGGAAATCCATCACGTAGTTGATAAACAGAAAAAGAGTGCCCTAGTAGAATTCTGTTTGAGCCAGCCAGCAGCATCCACTGCAAAAGAGCTTTTTGTCTTTGTTGCGCGACCAGATATGTGGAAAAGAAATAACCAGTGGATGATTGATGAATTCGATAGGAGGGGGAATATGCCTGAGAAGGCTTATCAG…	MVKVKIFDTPKDSDRPAVDSPVTDSKAFHDIVNSRRSVRFFSSDPISQDVIDQCLDAALLAPNSSNLQTWEIHHVVDKQKKSALVEFCLSQPAASTAKELFVFVARPDMWKRNNQWMIDEFDRRGNMPEKAYQYFRNITKMIYTTGILGIVAPFKWMFFNFRGISQPTPREPIGRWGMKIWAHKSTSLACAHFMLAMRAHGFDSCPMEGFDSRRVKKLLGLPRAAQITMVISAGKRAEGGVYGDRFRFEKEKIVKKH
16	OM-RGC.v2.017449863	Bacteroidetes	Biota; Bacteria; Bacteroidetes	7.25e-12	ATGGCTATTGAAAAGAATATGAAAGATAAAACAGTTAAAGAAGCAATTGATCACAGACGCTCTGTACGAATTTTTGATGCGGAAAAGCCCATAGATGTTGCTACGGTAAAAGAATGCATCGCCCAAGCGAGTTTAGCTCCTAACAGCAGTAATTTACAATTGTGGGAATTCTATCATGTGCAATCTCCGGCTATGAAGAAAAAAGTGGCTGCAGCCTGTTTCAATCAACCCGCTGCTAAAACGGCTCAACAAATGGTCGTTTTCGTGGTGCGCCTTGATCTTTGGGCAAAACGAACCCAAGCCAACGCCAATTTTATTGAAAAAAAGCTTTCGGAAAATGATAAAAAAGATCCTAAAAAAGTCAAAGCGGCGCTAAAATACTACACCAAAATACTCCCT…	MAIEKNMKDKTVKEAIDHRRSVRIFDAEKPIDVATVKECIAQASLAPNSSNLQLWEFYHVQSPAMKKKVAAACFNQPAAKTAQQMVVFVVRLDLWAKRTQANANFIEKKLSENDKKDPKKVKAALKYYTKILPNLYKGQNPIRGFLSKLKMNFKGLSKVTYREVGASDLRVVGHKSCALAAQTFILSMASKGYDTCSMEGFDSKRIKKILQLPTEAQINMIVGCGIRKPEGVYGDRFRLPLEDVYFEK
17	OM-RGC.v2.015672054	Bacteroidetes	Biota; Bacteria; Bacteroidetes; Bacteroidia; Marinilabiliales	1.86e-13	ATGAAGAATACTTTACAGGAATTAAGATTTTTCGAGGCGGTAGAAGCAAGAAGGTCGGTCAGGATTTTTGATCAGGAAAGTGAATTTGACCATGACATAGTCCGACATTGCCTGGAAGCCGCTATCCTTTCTCCCAACAGCTCAAACCTTCAGCTTTATCAGTTTGTGAGAGTTCCTGAATCTTCTCCTCTTAAAGATCCATTGGCCCAACTTTGCATGCGCCAAAAAGCCGCTACGACTGCTAGGGAATTGGTTGTCATCATCACACGAAGAGATCTTTGGAAATCCAGAGCAAAAGCTAACTATGATTTCATCCTAAATTCTCAACAAAATCAATCTGAAAATAAAGTAAAACAGGCTGGTAATTATTACAAAAACCTAATCCCTAAATTATTTGGG…	MKNTLQELRFFEAVEARRSVRIFDQESEFDHDIVRHCLEAAILSPNSSNLQLYQFVRVPESSPLKDPLAQLCMRQKAATTARELVVIITRRDLWKSRAKANYDFILNSQQNQSENKVKQAGNYYKNLIPKLFGKYPGWSLLKKLIAWWVGMRRPMVREVGETEVRISVHKSAALASMTFMLGMKAAGYDTCPMEGFDSKRVKKLLDLPDAAEICMIIGCGKGLPEGIYGPRFRVPSSELIVEK
18	OM-RGC.v2.015750602	Bacteroidetes	Biota; Bacteria; Bacteroidetes; Bacteroidia; Marinilabiliales	4.53e-13	ATGAAAAATACAAGCCTTATTGATGCTATTAACTATCGCCGTTCTATTAGAATTTATGATGAAACTAAAGAAATTAATTCAGAAGTTGTAAAAAAATGCATTCAACAGGCAACACTTGCTCCTAATAGCAGTAATATGCAATTATGGGAATTTCATCATATTACTTCAAAAAACACCCTCGCAGAAATAGCCAATGCTTGCTTAGGTCAAAGTGCAGCTACAACGGCAAAAGAAATGGTAGTTATTGTAGTTAGAAAGGATTTATGGAAAAAACGAGTTAAATCACACATTAACTACTTAACAAACTTATTTGGAATTAAGCCAAAGGAACACTACACAAATCGTGAAAAATTTGCGTTAAATTATTATAAAAAAATCATCCCTTTTGCATATGGAGAT…	MKNTSLIDAINYRRSIRIYDETKEINSEVVKKCIQQATLAPNSSNMQLWEFHHITSKNTLAEIANACLGQSAATTAKEMVVIVVRKDLWKKRVKSHINYLTNLFGIKPKEHYTNREKFALNYYKKIIPFAYGDFLGIFGFIKYLISWLVGVFKPSYRQLRKSDMRVVAHKSAGLAAQTFMLSMAAENYDTCPMEGIDSLRIKKILNLPFQCEINMVISCGIRKPEGVYGERFRIPFSTIYKQW
19	OM-RGC.v2.013081784	Bacteroidetes	Biota; Bacteria; Bacteroidetes; Cytophagia; Cytophagales; Cyclobacteriaceae; Algoriphagus	8.38e-17	ATGGAAAAGAGTGTAACTGATGCAATTAATTTTAGAAGATCTGTAAGAAAGTTTGATCCTAATAAAGAAATTGATTCTGAAATTGTAAAAAAATGTCTTAAAAATGGAGTGCTGGCTCCAACAAGTAGTAACCTACAATTATGGGAATTCTTCCATATAACAGACAAAGATTTAATGAGAAGAGTATCCAGAGTCTGTTTTAGTCAACCTGCTGCTTCTACTGCTAAACAAATAGTAATAGTTGTTGCTAGAAAAGATTTATGGAGAAAAAGAGCCACTCAGAATATTGATTTTTTTAATTTAAGAAAAGATAGACTTACTAAAAAGCAGTATGATTTAACTCAAAAATATTATAAGAAAGCAGTACCATTTGTTTACAATGACTTTATAGGTTTTTTT…	MEKSVTDAINFRRSVRKFDPNKEIDSEIVKKCLKNGVLAPTSSNLQLWEFFHITDKDLMRRVSRVCFSQPAASTAKQIVIVVARKDLWRKRATQNIDFFNLRKDRLTKKQYDLTQKYYKKAVPFVYNDFIGFFSYLKYLLANFLGIFRVMYRQLRNSDTRIVAHKSAALASQNFMISMAAQEYDTCPMEGFDSLRLKNLLGLHKKSEINMVIGCGIRLQEGVYGDRFRIPFDQVYTKK
20	OM-RGC.v2.016444986	Bacteroidetes	Biota; Bacteria; Bacteroidetes; Cytophagia; Cytophagales; Flammeovirgaceae	2.21e-13	ATGGAGAAGAGTGTGACTGAAGCAATAAATTTTAGACGATCCATTAGAAAGTTTGACCCAAATAAAGAGATTGATTCTAAAATTGTAAAAAAGTGTATTGAAAATGGTGTCTTAGCTCCTACTAGTAGTAATCTTCAGTTATGGGAATTCTATCATATTACTAATAAAAATTTATTACAAAAAGTATCTAAAATCTGTTTTAATCAACCTGCTGCGTTAACAGCTAAACAGATAGTAATAGTGTTAGTTAGAAAAGATCTCTGGAAAAAAAGAGCTAATCAGAATATTAATTTTTTTGATTCAAAAAAGAAAGAGTTAAACCAAAAGCAATATGACTTGGTGAAGAAATATTATACTAAAGCAGTTCCATTAGTATATAATGACTTTCTTGGCATATCT…	MEKSVTEAINFRRSIRKFDPNKEIDSKIVKKCIENGVLAPTSSNLQLWEFYHITNKNLLQKVSKICFNQPAALTAKQIVIVLVRKDLWKKRANQNINFFDSKKKELNQKQYDLVKKYYTKAVPLVYNDFLGISSYCKYILANFLGFFRVMYRQLRNSDTRIVAHKSAALASQNFMISMAGFGYDTCPMEGFDSLKLKKLLKLNKKSEINMVIGCGIRLKEGVYGERFRIPFDDVYFKK
21	OM-RGC.v2.013168226	Bacteroidetes	Biota; Bacteria; Bacteroidetes; Flavobacteriia	1.12e-12	ATGAAAAACAAACGGCTATTGAATAAAATTCCCGTATTTTTGCGAGGCAATTCTAAAGACAAAAAAATGCACATCCTCGACAGTTTGAAATGGCGCTATGCAACCAAAAAATTTGATACTGCTTCACGCCTTTCCAATTCACAACTGACACTTCTAAAAGAAGCCTTCAACCTAACAGCCACTTCCTATGGTTTGCAACCGATCAAAATGTTGGTCGTGCAAAACATGTCTTTGCGCGAAAAACTACTTCCCCATTCCTTTGGACAGCGACAGGTAGTTGACGCCTCTCATCTATTGGTGCTTTGTATCCAAAAAAACTACACTGTTCAAGATGTAGAAAGCTATTTCCAACTGATCAAAAAAGTAAGAAACACACCAGACGAAGTGGTGACTCCTTTT…	MKNKRLLNKIPVFLRGNSKDKKMHILDSLKWRYATKKFDTASRLSNSQLTLLKEAFNLTATSYGLQPIKMLVVQNMSLREKLLPHSFGQRQVVDASHLLVLCIQKNYTVQDVESYFQLIKKVRNTPDEVVTPFKNHLLDLVSNKTSEQLREASKSQAYLALGNLLTVCATQQIDSCPMEGFLPKKYDEILDLTSKNLEAVLLLPVGTRAEDDYMASQKKVRKSLEDSVIDIQ
22	OM-RGC.v2.012540935	Bacteroidetes	Biota; Bacteria; Bacteroidetes; Flavobacteriia; Flavobacteria bacterium MS024-2A	2.4e-12	AAGTCTTCTTTCATCGAAACAGGCTTACGTATATTTGCAATCCTTAATGAAGAATATTTTATGAGTAGTCTTAACTCTTTACAATGGCGATACGCAACTAAAAAGTTTGATGCTAGCAAGCAATTATCTCCTGAACAAATTGATATTTTAAAACAATGTTTTAATCTAACCGCAACTTCTTACGGTTTGCAGCCGTTGCAATTGGTAGTAATTAAGCATAAAGAATTACAAGAACAACTTTTACCTCATAGCTTTCAGCAACAACAAATTGTGACTGCTTCTCACCTACTGGTAATTTGTATTGAAAAAAATATTGATGCTGAATTTATCAATCGATATTTTGAATTGACTAAAAATATAAGAAATACTCCGGAAGAGATTTTAAAGCCATTTCGAGAA…	KSSFIETGLRIFAILNEEYFMSSLNSLQWRYATKKFDASKQLSPEQIDILKQCFNLTATSYGLQPLQLVVIKHKELQEQLLPHSFQQQQIVTASHLLVICIEKNIDAEFINRYFELTKNIRNTPEEILKPFREFLLKDFGAKPQQELEQWAINQAYLALGNLLTVCAEEKIDACPMEGFDAEKYDEILKLKEKNLKSVLILPVGYRAEDDIFADFEKVRRPLKETVIEIKE
23	OM-RGC.v2.017196780	Bacteroidetes	Biota; Bacteria; Bacteroidetes; Flavobacteriia; Flavobacteriales; Crocinitomicaceae; Crocinitomix	1.89e-13	CTAACAAAACACATTGAGAACTTTATTTGTGGTAATATTGGGCCAAATATGGATATAATTGATTATTACAAGTGGAGATATGCTACTAAAAAATTTAATCCCGATAAGAAAATTCCAATTTCTGATATAGAAATAATTAAAGAGTCTATTCGTCTTGCTCCAACATCTTATGGATTACAATTATTTAAAGTAATTATCATTGAAAATCAGGTTAAAAAAGAGGCATTAAGGAAATTTTCTTACAACCAGTCTCAAGTTTCTGATGCTTCACATCTTTTCATATTTTGTAATTCTACTAAAGTATTTGAAAAAGACATTGACTCTTATATAGAGAATAAATCGCTAAGTCAAGAAATACCTATTGAAAAGAACAAAGGATATGGTGACTTTTTAAAAAAA…	LTKHIENFICGNIGPNMDIIDYYKWRYATKKFNPDKKIPISDIEIIKESIRLAPTSYGLQLFKVIIIENQVKKEALRKFSYNQSQVSDASHLFIFCNSTKVFEKDIDSYIENKSLSQEIPIEKNKGYGDFLKKTLLNKSSEEISEWTKNQLYIALTHLMTACASLKIDSCPIEGFDTTKYNDFLDIDKKSLSAGVVAAIGYRSETDNSQYDKKVRKATKDIFEVD
24	OM-RGC.v2.011745424	Bacteroidetes	Biota; Bacteria; Bacteroidetes; Flavobacteriia; Flavobacteriales; Cryomorphaceae; unclassified Cryomorphaceae	2.84e-11	ATGAGCACACCTAACATTGCCAAAGAAGACATACTAAACGCTTTTAATTACAGACACGCTACTAAGGAATTTGATGCTACAAAGACCATTTCTGATGCTGACATGAAATTCATCTTAGAAACGGCACATTTATCGCCTAGTTCATTTGGTTTTGAGCCCTGGCATTTTGTGGTCGTACAAGACAAAGAGTTAAGAGAGCTTTTAAAACCGGTTGCTTGGGGCGCTCCTTTAAAATTAGATACTGCCAGTCACTTTGTTTTAGGTTTGGCTATGAAAGCACCAATGGTAAAGCATAACGCACCTTATATAGAACATATGATGAAAGAGGTAAAACAAATGCCTGCCGAAGTTATAGAAATGTACTCTAAATTTTATAGGGAATTTCAGGAGCGCGATTTT…	MSTPNIAKEDILNAFNYRHATKEFDATKTISDADMKFILETAHLSPSSFGFEPWHFVVVQDKELRELLKPVAWGAPLKLDTASHFVLGLAMKAPMVKHNAPYIEHMMKEVKQMPAEVIEMYSKFYREFQERDFNLDTDKKLFDWSSKQTYIALGNMMTSAALTGIDSCPIEGFHQEKAEALLQEKFGIDTDKYGLAFMAAFGYRKADPEFPKSRRNFEDIVTWK
25	OM-RGC.v2.013649274	Bacteroidetes	Biota; Bacteria; Bacteroidetes; Flavobacteriia; Flavobacteriales; Flavobacteriaceae	4.15e-13	ATGAATACACCAAACATAGAAAAAGACGATATATTAAACGCTTTCAATTTTAGACATGCAACGAAGGAATTTGATGCCACTAAAAAGGTTTCAGATGAGGATATGAAATTCATCCTAGAAACAGCACATTTATCACCAAGTTCATTTGGTTTCGAGCCTTGGCATTTTATTGTTGTTCAAGATAAAGAATTACGTGAGTTATTAAAACCTGTTGCTTGGGGAGCACCTTTAAAATTGGATACTGCTAGTCATTTTGTATTAGGTTTAAGTATGAAAGCACCTATGGTTAAACATGATTCAGAATATATTATGCACATGATGAAGGATGTAAAACAATTACCACAAGAGGTCATAGATATGTATTCTACATTTTACAGAGAGTTTCAAGAGCGTGATTTC…	MNTPNIEKDDILNAFNFRHATKEFDATKKVSDEDMKFILETAHLSPSSFGFEPWHFIVVQDKELRELLKPVAWGAPLKLDTASHFVLGLSMKAPMVKHDSEYIMHMMKDVKQLPQEVIDMYSTFYREFQERDFDLDTDKKLFDWSSKQTYIALGNMMTAAALTGIDSCPIEGFHQEKAEALLKEKFGVDTDKYGLSFMVAFGYRKSDPEFGKSRRNFEDIVTFK
26	OM-RGC.v2.013657863	Bacteroidetes	Biota; Bacteria; Bacteroidetes; Flavobacteriia; Flavobacteriales; Flavobacteriaceae	1.69e-11	ATGAAAACACCAAATATTTCCAAAGAAGATATTCTTAACGCATTTAAATATAGACACGCAACAAAAGAGTTTGATGCAACTAAAACAGTGTCAGATCAAGACATTAATTTTATTTTAGAAACAGCCCATTTGTCGCCAAGTTCTTTTGGTTTTGAGCCATGGCATTTTATTGTTGTTCAAGATAAAGAATTAAGAGAGTTGCTAAAGCCAGTAGCTTGGGGTGCACCATTAAAGTTAGACACTGCAAGTCATTTTGTATTAGGTTTAAGTATGAAAGCACCAATGGTAAAACATGATGCAGCATATATTACTCATATGATGAAAGATGTAAAACAGTTGCCAGAAGATGTTATAGAAATGTATTCTAAATTCTACAGAGAATTTCAAGAACGTGATTTT…	MKTPNISKEDILNAFKYRHATKEFDATKTVSDQDINFILETAHLSPSSFGFEPWHFIVVQDKELRELLKPVAWGAPLKLDTASHFVLGLSMKAPMVKHDAAYITHMMKDVKQLPEDVIEMYSKFYREFQERDFDLDTDKKLFDWSSKQTYIALGNMMTAAALTGIDSCPIEGFHQEKAEALLKEKFGVDTDKYGLSFMVAFGYRKEEPAHGKSRRNFEDIVTWK
27	OM-RGC.v2.014406100	Bacteroidetes	Biota; Bacteria; Bacteroidetes; Flavobacteriia; Flavobacteriales; Flavobacteriaceae	2.81e-11	ATGACCACACCTAATATCGCAAAAGCCGACATATTAAATGCATTTAACTTTAGACATGCTACGAAAGAATTTGACGCTTCAAAAATCATCTCTGATGATGACATGAAATTTCTTTTACAAACGGCACATTTATCTCCAAGTTCTTTTGGATTTGAACCATGGCATTTTATCGTTGTACAGGATAAAGAATTGCGTGAATTAATAAAACCGGTCGCTTGGGGTGCTCCTTTAAAATTAGATACAGCGAGTCATTTTGTTTTAGGGTTATCAATGAAAGCGCCTATGGTAAAACATGATGCTGAATATATTCATACCATGATGAAGGATGTAAAGCAGTTGCCCGAAGATGTTATCGAAATGTATTCTAAATTTTATAGAGAGTTTCAAGAACGTGATTTC…	MTTPNIAKADILNAFNFRHATKEFDASKIISDDDMKFLLQTAHLSPSSFGFEPWHFIVVQDKELRELIKPVAWGAPLKLDTASHFVLGLSMKAPMVKHDAEYIHTMMKDVKQLPEDVIEMYSKFYREFQERDFELDSDKKLFDWSSKQTYIALGNMMTSAALIGIDSCPIEGFHQEKAEALLREKFNVDTDKYGLSFMIAFGYRKEAPAHAKSRRNFDDIVTWM
28	OM-RGC.v2.015257174	Bacteroidetes	Biota; Bacteria; Bacteroidetes; Flavobacteriia; Flavobacteriales; Flavobacteriaceae	2.21e-12	ATGAATACACCAAACATTGCAAAACAAGATATTTTAAATGCGTTTCAATATAGACATGCTACAAAAGAATTTGATGCTACTAAAAAAGTTTCAGAAGAGAATATCAATTATATTCTAAAAACAGCAAACCTTTCTCCGAGTTCTTTTGGTTTTGAACCTTGGCATTTTGTAATTGTACAAGACAAAGAATTAAGAGAATTGCTAAAACCTGTCGCTTGGGGAGCACCTTTAAAATTAGATACAGCTAGTCATTTTGTTTTAGGCCTGAGTATGAAAGCACCAATGGTAAAGCACGATGCAGATTACATAATGCACATGATGAAAGAGGTTAAACAATTGCCAGAAGATGTTATTGAAATGTATTCAAAATTTTATAGAGAGTTTCAAGAACGTGATTTT…	MNTPNIAKQDILNAFQYRHATKEFDATKKVSEENINYILKTANLSPSSFGFEPWHFVIVQDKELRELLKPVAWGAPLKLDTASHFVLGLSMKAPMVKHDADYIMHMMKEVKQLPEDVIEMYSKFYREFQERDFDLDTGKKLFDWSSKQTYIALGNMMTSAALIGIDSCPIEGFHQEKAEALLREKFGIDTNKYGLSFMVAFGYRKADPEFAKSRRDFEDIVTWK
29	OM-RGC.v2.015318926	Bacteroidetes	Biota; Bacteria; Bacteroidetes; Flavobacteriia; Flavobacteriales; Flavobacteriaceae	6.35e-11	ATGAATACACCAAATATTTCCAAAAAAGACATTATAAATGCGTTTCAATTTAGACATGCGACAAAGGAATTTGATGCAACTAAAAAACTATCTGATGATGATATAAATTTTATATTACAAACCGCAAATTTATCACCAAGTTCATTTGGATTTGAACCTTGGCATTTTGTTGTAGTTCAAAATCAAGAATTACGAGAGTTATTAAAACCAGTAGCTTGGGGAGCGCCTGTGAAATTAGATACTGCAAGTCATTTTATTTTAGGATTAAGCATGAAAGCACCCATGGTAAAACACGATGCAGACTACATTATGCATATGATGAAAGAAGTAAAACAACTACCAGAAGATGTCATTGAAATGTATTCGAAATTTTATAGAGAATTTCAAGAAAATGATTTT…	MNTPNISKKDIINAFQFRHATKEFDATKKLSDDDINFILQTANLSPSSFGFEPWHFVVVQNQELRELLKPVAWGAPVKLDTASHFILGLSMKAPMVKHDADYIMHMMKEVKQLPEDVIEMYSKFYREFQENDFDLDTDKKLFDWASKQTYIALGNMMTAAALNGIDSCPIEGFHQEKAEALLRGKFGIDTDKYGLSFMVAFGYRKEEPPHAKSRRDFKDIVTWK
30	OM-RGC.v2.015388598	Bacteroidetes	Biota; Bacteria; Bacteroidetes; Flavobacteriia; Flavobacteriales; Flavobacteriaceae	4.87e-11	ATGACAACACCAAACATAGCAAACGAAGACATAGTCAACGCCTTTCAATTCAGACATGCAACTAAAGAATTTGATGCTACAAAAATTATTTCTGATGATGACATGAAATTCATCTTAGAAACAGCACATCTATCTCCTAGCTCTTTTGGATTTGAACCTTGGCATTTTATTGTAGTTCAAGACAAAGAATTACGCGAATTATTGAAGCCAGTAGCTTGGGGAGCACCGTTAAAATTAGATACTGCAAGTCATTTTGTTTTGGGTTTATCAATGAAAGCACCCATGGTAAAGCACGATTCAGCATATGTTATGTCTATGATGAAAGATGTCAAAAAAATGCCTGCTGATGTAATCGAAATGTATTCTAAATTCTACAGAGAGTTTCAAGAGCGTGATTTT…	MTTPNIANEDIVNAFQFRHATKEFDATKIISDDDMKFILETAHLSPSSFGFEPWHFIVVQDKELRELLKPVAWGAPLKLDTASHFVLGLSMKAPMVKHDSAYVMSMMKDVKKMPADVIEMYSKFYREFQERDFDLDTDKKLFDWSSKQTYLALGNMMTAAALTGIDSCPIEGFHQEKAEALLREKFGVDTDKYGLSFMVAFGYRKADPVNPKSRRNIEDIVTWM
31	OM-RGC.v2.015390489	Bacteroidetes	Biota; Bacteria; Bacteroidetes; Flavobacteriia; Flavobacteriales; Flavobacteriaceae	4.45e-11	ATGACCACACCAAATATAGCAAAAGCGGATATTATTGAAGGATTCAAGTTTAGACATGCTACTAAAGAATTCGATTCTACAAAAATTATTTCGAAAGATGATATGCAATTCATTCTAGAAACAGCTCATTTGTCACCGAGTTCTTTTGGTTTTGAACCTTGGCATTTTATAGTTGTTCAAGACAAACAATTAAGGGAATTATTGAAGCCCGTTGCTTGGGGAGCGCCGCTAAAACTGGATACTGCAAGTCATTTTGTTTTAGGTTTAGCAATGAAAGCGCCTATGGTAAAGCATGATGCGGCATATATTCATACCATGATGAATGAGGTTAAAAAGATGCCTGCGGAAGTAGTTGAAATGTATTCTAAATTTTACCGTGAATTTCAGGAACGAGATTTT…	MTTPNIAKADIIEGFKFRHATKEFDSTKIISKDDMQFILETAHLSPSSFGFEPWHFIVVQDKQLRELLKPVAWGAPLKLDTASHFVLGLAMKAPMVKHDAAYIHTMMNEVKKMPAEVVEMYSKFYREFQERDFDLDTDKKLFDWSSKQAYIALGNMMTAAALTGIDSCPIEGFHQQEAEALLKEKFGVDTDKYGLAYMVAFGYRKADPVNLKTRRNFADIVSWL
32	OM-RGC.v2.015393135	Bacteroidetes	Biota; Bacteria; Bacteroidetes; Flavobacteriia; Flavobacteriales; Flavobacteriaceae	4.17e-11	ATGATTGATAAGCTTTATTTTTGCTTAAAAAAGGATATTATGGATATAATTGAACAACTTAACTGGAGATATGCCACCAAAAGTTTTGATTCAAAAAAAATAATTGCACAAAGTGATATTAAAATTTTAACTGAAGCGTTTAATTTAACTGCAACATCGTACGGTCTTCAACCAATAAAGTTATTAGTTATAAAAGATAAAACACTACAAAAGCAATTAGTTCCTTTATCATTTAATCAAAAACAGGTGCAAGAAGCTTCTCATTTATTTGTGTTTTGCATTGATTCAAAAATGGATACACCTTTTGTTTTAGATTATTTTAATAGAGTTAAAGAACTTAGAAACACTCCTAATGAGATTTTGGATCCATTTAAAAATTTTTTAGTTCATGATTTTGAT…	MIDKLYFCLKKDIMDIIEQLNWRYATKSFDSKKIIAQSDIKILTEAFNLTATSYGLQPIKLLVIKDKTLQKQLVPLSFNQKQVQEASHLFVFCIDSKMDTPFVLDYFNRVKELRNTPNEILDPFKNFLVHDFDAKTQIDKETWATKQAYLALGNLMTVCALLNIDACPMEGFSTKDYDATLNLEKLNLKSVLIMPIGYRAEDDFMSKLKKVRKPIEESVIIWK
33	OM-RGC.v2.015393403	Bacteroidetes	Biota; Bacteria; Bacteroidetes; Flavobacteriia; Flavobacteriales; Flavobacteriaceae	9.81e-19	ATGAAAGCGAAGAAAGAAGAAATAATCAAGGCTCATGCATTTAGACGTGCCATTAAGGAATTTGAACTTGATCAGAAGATTTCAGAAGAAGATTTTAAATTTATTCTTGAAGTAGGAAGAATGTCACCAAGCTCATTTGGTTGGGAACCATGGAAGTTTGTTGTTGTTCAGAATATGGAATTACGTGAGAAGTTGATGGTACCGAGTTGGGGAGCGCAAAAGCAATTACCATCGGCAAGTCACTTTGTAATTCTTTTGGCTCGAAAAGCCGATGATATGCGTCCAGGATCGGAATACCTAAGTTATATTTCTAAGGAAGTAGATGGGTTACCAGCTGATGTAGAAGAAATGAAACTAGGTTTCTTTAAAGGATTCCAAGATAATGAGTTTGATTTGACA…	MKAKKEEIIKAHAFRRAIKEFELDQKISEEDFKFILEVGRMSPSSFGWEPWKFVVVQNMELREKLMVPSWGAQKQLPSASHFVILLARKADDMRPGSEYLSYISKEVDGLPADVEEMKLGFFKGFQDNEFDLTDDRKLFDWASKQVYIPFANMMTAAAQIGVDSCPIEGFDKTKVEEILSADGVIDTAHFGVAAMVAFGYRKEDSPFPQTRQPMEAVVEWVN
34	OM-RGC.v2.015395590	Bacteroidetes	Biota; Bacteria; Bacteroidetes; Flavobacteriia; Flavobacteriales; Flavobacteriaceae	4.16e-13	ATGAAAGCAAGAAAAGAAGAAATTATGAAAGCGCACGAATACCGTCGTGCCATTAAAGAATTTGAGAAAGATCAGATCATTAAAAAAGAAGATTTTGAATTTATACTGGAAGTAGGTCGTCGCTCACCAAGTTCATTTGGATGGGAACCATGGCAATTTATAGTAATTCAAAACCCGGATTTAAGAGAGAAATTAGCAGGTCCAAGTTGGGGTGCTCAAAAGCAATTAGCATCTGCAAGTCACTTTGTGATCTTCTTATCCAGAAAAGGGGATGAAATGAAAGTTGGATCAGAGTATCTAAGACATAAATCACAAGAAGTAGACAAATTACCAGCGGAAATTGAAAAAATGAAAAATGACTTCTTCAAGAACTTTATGGAGAATGAATTTGACCTTACG…	MKARKEEIMKAHEYRRAIKEFEKDQIIKKEDFEFILEVGRRSPSSFGWEPWQFIVIQNPDLREKLAGPSWGAQKQLASASHFVIFLSRKGDEMKVGSEYLRHKSQEVDKLPAEIEKMKNDFFKNFMENEFDLTNERKIFDWASKQAYIPLANMMTAAAEIGIDSCPIEGFDRDKVEAILAEEGIIDTTKLGVAVMAAFGYRKEDSPFPRSRFEMDDVVKWV
35	OM-RGC.v2.015396998	Bacteroidetes	Biota; Bacteria; Bacteroidetes; Flavobacteriia; Flavobacteriales; Flavobacteriaceae	1.09e-13	ATGAAATTAATAAATGATCTAAAATGGCGGTATGCAACAAAACAATTCGACAACACGCAAAAAATTCCTGAAGAAGAATTGAAGCAGTTGATGGAAGTCGTGAGACTAGCACCATCATCTTACGGATTGCAATTATATAAAGTAATCATCGTTGAAGATCCTGAAATAAGAGAAAAATTAAAAGCTGCTTCTTGGAATCAAAATCAAATTACAGATTCAACCGCCCTTGTTGTTTTCTGCAATTTTAAAGATATAAATGACAATCATATTGATGATTACATAAAGTTAAAATCTGAAACGGAGCTGATAGATATAAATAAACTCAAAGGTTACGGCGATTTTATGAAAAGTAAATTAAAAGAAATGAGTCAAGCAGATAAAGATAATTGGACGAAAAGA…	MKLINDLKWRYATKQFDNTQKIPEEELKQLMEVVRLAPSSYGLQLYKVIIVEDPEIREKLKAASWNQNQITDSTALVVFCNFKDINDNHIDDYIKLKSETELIDINKLKGYGDFMKSKLKEMSQADKDNWTKRQTYIALGFLLTACAELKIDACPMEGFEVEKYNEILGLTDQNLSASVIAAIGYRDESDKIQYLPKVRKPIDELFEIVGECKLQFVA
36	OM-RGC.v2.016175209	Bacteroidetes	Biota; Bacteria; Bacteroidetes; Flavobacteriia; Flavobacteriales; Flavobacteriaceae	1.89e-14	GATCAAATTGTTCAAGAAAGAAGGTCTGTAAGAATTTATGATCCGGAAGCGGAATTCGATACTGATGCAGTAAAACGGAGTTTGGAAAGGGCTGTGCTGGCTCCAAACTCTAGCAACATGCAACTTTGGGAGTTCTATCGAATAAAGTCAGACGAAGCAAAAAAGCAAGTTGCTTGGATGTGCATGAACCAAAAAGCCGCTAAAACTGCTCGAGAGTTGGTAGTGGTAGTGGCCCGTAGAGACCTTTGGAAAAAACGCCAACAGGCTTTGGTTAAGGAAATGCAGCGTGTTTACCCCGATGCCCAATCGAAGCAGGCTAGCCGCGCCATGAACTACTATAAAAACCTGATTCCGAAATATTATTGGACGGACTGGCTAGACCTCTGGGGCATGCTTAAA…	DQIVQERRSVRIYDPEAEFDTDAVKRSLERAVLAPNSSNMQLWEFYRIKSDEAKKQVAWMCMNQKAAKTARELVVVVARRDLWKKRQQALVKEMQRVYPDAQSKQASRAMNYYKNLIPKYYWTDWLDLWGMLKKCIYFFAGINKPMIRHGNRAEIRISVHKSAALAAQNFMMSMKSEGYDTCPMEGMDSKRIKQFLKLPRKAEVVMVIGCGPSAEGG
37	OM-RGC.v2.016616041	Bacteroidetes	Biota; Bacteria; Bacteroidetes; Flavobacteriia; Flavobacteriales; Flavobacteriaceae	5.88e-13	GGTAATATTGAAACAAATATGGATATAATAGATTGTTACAATTGGAGGTATGCCACTAAAAAATTTAATCCCGATAAGAAAATACCAAATTTAGATATAGAATTAATTAAAGAGTCTATTCGTCTTGCTCCTACTTCTTATGGATTGCAACTATTTAAAGTAATTGTTATAGAAAACCAAACTAAAAAAAAGGAATTAAGAAAACTTTCCTATAACCAATCTCAAGTTTCAGACGCTTCGCATATTTTTATATTTTGTAATTCCACTAAAGTATTTGAAAAAGATATTGACTTGTATATAAAGAATAAGTCGATAATTCAGAAGATCCCTGTTGAAGAAAACAAAGGATATGGTGACTTTTTAAAAAAAACTCTTCTTAAAAAAGATTCAGAAGAAATC…	GNIETNMDIIDCYNWRYATKKFNPDKKIPNLDIELIKESIRLAPTSYGLQLFKVIVIENQTKKKELRKLSYNQSQVSDASHIFIFCNSTKVFEKDIDLYIKNKSIIQKIPVEENKGYGDFLKKTLLKKDSEEISTWTKNQLYIALTHLMTACASLKIDSCPIEGFNTLKYNAFLDINKKSLSAGVVAAIGYRSESDNSQHEKKVRKSIKDIFEVD
38	OM-RGC.v2.016815252	Bacteroidetes	Biota; Bacteria; Bacteroidetes; Flavobacteriia; Flavobacteriales; Flavobacteriaceae	2.91e-18	ATGGAAAAAAATGCTGAAATATTTGAACAAATAGTTCAAAAAAGGAAATCTTTTCGCGCTTTTGATGTTGACATACAAATTAGTGATGAAATTGTAAAAAGAAGTTTGGAAAGAGCAATTCTTTCACCTAATAGCAGTAACATGCAATTGTGGGAGTTTTATGTAATAAAAAGTGAGGAAAATAAAATTAAAGCTTCTGAAATCTGTTTTAACCAACCTGGCGCTAAAACTGCTTCTCAGTTGGTTGTATTTGTAGCAAGACCAGACAAGTGGCAAGAAAGACGCAAAGCAAATATTAAAAACTTGGATAGTAACTTTATAAATAGGGAAAGTAGGGGAGCTGCAGCCGCTTATTATTATTATGAAAACTTAGTGAGTGATTTTTATGGTGAAAAAGCT…	MEKNAEIFEQIVQKRKSFRAFDVDIQISDEIVKRSLERAILSPNSSNMQLWEFYVIKSEENKIKASEICFNQPGAKTASQLVVFVARPDKWQERRKANIKNLDSNFINRESRGAAAAYYYYENLVSDFYGEKAENTEVVTQKSVALAAQTFMLSISSEGFDSLPMEGFDEKQMKAFLELPKEAHISMTIAVGKGLKEGLYGPRFRIPFKEVVFKL
39	OM-RGC.v2.016842540	Bacteroidetes	Biota; Bacteria; Bacteroidetes; Flavobacteriia; Flavobacteriales; Flavobacteriaceae	1.01e-12	ATGAACATAATTGATAGTTTAAATTGGAGATATGCTACTACAAAATTTGATACACAACGTATCATTTCAGATAGTGATATTGATAAACTAAAAGAGATTGTAAAATTAGCACCTTCATCATGGGGTATGCAATTTTATAAGATAATAATAATTAAAGATAATGAATTGAAACAGAAGTTGTTGCCTGCTGCATATAATCAAAATCAAGTAGCTGATTGTTCACATTTATTTGTTTTTTGCAGCTTAAAAAAGGTGTTTGAAGAAGATATTAATCAAATGATTGATGAGTTTCATCGTCTAAGGGTTAACGATGATAATTATAGTAAAGAGGGAACAGATAAGTATGCTTCAGGTGCAAAAAAAAGTATTTTAGGAATGGAGCCTAAAAAACAATCAGAA…	MNIIDSLNWRYATTKFDTQRIISDSDIDKLKEIVKLAPSSWGMQFYKIIIIKDNELKQKLLPAAYNQNQVADCSHLFVFCSLKKVFEEDINQMIDEFHRLRVNDDNYSKEGTDKYASGAKKSILGMEPKKQSEWLKKQCYIALGQLMVGCADMRIDSCPMEGFKSDEVDEILDLQSQNLTSVVLLPSGYRSEDDKYQHKTKVRKPNNLLFEDK
40	OM-RGC.v2.016944255	Bacteroidetes	Biota; Bacteria; Bacteroidetes; Flavobacteriia; Flavobacteriales; Flavobacteriaceae	1.31e-13	ATGAACATAATTGATAGCTTAAATTGGAGATATGCTACTACCAAATTTGATACAGAAAGTATCATTTCTGATAGCGATATTGAAAAACTGAAAGAGATTATAAAATTGTCACCGTCTTCATGGGGACTTCAGTTTTATAAAATACTTATTATAACTGATAATCAATTAAAACAAAAATTACTTCCTGCTGCATATAATCAAAACCAAGTTGCTGATTGCTCTCATTTATTTGTTTTTTGTAGTTTAAAAAAAGTATTTGAAGAAGATATTAATCAAATGATTGATGAGTTTCATCGTCTAAGAGTTAACGATGATAATTATAGTAAAAAGGGAACAGATAAGTATGCATCTGGTGCTAAAAAAAGTATTTTAGGTATGGAACCTAAAAAGCAATCAGAA…	MNIIDSLNWRYATTKFDTESIISDSDIEKLKEIIKLSPSSWGLQFYKILIITDNQLKQKLLPAAYNQNQVADCSHLFVFCSLKKVFEEDINQMIDEFHRLRVNDDNYSKKGTDKYASGAKKSILGMEPKKQSEWLKKQCYIALGQLMVGCADMRIDSCPMEGFKSDEVDEILDLQSQNLTSVVLLPAGYRSEDDKYQHKTKVRKPNNLLFEDK
41	OM-RGC.v2.017073594	Bacteroidetes	Biota; Bacteria; Bacteroidetes; Flavobacteriia; Flavobacteriales; Flavobacteriaceae	5.35e-14	GGAATAATTATGGATATAATCGATTACTACAAGTGGAGATATGCTACTAAAAAATTTGATCCCAATAAGAAAATTCCAATTTCTGAAATAGAAATAATTAAAGAGTCTATTCGTCTAGCTCCAACTTCTTATGGATTACAATTATTTAAAGTAATTATCATTGAAAATCAGCTTAAAAAAGAGGAATTAAGAAAATTTTCTTACAACCAGTCTCAAGTTTCTGATGCTTCCCATCTTTTTATATTTTGTAATTCTACTAAAGTATTTGAAAAGGACATTGACTCATATATAGAGAATAAATCATTATGTCAAAAAATACCAGTTGAAAAGAACAAAGGATATGGTGACTTTTTAAAAAAGACCTTACTTAATAAAAGTTCTGAAGAAATCTCTGAATGG…	GIIMDIIDYYKWRYATKKFDPNKKIPISEIEIIKESIRLAPTSYGLQLFKVIIIENQLKKEELRKFSYNQSQVSDASHLFIFCNSTKVFEKDIDSYIENKSLCQKIPVEKNKGYGDFLKKTLLNKSSEEISEWTKNQLYIALTHLMTACASLKIDSCPIEGFDSSKYNDFLDINKKSLSAGVVAAIGYRSESDNSQYDKKVRKATKDIFEVD
42	OM-RGC.v2.017267971	Bacteroidetes	Biota; Bacteria; Bacteroidetes; Flavobacteriia; Flavobacteriales; Flavobacteriaceae	3.31e-13	AGTCAAATGAGTATAATTGATAGCTTAAATTGGAGATATGCTACTACAAAATTTGATACAGAACGTATCATTTCAGATAGCGATATTGATAAACTAAAAGAGATTGTAAAATTAGCACCTTCATCATGGGGTATGCAATTTTATAAGATAATAATAATTACAGATAATGAATTGAAACAGAAGTTATTGCCTGCTGCATATAATCAAAATCAAGTAGCTGATTGTTCACATTTATTTGTTTTTTGTAGCTTAAAAAACGTATCTGAAGAAGATATTAATCAAATGATTGATGAGTTTCATCGTTTAAGAGTTAACGACGATAATTATAGTAAAGAAGGAACTGATAAGTATGCTTCAGGAGCAAAAAAAAGCATCTTAGGTATGGATCCTGAAAAACAA…	SQMSIIDSLNWRYATTKFDTERIISDSDIDKLKEIVKLAPSSWGMQFYKIIIITDNELKQKLLPAAYNQNQVADCSHLFVFCSLKNVSEEDINQMIDEFHRLRVNDDNYSKEGTDKYASGAKKSILGMDPEKQSEWLKKQCYVALGQLMVGCADMRIDSCPMEGFKSDEVNEVLDLQSQNLTSVVILPLGYRSEDDKYQHKTKVRKPNNLLF
43	OM-RGC.v2.017268429	Bacteroidetes	Biota; Bacteria; Bacteroidetes; Flavobacteriia; Flavobacteriales; Flavobacteriaceae	5.75e-12	ATGGTTATGAATACTATAGATCACTTGAAATGGAGGTATGCAACTAAAAAGTTTGATACGACGAGAGTCCTTTCCGAAGAAAAAATAAATATCCTTAAACAGGCGTTTAATCTTACGGCAACGTCTTTTGGCTTGCAGACTATTAGCCTTTTGATTATAAAAAATAAAGATATAAGAGAAGCGCTAGTGCCGCTTTCCTATAACCAGAAACAAGTTGTTGATGCATCACATTTACTTGTTATTTGTATCCAGGATAATATAACTGATGCTGATGTGGATACTCATTTTGATAATGTTAAAGATATCAGAGAAACACCCGAAACCGTTTTAGAGCCTTTTAAAAGGAATCTCAAGTCAACAATGGAGGGTAAAACCATAAAAGAACGCCAAGAGTGGTCA…	MVMNTIDHLKWRYATKKFDTTRVLSEEKINILKQAFNLTATSFGLQTISLLIIKNKDIREALVPLSYNQKQVVDASHLLVICIQDNITDADVDTHFDNVKDIRETPETVLEPFKRNLKSTMEGKTIKERQEWSIKQAYIALGNLMTVCAMEHIDSCPMEGFSPQAYDDLLKLNEKNLKSVLLLPVGFRADDDMFSSLKKVRKELGNAVIEM
44	OM-RGC.v2.017274697	Bacteroidetes	Biota; Bacteria; Bacteroidetes; Flavobacteriia; Flavobacteriales; Flavobacteriaceae	1.04e-11	ATGGAAAAGAAGATTATTGATGCACTTTATTCAAGATACGCAACCAAACAATTTGATGTATCAAAAAAACTAACAGAAGATCAATTATCAACGATCTTGCATGCAGTGAGGTTAACGCCTACTTCATACGGATTACAATTAATGAAAATAATTGTAATTGATGATCCTGAAAAAAGAAATGCTCTTTTACCATATTCTTATGGGCAAAAACAGGTAGTTGACGCCTCACATCTGCTGATTTTATGCCGAGAAATAACCGTTGATCCAGGGCATATAGAGGATTATATCTTAAACATTTCCAATACCAGAAATATTCCAGCAGAAAATTTAGATGGATTTAAAAAAATGATGTTAGGATCAATAGCTGACATGACTGATGAAGCACTTGGTATATGGATG…	MEKKIIDALYSRYATKQFDVSKKLTEDQLSTILHAVRLTPTSYGLQLMKIIVIDDPEKRNALLPYSYGQKQVVDASHLLILCREITVDPGHIEDYILNISNTRNIPAENLDGFKKMMLGSIADMTDEALGIWMDKQVYIALGNLLNTLAFMKVDSCPMEGFQAKDYNKELGLDELNLSAVLTIPIGYRSNDDANAKNKKVRRSVDDFVVRM
45	OM-RGC.v2.017278141	Bacteroidetes	Biota; Bacteria; Bacteroidetes; Flavobacteriia; Flavobacteriales; Flavobacteriaceae	1.08e-11	ATGAGCACAGTCATTGAAAATAGAACATGGCGCTACGCCACCAAAAAATTTGATTCAAGCAAGAAAATATCAGAAGAAGATTTGGAAACCCTTTTGGAAGCTACACGCCTGAGTGCCTCTTCTTACGGACTCCAACCTTATCACGTAATTGTGGTTTCTGACCAAGAAGTTAAAGAGCAGTTGAAACCTGCATCATGGGGTCAGTCTCAAATTACCGATGCATCACACATTATCGTATTTGCCAACGCCACTGATTTTGGAGAAGAATTGGTAGATGATTATTTGAGCAATGTGAGTGCAACCAGAAACATTCCTTTGGATGGTCTTAAAGGATACTCCGACTTTATGAAGTCGAAACTTATCGACCTCCCTAAAGAAAGCAAAAGCAATTGGACCACT…	MSTVIENRTWRYATKKFDSSKKISEEDLETLLEATRLSASSYGLQPYHVIVVSDQEVKEQLKPASWGQSQITDASHIIVFANATDFGEELVDDYLSNVSATRNIPLDGLKGYSDFMKSKLIDLPKESKSNWTTRQAYIAFGNLMQAAAELKIDTCPMEGFESDKYNEILGLNGKDLNAAVVLAVGYRSEEDETQHLAKVRKSKEELFTLI
46	OM-RGC.v2.017288185	Bacteroidetes	Biota; Bacteria; Bacteroidetes; Flavobacteriia; Flavobacteriales; Flavobacteriaceae	4.35e-11	ATGAGTAAGTATATTGAACACCTCAATTGGCGATACGCCACCAAGCAGTTTGACGCAAACAAGAAGTTAAGCGAAGACCAACTGCAAACCCTTATAGATGCCCTACAACTTTCGGCTTCTTCCTATGGATTACAGCCATACAAGATCCTAGTGATCAAAGATGAAAAGATCAAAGAACAGTTGAAAGCCGCCGGCTACAACCAATCACAATTCACAGATGCTTCGGCCATTTTTGTGTTTGCACATCAAACTGATTTTGGAGCCGAACTCGTAGACAGTTATATTGACCACGCAGCACGTATTAAAGAAGTCGAAACAAACGCTTTAGAAGATTATGCAAATCTAATGAAAAACAGCCTTTTAAATCTTCCACAAGAAGCTAAAGCCGGTTGGACTGCC…	MSKYIEHLNWRYATKQFDANKKLSEDQLQTLIDALQLSASSYGLQPYKILVIKDEKIKEQLKAAGYNQSQFTDASAIFVFAHQTDFGAELVDSYIDHAARIKEVETNALEDYANLMKNSLLNLPQEAKAGWTARQAYIALGNLLSAAAAHEIDTCPMEGFDAATFDEILGLTEQNLHAVVVAAVGYRSAEDETQHAPKVRRPQEELFQIL
47	OM-RGC.v2.017297718	Bacteroidetes	Biota; Bacteria; Bacteroidetes; Flavobacteriia; Flavobacteriales; Flavobacteriaceae	6.91e-14	ATGAACACCGTTTTAGAACATAGAACCTGGCGCTACGCCACAAAAAAATTTGATGCCACAAAAAAAGTGTCCAATCAAGATTTGGAGACCCTAATGGAGGCCGCGCGATTAAGTGCTTCCTCCTACGGACTACAGCCTTATCACTTTTTTGTAATCTCGGACCCAGAAATTAGAGAGCAGTTAAAGCCCGCTTCTTGGGGACAGTCCCAAATTACGGATGCATCGCATATTATCGTATTTGCAAATGCAACGGATTTTGGTGAGGAATTGGTCGATGATTATGTGTCGAATGTAAGTGAGACCAGAAGCATTCCTACAGAAGGATTAAAAGGTTATGCAGATTTTATGAAGTCCAAATTGATGGAACTCCCTACCGAGCACAAAAGCAATTGGACGGCC…	MNTVLEHRTWRYATKKFDATKKVSNQDLETLMEAARLSASSYGLQPYHFFVISDPEIREQLKPASWGQSQITDASHIIVFANATDFGEELVDDYVSNVSETRSIPTEGLKGYADFMKSKLMELPTEHKSNWTARQAYIAFGNLMQAAAELKIDTCPMEGFESKKYNEILGLEDKNLNAAVVLAVGYRSEEDETQHYAKVRKSTEELFTLI
48	OM-RGC.v2.017341130	Bacteroidetes	Biota; Bacteria; Bacteroidetes; Flavobacteriia; Flavobacteriales; Flavobacteriaceae	8.99e-12	ATGAGCGATTACATTGAAAACCTGAAATGGCGATATGCCACAAAACAGTTTGATGCTTCTAAGGATATTTCTGAAGAAGACCTAAACTACTTAAAGGAAGCACTACAGCTTTCGGCTTCCTCTTATGGACTTCAGCCTTATGAAATCCTAATCATTAAAGATCAAGCTATTCGAGAGAAATTGAAACCCGCCGCTTGGAATCAGTCGCAAATAACCGATGCCTCCTACCTTATCGTTTTTGCTAATAAAACCGATTTTGGGGATGAGTTGGTGGACGATTACATAGACAATGTGGCTACTACCAGAAACCTGAGCAAAGAGGATTTAAAAGGATATGCCGATTTTATGAAAAGTAAGTTGGTGGCGCTTCCGCAGGAAGAAAAATCACAGTGGACCGCC…	MSDYIENLKWRYATKQFDASKDISEEDLNYLKEALQLSASSYGLQPYEILIIKDQAIREKLKPAAWNQSQITDASYLIVFANKTDFGDELVDDYIDNVATTRNLSKEDLKGYADFMKSKLVALPQEEKSQWTAKQTYIALGNLLSAAAHKKLDVCPMEGFSAEEVNSILDLNDKNLNASVIATVGYRSEEDATQHYAKVRKPQNILFKHV
49	OM-RGC.v2.017414315	Bacteroidetes	Biota; Bacteria; Bacteroidetes; Flavobacteriia; Flavobacteriales; Flavobacteriaceae	5.96e-12	ATGAATAGTATAGAGAATTTAGAATGGCGCTATGCGGTTAAAAAATTTGATGATAAAAAATTCTTAGAAGATGCACAAGTCAATACTTTAAAACAAGCTTTTAATTTAACAGCTACATCTTATGGCTTACAGCCAATAAAGTTACTGATCATTAAAAATAAAGAAATCCAACGGGAATTAGTTGCACACAGTTGGAATCAACAACAAATCATACAAGCCTCTCACCTACTTGTTATTTGTGTAGATACAAAACTAGACGAATCTGATGTAGAAAAGTATTTTGATAGAGTAAAAGAAATACGAAATACACCAGATGAAATTATCAACTCATTTAGAGAATATTTAAAAACTGCTATTGCGGGAAAAACAATACAAGATTTACTTTCTTGGGGAAAAAAT…	MNSIENLEWRYAVKKFDDKKFLEDAQVNTLKQAFNLTATSYGLQPIKLLIIKNKEIQRELVAHSWNQQQIIQASHLLVICVDTKLDESDVEKYFDRVKEIRNTPDEIINSFREYLKTAIAGKTIQDLLSWGKNQAYLALGNLLTVCANEKIDSCPMEGFIPEKYDEILKLKEQDLTSVLVLPVGFRAEDDAMIHQKKVRKKMNEIVLEIS
50	OM-RGC.v2.017431254	Bacteroidetes	Biota; Bacteria; Bacteroidetes; Flavobacteriia; Flavobacteriales; Flavobacteriaceae	3.18e-12	ATGAATATTATAGATAGTTTAAAATGGCGCTATGCTGTTAAAAAATTTGATACGAACAAAAATCTTTCAGAGAAACAAATAGAAACGTTAAAAGAAGCCTTTAATTTAACAGCTACATCTTACGGCTTGCAGCCGTTAAAATTAGTGATAATTAAAAATAAAAAAATTCAAGAAAAACTTGTACCGTTCTCATGGAATCAACAACAGATTTTGCAAGCATCTCATCTATTAGTAATATGTATAAAAGATAATTACACAACTAAAGAAGTAGAAAACTACTTTAATTTAGTGCAAAAAATTAGAAATACACCTGATGAAGTTATCAATCCATTTAAAAAGTTTTTAACTGCAGAAATTGCAAAAAAAACACAAGAAGAATTATATGTTTCAAATAAAAAT…	MNIIDSLKWRYAVKKFDTNKNLSEKQIETLKEAFNLTATSYGLQPLKLVIIKNKKIQEKLVPFSWNQQQILQASHLLVICIKDNYTTKEVENYFNLVQKIRNTPDEVINPFKKFLTAEIAKKTQEELYVSNKNQAYIALGNLLTVCASQEIDSCPMEGFTPEKYDEILDLTKDNLKSVLVLPVGFRASDDYMKDLTKVRKNISDSIIEIS
51	OM-RGC.v2.017436725	Bacteroidetes	Biota; Bacteria; Bacteroidetes; Flavobacteriia; Flavobacteriales; Flavobacteriaceae	3.42e-12	ATGAGTAACTACCTTGAAAATTTACACTGGCGATACGCCACAAAAAAGTTTGACGCCACAAAAAAAATAAACGAAACAGATTTAGAGTTTCTAAAAGAAGCGATGCAGTTATCGGCTTCTTCGTACGGACTTCAGCCCTATGAAATTTTAGTAATTGAAGATGCTGAACTTCGCGAAAAGCTTAAACCCGCTGCATGGAATCAATCACAGATTACAGATGCTTCTCAATTAATTGTTATCGCCAATAAAGTAGGTTTTGGGGATGAATTAATCGATTCATATATAGAGAATGTTAGTACGGTGCGCGAGCTTCCTTTGGAAAGTTTATCAAATTTTTCAAGTTTTATGAAATCTAAAATTGGTGAGTTCTCTATTGAACAAAAAGCGCAGTGGACGCAA…	MSNYLENLHWRYATKKFDATKKINETDLEFLKEAMQLSASSYGLQPYEILVIEDAELREKLKPAAWNQSQITDASQLIVIANKVGFGDELIDSYIENVSTVRELPLESLSNFSSFMKSKIGEFSIEQKAQWTQNQSYIVLGNLLSAAAEIKVDVCPMEGFDAKVFNEILELDKKGLNTAVIATIGYRSEEDDTQHHPKVRKEKEELFTTI
52	OM-RGC.v2.017443046	Bacteroidetes	Biota; Bacteria; Bacteroidetes; Flavobacteriia; Flavobacteriales; Flavobacteriaceae	2.49e-12	ATGATTGATTTTTTTAGTGCCCTTCAAAAACGATACGCAACAAAGCATTTTAATGCTGACCTTACTGTAGATGAGAAGGATATTAAAAGAATAAAGGAGAGCGTTCGACTTAGTCCCTCAAGCTACAATCTAATGCCCTGCCGGGTTATTGATGTCAAAAACAAGGAAGTTCGCAGCAAACTGAAAGATGCCTCATATAATCAAGGACAGATAACGGAAGCCTCTCATCTTTTTGTGTTTTGTTCTCTCAATGCAATATCCTATGAGTATATCCAACAAATCAATCATCTAAGAGAAGAAATTGAAGGTAAGAAAAGGGACTATTACAAGGGATATGTCGAGTTTCTTCACGATATGGTTGGAAAAAAATCTCAAAACGAGCTCATGCATTGGAGTGCC…	MIDFFSALQKRYATKHFNADLTVDEKDIKRIKESVRLSPSSYNLMPCRVIDVKNKEVRSKLKDASYNQGQITEASHLFVFCSLNAISYEYIQQINHLREEIEGKKRDYYKGYVEFLHDMVGKKSQNELMHWSAKQTYISLGFAIMACASLSIDSCPIEGFDAEEYSEILKLSDKGLTPNVVLAIGYAQQEEGSQGSPKVRLDTSEFFLDI
53	OM-RGC.v2.017449167	Bacteroidetes	Biota; Bacteria; Bacteroidetes; Flavobacteriia; Flavobacteriales; Flavobacteriaceae	7.78e-12	ATGAGTAATTATATTGACAATCTTAACTGGCGTTATGCCACCAAAAAATTTGATAGCACGAAGAAGATTTCTGAAGATGATTTGAGCAAACTTTTAGAGGCTACCTCTTTAAGTGCTTCATCTTACGGATTACAACCATACAAAATTTTAGTCTTGAAAGATGATGAGATAAGAGCTAAGCTAAAGCCAGCCGCTTGGGGCCAGTCTCAAATTACCGAGGCTTCGCACCTTATAGTATTGGCAAATCAAACCACTTTCGGTGATGAGCTTGTAGACGACTATTTGACGAACGTTAGTGAGACAAGGGGTATACCTGTGGAAGGATTAAAAGCCTACGCCGATTTAATGAAAGCGAATTTAATGCCTTTAACAGATGAGCAAAAAGCCGCTTGGACGGCA…	MSNYIDNLNWRYATKKFDSTKKISEDDLSKLLEATSLSASSYGLQPYKILVLKDDEIRAKLKPAAWGQSQITEASHLIVLANQTTFGDELVDDYLTNVSETRGIPVEGLKAYADLMKANLMPLTDEQKAAWTAKQTYIALGNLLSAAADLKIDTCPMEGFDSAQFNEILGLNDKNLNAVVLAAVGYRSEEDQTQHYKKVRKSTENLITII
54	OM-RGC.v2.017472790	Bacteroidetes	Biota; Bacteria; Bacteroidetes; Flavobacteriia; Flavobacteriales; Flavobacteriaceae	3.49e-12	ATGAATATAATTGAACAACTTAATTGGAGATACGCCACAAAAAGTTTTGATTCAGAAAAAATAATTGGAGAAGATGATATAAATACTTTACTGGAAGCGTTTAATTTAACAGCAACGTCTTACGGTCTACAACCAATTAAATTAATAGTTATAAAAGACAAAGCTTTACAAGAGCAATTAGTTCCATTATCTTTTAACCAAAAACAAGTTATGGAAGCATCTCATTTATTTGTATTTTGTGTTGATTCAAAAATGGATACGCCTTTTATTTTAGATTATTTTAATAGGGTTAAGGATATTAGAAATACGCCTAATGAGATTTTAGATCCTTTTAAAACGTTTTTAGTTGAAGATTTTGGTTCAAAAACACAGATTGATAAAGAAAACTGGGCAGCAAAA…	MNIIEQLNWRYATKSFDSEKIIGEDDINTLLEAFNLTATSYGLQPIKLIVIKDKALQEQLVPLSFNQKQVMEASHLFVFCVDSKMDTPFILDYFNRVKDIRNTPNEILDPFKTFLVEDFGSKTQIDKENWAAKQAYLAMGNLMTVCALLNIDACPMEGFSPKDYDAILNLEKLKLKSVLIMPIGYRAKDDFMSKLKKVRKPINESVIIWK
55	OM-RGC.v2.017476150	Bacteroidetes	Biota; Bacteria; Bacteroidetes; Flavobacteriia; Flavobacteriales; Flavobacteriaceae	3.81e-11	ATGAATAACTATATAGAAGCTTTAAAATGGCGTTATGCCACTAAGAAGTTTGATACTTCTAAAAAAGTAGCAGCAGAAGATCTAAATATTTTAAAAGAGGCTATGCAATTGTCTGCTTCGTCTTATGGTCTTCAGCCCTATAAAATATTTGTGATTGAAGATCAGGAAATAAGAAAGCAATTACAACCCGCTGCTTACGGCCAGAGCCAAATAGTTGATGCTTCACATCTAATCGTAATTGCAAACAAAGCCGATTTTGACGAAAACCTGGTAGACAGTTATGTTGATGAAATAAGTAAAGTAAGAGGTATAGAACCCGCTCAACTTAGCGGTATGGCAGATTATATGAAAAAGAATGTGGTTGATCTTGCAGCTGAAATGAAAGCTCAATGGACAGCC…	MNNYIEALKWRYATKKFDTSKKVAAEDLNILKEAMQLSASSYGLQPYKIFVIEDQEIRKQLQPAAYGQSQIVDASHLIVIANKADFDENLVDSYVDEISKVRGIEPAQLSGMADYMKKNVVDLAAEMKAQWTAKQTYIVLGNLLAAAAQLKIDTCPMEGFDAKKFNKILGLANNDYNASVIVALGYRSADDATQHLPKVRRPQEVLFETI
56	OM-RGC.v2.017476335	Bacteroidetes	Biota; Bacteria; Bacteroidetes; Flavobacteriia; Flavobacteriales; Flavobacteriaceae	3.17e-11	ATGAACATTATAGATAATTTAAAATGGCGTTATGCTGTTAAAAAATTCGATACAAATAGAGAACTTTCAGAAGCACAAATTAATACTCTAAAAGAAGCTTTTAACTTAACTGCAACTTCTTATGGTTTACAGCCATTAAAATTAGTAGTAATTAAAAATAAGGCAATTCAAGAAGAATTAGTAGAATATTCATGGAATCAGCAGCAAATTGTTCAAGCATCTCATTTATTAGTTATTTGTATTCAAGATAATTACACTACAACAGAGGTAGAAAATTATTTTAATTTAGTACAAAAAATTAGAAATACACCAGATGAAATCATCAATCCTTTTAAAGAGTTTTTAACTGCAGAAATTGCTAAAAAAACGCAAGAAGAATTATATGCTTCAAATAAAAAC…	MNIIDNLKWRYAVKKFDTNRELSEAQINTLKEAFNLTATSYGLQPLKLVVIKNKAIQEELVEYSWNQQQIVQASHLLVICIQDNYTTTEVENYFNLVQKIRNTPDEIINPFKEFLTAEIAKKTQEELYASNKNQAYIALGNLLTVCATLEIDSCPMEGFVPEKYDEILNLKKHNLKSVLVLPVGFRAEDDYMKDLTKVRKNLSDSILEIN
57	OM-RGC.v2.017492965	Bacteroidetes	Biota; Bacteria; Bacteroidetes; Flavobacteriia; Flavobacteriales; Flavobacteriaceae	1.87e-13	ATGAAAAACGTTCTAGACAAATTAAATTGGCGCTATGCCACAAAAGTATTTGATAATTCTAAAAAAGTAAGCAAAGAAGATTTGAATATTTTATTAGACGCAGCAAGATTGAGCGCATCATCATACGGTTTACAACCATACCATTTTTTCGTTATAGAAGATAGTGAAGTAAGATCTAAATTAAGAAAGGCTTCTTGGAATCAATCTCAAATAACCGATGCTTCATACCTTTTGGTTCTTGCCAATAAACCTACTTTTGATGATAGTTTAGTAGACAACTATATCGATAATATAATTGAAACACGTGGTGTTACAAAAAAAGATGTTGAAGGCTACTCGCAAATGATGAAAGGTGCACTTTTAGGTCTTCCAGATGAACAAAAAAAATCTTGGACTTCT…	MKNVLDKLNWRYATKVFDNSKKVSKEDLNILLDAARLSASSYGLQPYHFFVIEDSEVRSKLRKASWNQSQITDASYLLVLANKPTFDDSLVDNYIDNIIETRGVTKKDVEGYSQMMKGALLGLPDEQKKSWTSDQTYIALGNLMTIAAEMEIDTCPMEGFDKAQYNEILGLNDKNLNASVVLAVGYRADNDETQNYPKVRYSREQIITHI
58	OM-RGC.v2.017493045	Bacteroidetes	Biota; Bacteria; Bacteroidetes; Flavobacteriia; Flavobacteriales; Flavobacteriaceae	8.49e-12	ATGGATGTGATCTCAAGCCTTAAATGGCGCTATGCGACCAAAAAATTTGATGCAGATAAATTGCTTACCGAAGAAAAACTAGATATTTTAAAGGAAGCCTTCAATCTCACTGCAACTTCTTACGGACTACAACCGGTGCGTATGGTGGTGGTTTCTGATAAAGCCCTGCAGCAGCGTCTAAAAGAAGCTGCAATGAACCAAAGTCAGGTGCTTGATGCTTCTCACGTGTTGATCATCTGTGTAGAACGCAAGGTAGAAGCTCCTTTTGTAACCAATTATTTTGACCGCGTAAAAGAGGTTCGTGAAACTCCAGATGCGATCTTAAAGCCTTTTAGAGAGATGCTGGAGCAGAAGTTTGACAATCAGCCAAAATCAGATACTCGTGAATGGGCGATACGT…	MDVISSLKWRYATKKFDADKLLTEEKLDILKEAFNLTATSYGLQPVRMVVVSDKALQQRLKEAAMNQSQVLDASHVLIICVERKVEAPFVTNYFDRVKEVRETPDAILKPFREMLEQKFDNQPKSDTREWAIRQAYLTLGNLLTVCALEEIDACPMEGFEPEKFDEILELKKHNLASALVLPVGYRAQDDMFADFKKVRRPQKETIIHL
59	OM-RGC.v2.017494958	Bacteroidetes	Biota; Bacteria; Bacteroidetes; Flavobacteriia; Flavobacteriales; Flavobacteriaceae	9.14e-15	ATGGATATAATAGATTATTATAAGTGGAGATATGCTACTAAAAAATTTAATCCCGATAAGAAAATTCCAATTTCCGATATAGAACTAATTAAAGAATCTATTCGTCTTGCTCCAACTTCTTATGGATTACAATTATTTAAAGTCATTATCATTGAAAATCAGCTTAAAAAAGAGGCATTAAGAAAATTTTCATATAACCAGTCTCAAGTTTCTGATGCTTCACATCTTTTCATATTTTGTAATTCCACTAAAGTATTTGAAAAAGACATTGACTTGTATATAGAGAATAAATCAGTAAGTCAAAAAATACCTATTGAAGAGAACAAAGGATATGGTGACTTTTTAAAAAAAACTCTGCTTAATAAAAGTTCTGAAGAAATCTCTGAATGGACCAAAAAT…	MDIIDYYKWRYATKKFNPDKKIPISDIELIKESIRLAPTSYGLQLFKVIIIENQLKKEALRKFSYNQSQVSDASHLFIFCNSTKVFEKDIDLYIENKSVSQKIPIEENKGYGDFLKKTLLNKSSEEISEWTKNQIYIALTHLMTTCASLKIDSCPIEGFDTSKYNEFLNINKKNLSAGVVAAIGYRSESDDSQHNKKVRKSFKDIFEVD
60	OM-RGC.v2.017498383	Bacteroidetes	Biota; Bacteria; Bacteroidetes; Flavobacteriia; Flavobacteriales; Flavobacteriaceae	7.12e-17	ATGGATATACTTGATTACTACAACTGGAGATACGCTACTAAACATTTTAATCCTAAAAAAAATATAGCTGAGTCAGATCTCGAACTTATTAAAGAAGCTATAAGACTAGCCCCTTCTTCATATGGACTCCAATTATTTAAAGTGATAATAATTAAAGATGAAGATTTAAAAAGAAAACTTAAATCGGCTTCTTATAACCAATCACAAATTTCTGATGCTTCTCACCTGTTTGTTTTTTGTAACTATACTAAAATTTTTGAAAAAGATATCGATTTATATATTGATACTAAATCTAAAATTCAAAAACAACCAATTAATAAATTACAAGGTTACGGAGAGTTTCTAAAAAATAATTTACTAAAGAAAAATTGTACCGAAACTTCAATTTGGACTACCAAT…	MDILDYYNWRYATKHFNPKKNIAESDLELIKEAIRLAPSSYGLQLFKVIIIKDEDLKRKLKSASYNQSQISDASHLFVFCNYTKIFEKDIDLYIDTKSKIQKQPINKLQGYGEFLKNNLLKKNCTETSIWTTNQVYIALAHLMTACATLQIDSCPIEGFDVKKYNEILELEDRYMNAAVVAPIGYRSEMDKSQNDKKVRKSSGILFESL
61	OM-RGC.v2.017910758	Bacteroidetes	Biota; Bacteria; Bacteroidetes; Flavobacteriia; Flavobacteriales; Flavobacteriaceae	1.3e-13	ATGGATATAATTGATTATTACAAGTGGAGATATGCTACTAAAAAATTTAGCCCCGATAAGAAAATTCCAATTTCTGATATTGAAATAATTAAAGAGTCTATTCGTCTTGCTCCAACTTCTTATGGGTTACAATTATTTAAAGTAATTATCATCGAAAATCAGCTGAAAAAAGAGGCCTTAAGAAAATTATCTTACAACCAGTCTCAATTTTCTGATGCTTCACATCTTTTTATATTTTGTAATTCTACTAAAATATTTGAAAAAGATATTGACTTGTATATAGAGAATAAATCAATAAGTCAAGAAAAATCTCTTGAAGAGAACAAAGGGTATGGTGACTTTTTAAAAAAAACTCTGCTTAATAAAAGTTCTGAAGAAATCTCTGAATGGACCAAAAAT…	MDIIDYYKWRYATKKFSPDKKIPISDIEIIKESIRLAPTSYGLQLFKVIIIENQLKKEALRKLSYNQSQFSDASHLFIFCNSTKIFEKDIDLYIENKSISQEKSLEENKGYGDFLKKTLLNKSSEEISEWTKNQIFIALAHLMTACASLKIDSCPIEGFDTSKYNEFLDINKKSLSAGVVAAIGYRSESDDSQYDKKVRKSIKDIFEVD
62	OM-RGC.v2.018538880	Bacteroidetes	Biota; Bacteria; Bacteroidetes; Flavobacteriia; Flavobacteriales; Flavobacteriaceae	3.11e-13	ATGAATATTATAGACTATTATAACTGGAGATACGCAACCAAAAAATTTAACCCAAAGAAATCATTAGCAGATTCTGATCTTGAACTGATTAAAGAGGCGATAAGACTCGCACCATCTTCATATGGGTTGCAGCTATTTAAGGTGTTAATTGTCAAAAGTAAAAATCTTAAAGAGAGTCTTAAAAATGTGTCCTACAACCAGTCCCAAATTGCTGATGCTTCACATCTTTTTGTTTTTTGTAACTATACAAAAGTATTTGAACAAGATATTGATTTATATATTAAAACACGATCTAAAATCCAACAACAAGCAGTAAATGAATTGCAGGGTTATGGGGCTTTTTTAAAAAATAACCTACTTGAAAAGAATTCATCAGAAACTTCCATTTGGACAACCAAC…	MNIIDYYNWRYATKKFNPKKSLADSDLELIKEAIRLAPSSYGLQLFKVLIVKSKNLKESLKNVSYNQSQIADASHLFVFCNYTKVFEQDIDLYIKTRSKIQQQAVNELQGYGAFLKNNLLEKNSSETSIWTTNQVYIALAHLMTACATLQIDSCPIEGFEIEKYNEILDLNDRHMNAAVVAAVGYRSDSDESQNDRKVRKSSGVLFETL
63	OM-RGC.v2.015391853	Bacteroidetes	Biota; Bacteria; Bacteroidetes; Flavobacteriia; Flavobacteriales; Flavobacteriaceae; Flavobacterium; Flavobacterium frigidarium	4.77e-12	ATGAATGTTCTCAAAAGCCTCAACTGGCGCTATGCCGTAAAAAAGTTTGATCCAAATCAAAAACTTACCGCATCCAAGCTTGAGGTACTTACGGAAGCATTTAATCTTACCGCGACTTCATATGGTCTTCAGCCTTTGCGACTGGTGGTGGTTTCAGATAAAGATATGCAGGAACAACTGGTAGAAGCTTCTATGAATCAAACTCAGGTGCGAGACGCTTCTCATGTTTTGGTTATTTGTGTAGAAAAGGAGGTTAGGGCTCCCTATGTAGATACGTATTTTGACCGGGTACGCGAGGTGAGGGACACACCCGAAACAATACTGAAACCTTTTCGCGAGACTTTAAAAAAGCAATTTCATACTCAGGATGCTGAAAAAACCCGGCAGTGGGCGATCAAT…	MNVLKSLNWRYAVKKFDPNQKLTASKLEVLTEAFNLTATSYGLQPLRLVVVSDKDMQEQLVEASMNQTQVRDASHVLVICVEKEVRAPYVDTYFDRVREVRDTPETILKPFRETLKKQFHTQDAEKTRQWAINQAYLALGNLLTVCALEAIDACPMEGFVPEKYDELLKLDKLGITSTLVLPVGYRAADDMFADFEKVRRSTEDTIIRL
64	OM-RGC.v2.017262390	Bacteroidetes	Biota; Bacteria; Bacteroidetes; Flavobacteriia; Flavobacteriales; Flavobacteriaceae; Leeuwenhoekiella	7.9e-16	ATGAACTTGATAGATAAATTGAGATGGCGGTATGCCACGAAGAAATTTGATCCGGATAGAAGTGTATCCGCTCAGGATTTAGAGTGTCTAAAGGAAGCGGTCAGACTTTCGGTTTCATCCTTTGGGATCCAACCCTATAAGGTAATTATCATAGAGAATAAAGAAATCAAAAAAGCCCTGGTAGAGGCCTCGATGGGACAACAGCAGGTTGCTGACGCATCACACCTGTTTGTATTTTGTAACTACACACGGGACTTTGATCGTCAGGTAGATGACTACATCGAAAAAATCATCGAAGCCCAGGGAAAAGGCAGTACTGAAGTAAGGAACTATGGCGAGTCCATCAAAGCCAGCCTCAGGAAGAAAAGTCCGGAAGAGCGGGAGCGATGGGCTGAAAAG…	MNLIDKLRWRYATKKFDPDRSVSAQDLECLKEAVRLSVSSFGIQPYKVIIIENKEIKKALVEASMGQQQVADASHLFVFCNYTRDFDRQVDDYIEKIIEAQGKGSTEVRNYGESIKASLRKKSPEERERWAEKQTYLALNNLLVACAELKIDACPMEGFDKEVYNQMLGLDEQGLNANLIAPIGYRSKDDKAMSRKKIRKSKEELFEMA
65	OM-RGC.v2.017395228	Bacteroidetes	Biota; Bacteria; Bacteroidetes; Flavobacteriia; Flavobacteriales; Flavobacteriaceae; Leeuwenhoekiella	1.91e-13	ATGGATATACTTGATTACTATAATTGGAGATACGCTACTAAAAAGTTTAATCCAAAAAAAAACTTAGCAGAATCTGATCTTGAATTGATTAAAGAGGCGATTAGACTTGCACCTTCATCCTATGGTCTTCAGCTCTTTAAGGTAATCATAGTAAAAGATGAAGATTTAAAGTCAAAATTAAAATCTGCTTCTTATAATCAATCCCAAATTTTAGATGCATCTCATTTATTTGTGTTCTGTAACTACACTAAAGTCTTTGAACAAGATATTGATTTATATATTGATACTAAATCTAAAATACAAAAGCAACCCATCAACGAGCTTCAGGGTTATGGTGAGTTTCTAAAAAATAATTTACTTAACAAGAATACCACTGAAACGTCCATATGGACTACTAAC…	MDILDYYNWRYATKKFNPKKNLAESDLELIKEAIRLAPSSYGLQLFKVIIVKDEDLKSKLKSASYNQSQILDASHLFVFCNYTKVFEQDIDLYIDTKSKIQKQPINELQGYGEFLKNNLLNKNTTETSIWTTNQVYIALAHLMTACATLQIDSCPIEGFDIKKYNEILELDERHMNAAVVAPVGYRSNSDNSQNDKKVRKSSGVLFEER
66	OM-RGC.v2.017494872	Bacteroidetes	Biota; Bacteria; Bacteroidetes; Flavobacteriia; Flavobacteriales; Flavobacteriaceae; Leeuwenhoekiella	2.35e-13	ATGAACATTATAGACTACTATAACTGGAGATACGCGACCAAGAAATTTAATCCTAAGAAATCATTAGCAGATTCTGATCTTGAGCTTATCAAGGAGGCAATCAGACTTGCACCGTCTTCATATGGGCTACAACTATTTAAAGTATTGATTGTCAAAAGCAAAACTCTTAAAGAGAGTCTTAAAAAAGCATCTTACAATCAATCTCAAATTGCTGATGCTTCACATCTTTTTGTTTTTTGTAACTATACTAAGGTATTTGAGCAAGATATTGACTTATATATAAAAACTAGATCTAAAATTCAACAACAAGCAGTAAATGAATTGCAGGGTTATGGTGCATTTTTAAAAAGTAATCTTCTTGAAAAGAATTCGTCAGAAACATCAATTTGGACAACCAAC…	MNIIDYYNWRYATKKFNPKKSLADSDLELIKEAIRLAPSSYGLQLFKVLIVKSKTLKESLKKASYNQSQIADASHLFVFCNYTKVFEQDIDLYIKTRSKIQQQAVNELQGYGAFLKSNLLEKNSSETSIWTTNQVYIALAHLMTACATLQIDSCPIEGFEIEKYNEILDLNDRHMNAAVVAAVGYRSDSDESQNDRKVRKSSGVLFETL
67	OM-RGC.v2.017363326	Bacteroidetes	Biota; Bacteria; Bacteroidetes; Flavobacteriia; Flavobacteriales; Flavobacteriaceae; Maribacter; Maribacter arcticus	2.21e-13	ATGAATATAATTGACTATTACAATTGGAGATATGCTACTAAAAAGTTTAATCCAAAAAAAAATCTTGCTGACTCTGATTTAGAACTAATCAAAGAAGCAGTTAGATTGGCACCATCTTCATATGGTTTACAACTTTTCAAAGTACTGATTATTAAAAGTAAAAGTCTTAAAGAGAAACTTAGAGAGGTCTCATATAATCAATCTCAAATAGCTGAAGCTTCTCATCTTTTTGTTTTCTGTAACTACACTAAAGTATTCGAACAAGATATTGATTTATATATAAAAACTAGGTCTAAAATTCAACATCAAACAGAAAACGAACTACAAAAATACGGAGCATTTTTAAAAAATAATTTACTTAATAAAAACTCTTCAGAAACCTCAATATGGACAACCAAT…	MNIIDYYNWRYATKKFNPKKNLADSDLELIKEAVRLAPSSYGLQLFKVLIIKSKSLKEKLREVSYNQSQIAEASHLFVFCNYTKVFEQDIDLYIKTRSKIQHQTENELQKYGAFLKNNLLNKNSSETSIWTTNQVYIALAHLMTACATLQVDSCPIEGFEIEKYNEILDLNDRHMNAAVVAAVGYRSESDKSQNDVKVRKSSGILFETH
68	OM-RGC.v2.014503013	Bacteroidetes	Biota; Bacteria; Bacteroidetes; Flavobacteriia; Flavobacteriales; Flavobacteriaceae; Mesonia; Mesonia mobilis	1.52e-12	ATGGATATAATAGATTATTACAACTGGAGGTATGCTACAAAAAAATTTAATCCAAACAAGAAAATTCCAAATACCGATCTAGAACTAATTAAAGAATCTATCCGTCTGGCTCCAACATCTTATGGATTGCAACTATTTAAAGTAATTATCATAGAAAATCAAGTGCAGAAAGATGAATTAAGAAAATTCTCCTACAACCAATCTCAAATTTCCGATGCCTCTCATCTTTTTATTTTTTGTAATTCCACTAAAGTATTTGAAAAAGATATTGACGTATATATCCAGAATAAATCAATAAGCCAAGAAATGCCTGTTGAAGAAAATAAAGGATATGGTGACTTTTTAAAAAAAACACTACTTAACAAAGATTCTGAAAAAACCTCTGTATGGACCAAAAAT…	MDIIDYYNWRYATKKFNPNKKIPNTDLELIKESIRLAPTSYGLQLFKVIIIENQVQKDELRKFSYNQSQISDASHLFIFCNSTKVFEKDIDVYIQNKSISQEMPVEENKGYGDFLKKTLLNKDSEKTSVWTKNQTYIALTHLMTACASLKIDSCPIEGFNTTLYNEFLDINKKSLSAGVVAAVGYRSESDNSQYYKKVRKSTKDIFEIH
69	OM-RGC.v2.017229181	Bacteroidetes	Biota; Bacteria; Bacteroidetes; Flavobacteriia; Flavobacteriales; Flavobacteriaceae; Muricauda	1.06e-14	ATGGATATAATCAATTATTACAAGTGGAGATATGCTACTAAAAAATTTAATCCAGATAAGAAAATTCCAATTTCCGATATAGAACTAATAAAAGAGTCTATTGTTCTTGCTCCAACTTCTTATGGATTACAATTATTTAAAGTAATTATCATCGAAAATCAGTTAAGAAAAGAGGCATTAAGAAAATTATCTTATAATCAAACTCAAGTTTCTGATGCCTCACATCTTTTCATATTTTGTAATTCCACTAAAGTATTTGAAAAAGACATTGACTTGTATATTGAGAATAAATCAATAAGTCAAGAAGTACCTATTGAAGAGAACAAAGGATATGGTGACTTTTTAAAAAAAACTCTGCTTAATAAAAGTTCTGAAGAAATCTCTGAATGGACCAAAAAT…	MDIINYYKWRYATKKFNPDKKIPISDIELIKESIVLAPTSYGLQLFKVIIIENQLRKEALRKLSYNQTQVSDASHLFIFCNSTKVFEKDIDLYIENKSISQEVPIEENKGYGDFLKKTLLNKSSEEISEWTKNQLYIALTHLMTACASLKIDSCPIEGFDTSKYNEFLDINKKSLSAGVVAAIGYRSESDNSQNNKKVRKSAKDIFQVD
70	OM-RGC.v2.015463843	Bacteroidetes	Biota; Bacteria; Bacteroidetes; Flavobacteriia; Flavobacteriales; Flavobacteriaceae; Olleya marilimosa	5.73e-14	ATGAATAACTATATCGAAGATTTAAAATGGCGCTACGCCACAAAGAAATTTGACGCAACTAAAGAAGTAAGTCCCGCAGACCTCGAAAACCTTAAAGAGGCCGTTCAACTATCAGCGTCATCGTATGGCTTACAACCTTATAAAATATTCATTGTTAAAGATTCTAAGGTTAAAGCTCAACTTAAAGAAGCTGGTTACAATCAATCGCAATTCACAGATGCTTCAGAGGTATTTGTGTTTGCACATCAAACAGATTTTGGTCCTGAATTAGTAGACAGCTATATCACTCATGCAGAACGCATTCAAGATGCAGAAAAAGGAAGTATGGATGACTATGCTAATATGATGAAAGGTAGCCTTGTTTCTCTTCCGCAGGAAGCAAAAGCAGGATGGACAGCA…	MNNYIEDLKWRYATKKFDATKEVSPADLENLKEAVQLSASSYGLQPYKIFIVKDSKVKAQLKEAGYNQSQFTDASEVFVFAHQTDFGPELVDSYITHAERIQDAEKGSMDDYANMMKGSLVSLPQEAKAGWTARQTYIAIGNLLSAAATYKIDACPMEGFDAEKFDEILNLKGTNLHAIAVVAIGYRSEDDKYQHGKKVRRPQSELFKTI
71	OM-RGC.v2.017340366	Bacteroidetes	Biota; Bacteria; Bacteroidetes; Flavobacteriia; Flavobacteriales; Flavobacteriaceae; Olleya marilimosa	6.91e-12	ATGGATACGATACAGCAGTTAAACTGGCGATATGCGACAAAAAAATTCAATACTTCTAAAAAACTTCCGCAGAATAAATTAGATATACTAAAACAAGCATTTAATTTAACGTCAACCTCATTTGGCCTGCAAACCATCAAAATGGTAATAGTCACAAATAAGGAATTAAGAGAATCCCTTGTTAAACATTCCTATAATCAATCGCAAGTAGCAGATGCGTCACATTTATTGGTAATTTGTATCCAGGAAAATATAAATGATCATGATGTTAATACGTATTTTGATTCCGTAAAAACCATCCGAAACACGCCAGGAACCATTCTTGAGCCTTATAGAAAAGATCTGTTAAAATCCATGCAAAAAAGAACAGTTCAGGAGTGTCAGCTTTGGTCAACAAAC…	MDTIQQLNWRYATKKFNTSKKLPQNKLDILKQAFNLTSTSFGLQTIKMVIVTNKELRESLVKHSYNQSQVADASHLLVICIQENINDHDVNTYFDSVKTIRNTPGTILEPYRKDLLKSMQKRTVQECQLWSTNQAYIALGNLMTVCAMEGIDACPMEGFVASAYDDLLKLNDKNLKSVLLLPVGYRADDDMFASLKKVRKPIEETVIEL
72	OM-RGC.v2.017276442	Bacteroidetes	Biota; Bacteria; Bacteroidetes; Flavobacteriia; Flavobacteriales; Flavobacteriaceae; Polaribacter	1.22e-14	ATGGATACAATAAAACAGCTTAACTGGCGATATGCAACCAAAAAATTTGATACTACTAAAAAACTATCAAAAGCGAAATTAAACGTTATAACAGAGGCCTTTAACCTAACGGCTACCTCATTTGGATTGCAAACTATTAAGCTAATTGTTATTGAAGATAAAAAAATTAGAGAACCACTGGTAGAAGCATCTTACAATCAAAACCAAGTTTTAAATGCCTCATACTTACTTGTTATTTGCATCCAAAAGAATATTGATGATGATGATGTTAAAAATTATTACAATAATATAAAAGACATTCGCAACACCCCAGAAAATATTTTAAAACCTTATAGAGAAGATTTAATCAACATGATGCAAGGTATGTCGGTTCAACAATGCCAGCAATGGTCCACCAAT…	MDTIKQLNWRYATKKFDTTKKLSKAKLNVITEAFNLTATSFGLQTIKLIVIEDKKIREPLVEASYNQNQVLNASYLLVICIQKNIDDDDVKNYYNNIKDIRNTPENILKPYREDLINMMQGMSVQQCQQWSTNQAYIALGNLMTVCAIEGIDSCPMEGFLPSKYDEILKLDQKGLKSVLLLPVGYRADDDMFSEFKKVRKPIEEAVIII
73	OM-RGC.v2.017344879	Bacteroidetes	Biota; Bacteria; Bacteroidetes; Flavobacteriia; Flavobacteriales; Flavobacteriaceae; Polaribacter	1.28e-13	ATAGACTATTATAATTGGCGATATGCCACAAAAAAATTCGACCCTAAGAAACATATTTCCAAATCAGATCTTGAACTTATTAAAGAAGCTATTAGATTAGCTCCAACTTCTTACGGATTACAACTTTTTAAGGTTATTATTGTAAAAGATAAAGCAATAAAAGAAAGACTTAAAGAAGTTTCTTTCAATCAGGATCAAATCTCAGATGCGTCCCACCTTTTTGTGTTTTGCAATTACACTAAAGTTTTTGAAAAAGATATTGACTTATACCTTGACAATAGATCTAAGGTCAATAACCATGACCGAAATGACCTTCAGGGTTATGGAACATTCTTGAAAAAAAGCTTACTAAAAAAGAATACTTTAGAAACCTCCAACTGGACAACTAACCAAGTTTAT…	IDYYNWRYATKKFDPKKHISKSDLELIKEAIRLAPTSYGLQLFKVIIVKDKAIKERLKEVSFNQDQISDASHLFVFCNYTKVFEKDIDLYLDNRSKVNNHDRNDLQGYGTFLKKSLLKKNTLETSNWTTNQVYIALAHLMTACAAIKIDSCPIEGFLADKYNSILEIQGQHLNAAVVAAVGYRSENDSSQNEKKVRKSSELLFDVI
74	OM-RGC.v2.017128039	Bacteroidetes	Biota; Bacteria; Bacteroidetes; Flavobacteriia; Flavobacteriales; Flavobacteriaceae; Psychroserpens	5.56e-13	AATTGGCGTTATGCCACCAAAAAATTTGATCCTAATAAGCAACTTGATACTCAAGACCTAGCTTTTATAAAAGAAGCTTTACAATTAAGCGCTTCTTCTTACGGATTACAACCCTACGAAATACTTATCATTGAGGATGAATCAATTAGGGAAAACCTTAAAAAAGCCGCCTGGAACCAATCGCAAATCACCGATGCCTCCTATGTAATTGTGTTTGCCAATAAAACCAACTTTGGTGACGAATTGATTGATGACTACATTGAAAATGTAGCTTCTACCCGAGAACTGGAAAAAGAAAGCTTGCAACAATATGGGGATTTCATGAAGAAAACCTTGGGAGCCCTTTCTCAAGATGAAAAGGCAATTTGGACCTCAAAGCAAACCTACATTGCCTTAGGA…	NWRYATKKFDPNKQLDTQDLAFIKEALQLSASSYGLQPYEILIIEDESIRENLKKAAWNQSQITDASYVIVFANKTNFGDELIDDYIENVASTRELEKESLQQYGDFMKKTLGALSQDEKAIWTSKQTYIALGNLLSAAAHKKIDVCPMEGFVAEEVNSILNLEERNLNASVIATIGYRSEDDKTQHYAKVRKPQSKLFKTV
75	OM-RGC.v2.023968487	Bacteroidetes	Biota; Bacteria; Bacteroidetes; Flavobacteriia; Flavobacteriales; Flavobacteriaceae; Salegentibacter	4.53e-11	ATGGAAAATTATATAGAAAACCTCAACTGGCGTTACGCCACCAAGAAATTTGATGCAGAAAAATCTTTAAGTCAGGAGGACGTAGAGAAACTTCAAAAAAGCATTCAGCTTTCAGCTTCTTCATACGGACTTCAGCCTTACGAGGTATTTGTGATTTCCGATAAGGAAACCAAAGAGAAATTAAAAGCGGCGGCCTGGAACCAGGCTCAACTTACTGATGCTTCACACGTATTTGTTTTTGTAGGACTTAAGAAATTGAATGAGGCTTATATAGATGCTTATCTGGAGAATATCAGTAAAATTCGAGAAGTTCAGGTACAGGATCTAAGCGGGCTAAAAGATATGTTAACCTCAAATATTTTAGGTAAAACCGAAGAACAGCAATCTGTTTGGGCTCAG…	MENYIENLNWRYATKKFDAEKSLSQEDVEKLQKSIQLSASSYGLQPYEVFVISDKETKEKLKAAAWNQAQLTDASHVFVFVGLKKLNEAYIDAYLENISKIREVQVQDLSGLKDMLTSNILGKTEEQQSVWAQKQAYIALGNLLSAAANLKIDTCPMEGFDAQKFDEILGISGTNL
76	OM-RGC.v2.017121928	Betaproteobacteria	Biota; Bacteria; Proteobacteria; Betaproteobacteria; Burkholderiales; Burkholderiaceae; Limnobacter	5.87e-89	ATGCAGTGCAAAGCAGTAGACAAGGAGCAGTACATGGAATTATTTGACGCAATTTATCAACGCCGGGCCATCAAGGCCTTCGATCCCGAGCACACCATTTCCGCAGACGATGAAAAAAAACTGTTCGAGGCAGCCATTCAGGCACCGACCAGTTTCAACATTCAGCATTGGCGTTTTGTGGTGGTCCGCGACAAAGCACTGCGTGCTGAAATGCGCAAGCTGGGCAACGACCAGGCCCAAATCACCGACGCCTCGTTGTTGGTCCTCATGACCGCCGACATGAAAGCATGGCAGAAGGATCCGTCACGCTATTGGACACAGGCCCCCAAGGAAGTGGCTGACCTGCTGGTTGGCTGGATGGGCCCATTTCACGACGGGCGCGAATGGCTGCAACGCGAT…	MQCKAVDKEQYMELFDAIYQRRAIKAFDPEHTISADDEKKLFEAAIQAPTSFNIQHWRFVVVRDKALRAEMRKLGNDQAQITDASLLVLMTADMKAWQKDPSRYWTQAPKEVADLLVGWMGPFHDGREWLQRDEAQRSIGMAMQTLMLAAKGIGLDSCPMIGFDIDAVAKLINLPADHVMGPMVAIGKGTKAPWPKPGQLSLNEVLVNNTF
77	OM-RGC.v2.018849505	Betaproteobacteria	Biota; Bacteria; Proteobacteria; Betaproteobacteria; Burkholderiales; Burkholderiaceae; Limnobacter	6.37e-72	AATTTAAACTATAGCAGTAATGAAAGTGTTCATATGGATGTAACAGAAGCAATCGTTAAACGTCGGTCGATCAAAGCATTTGATCCCGCGCATGAAATGTCGGATAAAGAAATTAGCAAGCTATTAGCGCTTGGCATGCTATCACCGACGGCATTTAACATTCAGCACTGGCGCTTTGTTGTTGTGACAGACCCTGTATTACGTCAGAAAATTCGTGCGGCTAGTTGGAATCAAGCGCAAGTCGAAGATGCATCATTATTGATTGTGTTAACAGTCGATTTAAAAGCATGGGAAAAAGACCCTGCACGTTATTGGGTGAATGCCCCGCAAGCAGCACAGGACATCATGATTCCGATGATTGGCAATTTCTACAATAAAAAAGACCAAGTGCAACGGGAC…	NLNYSSNESVHMDVTEAIVKRRSIKAFDPAHEMSDKEISKLLALGMLSPTAFNIQHWRFVVVTDPVLRQKIRAASWNQAQVEDASLLIVLTVDLKAWEKDPARYWVNAPQAAQDIMIPMIGNFYNKKDQVQRDEGMRSGGMAAMTLMLAAKEMGYDSCPMDGFDFDVVGKLINLPEDHTPVMFVVIGKALEEARARGGQLDMDDVVIYNKF
78	OM-RGC.v2.018787898	Betaproteobacteria	Biota; Bacteria; Proteobacteria; Betaproteobacteria; Nitrosomonadales	1.18e-67	ATGGAACTCAAGGACGTAATCAAATCAAGACGATCGCATAAAGCTTTTGATTCAAAACACAAACTCTCCACATCTGAAATAGAGCAACTAATGAATTTAGCAATACTTTCACCCACAGCTTTTAACATCCAACATTGGCGATTTCATTTAGTTACTGACAAGTTATTACGAGAGCAAATAAAGGAAGTTAGCTGGGAGCAATCGCAGGTAACAGACGCTTCATTACTCATCGTACTTACCGGAGATCTAATGGCGTGGAATAAAAATCCAGGTCGTTACTGGAAGAATGCACCAGCAAAAGTAAGAGAAAATCTAGTGTCAGCAATATCAAGTTATTACAAAGATAAACCTGAAGTGCAGAGAGATGAAGTTATGCGTTCATGTGGGATGGCGGCAATG…	MELKDVIKSRRSHKAFDSKHKLSTSEIEQLMNLAILSPTAFNIQHWRFHLVTDKLLREQIKEVSWEQSQVTDASLLIVLTGDLMAWNKNPGRYWKNAPAKVRENLVSAISSYYKDKPEVQRDEVMRSCGMAAMNLMLVAKDLGYDSCPMDGFDFDAVAKLLNLPNDQIPTMFIAIGKSIQEPWPRPGQLPIEEVVQYNKFQ
79	OM-RGC.v2.018803984	Betaproteobacteria	Biota; Bacteria; Proteobacteria; Betaproteobacteria; Nitrosomonadales	9.41e-70	ATGAATCTACAGGAAGCCATAAAAAATAGGCGTTCGATAAAGGCGTTTGATCCCGATCATGTAATTAGTGAAGCAGAAATACAAAAAATTTTAGAGCTTGCTGTTCTCTCTCCTACGGCATTTAACATTCAGCACTGGCGCTTCGTTGTCGTTACTAATAAAGAGTTACGTCAGCAAATACGGGATGTAAGCTGGGGACAATCCCAAGTAACAGATGCATCACTACTTATTGTTCTTGCCGGTGATACCATGGCTTGGAATAAATCACCTGAACGTTACTGGAAAAATGCTCCTGCAGAAGTGCAGCAGTTTATGCTGCCCGCTATCAAGGAATATTATCAGTCTAAACCTGAAATTCAACGTGATGAAGTTATGCGCTCCTGCGGAATGGCAGCCATG…	MNLQEAIKNRRSIKAFDPDHVISEAEIQKILELAVLSPTAFNIQHWRFVVVTNKELRQQIRDVSWGQSQVTDASLLIVLAGDTMAWNKSPERYWKNAPAEVQQFMLPAIKEYYQSKPEIQRDEVMRSCGMAAMNLMLTAKDLGYDTCPMDGFNFDAVEKLLNFPSDHIPVMFVAIGKALQDPRPRSGQLALDQVVQYNQFK
80	OM-RGC.v2.018809981	Betaproteobacteria	Biota; Bacteria; Proteobacteria; Betaproteobacteria; Nitrosomonadales	8.89e-74	ATGAATCTTCAAGAAGCCATTATAAACCGGCGCTCGATAAAAGTATTTGACCCGGATCACGTCATCAGCGAAGGTGAAATAAAAACGTTATTAGAGCTAGCCGTATTATCACCATCTGCTTTTAATATCCAACACTGGCGCTTTATCATTGTGAACAACCAACAGTTGCGCCAACAAATACGAGAAGAAAGCTGGAATCAATCTCAGGTAACAGACGCATCGCTTCTTATTGTTCTTGCTGGTGATACCATGGCTTGGAATAAATCACCTGAACGTTACTGGAAAAATGCTCCGGCAGAGGTGCAGGAGTTTATGATGCCGGCTATCAACGAATATTACAAATCTAAACCTGAAATTCAACGAGATGAAGTCATGCGATCCTGCGGTATGGCTGCCATG…	MNLQEAIINRRSIKVFDPDHVISEGEIKTLLELAVLSPSAFNIQHWRFIIVNNQQLRQQIREESWNQSQVTDASLLIVLAGDTMAWNKSPERYWKNAPAEVQEFMMPAINEYYKSKPEIQRDEVMRSCGMAAMNLMLTAKDLGYDSCPMDGFNFDAVAKLLNFPSDHIPVMFVAIGKALQDPRPRSGQLPVDQVVQYNQFK
81	OM-RGC.v2.018970166	Betaproteobacteria	Biota; Bacteria; Proteobacteria; Betaproteobacteria; Nitrosomonadales	1.1e-87	ATGGAATTATTTGACGCAATTTATCAACGCCGGGCCATCAAGGCATTTGATCCCGAGCACATCATCTCCGCAGACGATGAGAAAAAACTGTTCGAGGCCGCCATTCAGGCACCGACCAGTTTCAACATTCAGCATTGGCGTTTCGTGGTGGTACGCGACAAGGTCCTGCGTGCAGAAATGCGCAAACTAGGCAACGACCAAACCCAAATCACGGACTCATCCTTGCTGGTCATCATGACCGCCGACATGAAAGCCTGGCAGAAAGACCCTTCACGCTATTGGGTGCAGGCGCCAAAAGAAGTCGCAGATTTGCTGGTTGGCTGGATGGGACCTTTCCACGATGGTCGCGATTGGTTGCAGCGCGATGAAGCCCAACGATCCATTGGCATGGCCATGCAA…	MELFDAIYQRRAIKAFDPEHIISADDEKKLFEAAIQAPTSFNIQHWRFVVVRDKVLRAEMRKLGNDQTQITDSSLLVIMTADMKAWQKDPSRYWVQAPKEVADLLVGWMGPFHDGRDWLQRDEAQRSIGMAMQTLMLAAKGIGLDSCPMIGFDIEAVAKLINLPADHVMGPMVAIGKGTKAPWPKPGQLSLDEVLVNNTF
82	OM-RGC.v2.019214487	Betaproteobacteria	Biota; Bacteria; Proteobacteria; Betaproteobacteria; Nitrosomonadales	5.99e-67	ATGGAACTACAACAAGCGATCATCAACAGACGATCGATAAAATCTTTTGATCCAAAGCATACGATGCCTGAGGCCGAAATAGAAAAGTTATTAAGATTAGCCATATTGTCACCAACTGCATTCAATATTCAACATTGGCGGTTTGTCATTGTTGACGATATAGACCTTCGTAATAAAATTAAAGATGAAAGCTGGGGTCAAGATCAAGTCACTGACGCCTCTTTATTTATTGTTTTAGCTGGAGACTTAATGGCTTGGAATAAATCAACAAGTCGCTATTGGCGTAACGCACCAAAAGATATTCAAGATTTTATGGTACCTACTATTTGTGATTATTACGATAAAAAGCCAGAAGTTCAACGAGACGAAGTAATGCGCTCATGCAGTATGGCTGCTATG…	MELQQAIINRRSIKSFDPKHTMPEAEIEKLLRLAILSPTAFNIQHWRFVIVDDIDLRNKIKDESWGQDQVTDASLFIVLAGDLMAWNKSTSRYWRNAPKDIQDFMVPTICDYYDKKPEVQRDEVMRSCSMAAMNLMLTAKDLGYDSCPMDGFNFEKVAKLLNFPSDHIPVMFVAIGKPLNDPRPRSGQLSIKQVVQYNQF
83	OM-RGC.v2.020033955	Betaproteobacteria	Biota; Bacteria; Proteobacteria; Betaproteobacteria; Nitrosomonadales	2.35e-60	ATGGATTTTAAAAAAATAGTTCAAGAGAGAAGATCAATTAAACATTTTGATGTAAATCATAAAATGACAAAGGGTGAGATCAATGAACTTTTCAAAATGACTTTACTATCACCCACCGCCTTTAATATTCAGCACTGGCGTTTTGATGTTATTGAAAATAAAGAGCTACGTGAGCATATTAAAAAAATTAGTTTTAATCAATCACAGGTGACAGATGCATCATTATTGGTCGTTATCTCGGGTGACCTAGATGCCTGGAAAAAAAATCCAAGGAAATATTGGAAAAATGCTGATGAGAATGTGCAAAAGATGATGGAATCCATGATTACAGATTTTTACATCAACAAAAAAGAAATGCAGCGCGATGAAGTGATGAGATCTTGCAGTATGGCTGCGATG…	MDFKKIVQERRSIKHFDVNHKMTKGEINELFKMTLLSPTAFNIQHWRFDVIENKELREHIKKISFNQSQVTDASLLVVISGDLDAWKKNPRKYWKNADENVQKMMESMITDFYINKKEMQRDEVMRSCSMAAMTMMLCAKNMGYDSCPMDGFDFPELSKLLCFPKNQIPVMFVAIGKKLQDAWPRGGQLNLNQVVSFR
84	OM-RGC.v2.020034105	Betaproteobacteria	Biota; Bacteria; Proteobacteria; Betaproteobacteria; Nitrosomonadales	1.23e-11	ATGAAAAAACTAGCTGAAACGGAAGTTCAAATTGCACCTTTAATTGCAGAACGGTGGAGTCCAAGGGTCTTTGATCCTGAGTTTGAAATAGATGAAAATTCTATTAAATCAATTCTTGAAGCTGCAAGATGGGCTCCATCGTGCTTTGGAGATCAGCCATGGAAATTTATTATTTTTCAAAAAAAAGATGCATTACAGTGGGTTAATGCTTTAAATTGCTTATCAGTAGGTAATCAAAATTGGGCAATGGATACCTCTTTACTTATATGTGTTTGTGCAAATAAAAAATTTAAGCATAATGACAATGAAAATAAATGGTCCCAGTATGATACTGGAGCGGCATCTGAAAACATTTGTCTTCAATCAACATATTTAGGTTTAGCAGCACATCAAATGGGT…	MKKLAETEVQIAPLIAERWSPRVFDPEFEIDENSIKSILEAARWAPSCFGDQPWKFIIFQKKDALQWVNALNCLSVGNQNWAMDTSLLICVCANKKFKHNDNENKWSQYDTGAASENICLQSTYLGLAAHQMGGFDSDKIRNLANIPVEFDVMSFIAIGKPLTKESMTNEQAEAEGSARKRLQLNEIYFENKWDNFKE
85	OM-RGC.v2.020045404	Betaproteobacteria	Biota; Bacteria; Proteobacteria; Betaproteobacteria; Nitrosomonadales	6.87e-11	ATGCAAAAGCCAGCTATTACCAAGGTAGGCATCAATGAAGTTATTGCTAAAAGATGGAGTCCCAGGGCATTTGATCCAGAGTTTATGCTAACGTCCGAAATTATTGACTCGCTTTTTGAAGCAGCTAGATGGGCTCCTTCTTGTTTTGGCGATCAGCCATGGAAGTTTATTTTATTCAATAAGGAGGATGCAACATCCTTTTCAAAAGCTCTTAATTGTTTGTCCGTAGGAAACCAGGATTGGGCAATGGATGCTTCCGTTTTAGTGTTAGTGTGCGCCAATAAAAACTTTCAACATAACGGTGCACCAAACAGATTTAACCAGTATGATACTGGCGCTGCCTCTGAAAATATTTGCCTACAGGCTTCTTATATGAATTTAAGTGCTCACCAAATGGGA…	MQKPAITKVGINEVIAKRWSPRAFDPEFMLTSEIIDSLFEAARWAPSCFGDQPWKFILFNKEDATSFSKALNCLSVGNQDWAMDASVLVLVCANKNFQHNGAPNRFNQYDTGAASENICLQASYMNLSAHQMGGFDSEKARDIAAIPSNVDILSFIAVGKMLEEKKISALQMEREITPRKRKPLEEVYNINTWKK
86	OM-RGC.v2.025020181	Betaproteobacteria	Biota; Bacteria; Proteobacteria; Betaproteobacteria; Nitrosomonadales	2.25e-12	ATGAAGAAAAAAGCTACTACTGAAGTACCGATAAATGATGTAATTGCTCAAAGATGGAGTCCACGTGCTTTTGATTCAAGCCACACAATTGCCGAAGATGAAATTAAGTCTCTATTTGAGGCGGCAAGATGGGCACCATCTTGTTATGGAGACCAACCTTGGCAGTTTGTCTTATTTAACAAAGAAGATGCAACTTTATGGGCTAGCGCATTAAATTGCTTGTCTGTTGGCAATCAAAATTGGGCTATGGACGCATCAATCTTAATTGTTGTTTGTGCTAATAAAAACTTTAATCATAATAATGAACCAAATCGTTGGGCACATTACGATGCTGGTGCAGCTGCAGAAAATATTTGTTTACAGGCTACTAGTATTGGCCTATCTGCACATCAAATGGGT…	MKKKATTEVPINDVIAQRWSPRAFDSSHTIAEDEIKSLFEAARWAPSCYGDQPWQFVLFNKEDATLWASALNCLSVGNQNWAMDASILIVVCANKNFNHNNEPNRWAHYDAGAAAENICLQATSIGLSAHQMGGFDQDKVRNLSNIPTKFDILACMAVGKSLDESKLSKVQKDKEGQVRSRKLLEDIYFINEWN
87	OM-RGC.v2.026056525	Betaproteobacteria	Biota; Bacteria; Proteobacteria; Betaproteobacteria; Nitrosomonadales	3.48e-12	ATGAAAAAAAAAGCTACTACTGAAGTACCAATAAATGATGTAATCGCTCAAAGGTGGAGTCCTCGAGCTTTTGATCCTAACTATATAATTGAAGATGATTCAATTAAGTCTCTATTTGAAGCAGCAAGATGGGCACCATCTTGTTATGGAGATCAGCCATGGCAATTTATCTTATTTAATAAAAAAGATGCAACTTCATGGACTAGGGCCCTAAATTGCTTGTCTATTGGTAACCAAAATTGGGCTATGGATGCATCAATTTTAATTGTGGTTTGTGCTAATAAAAACTTTAATCATAATAACGAGCCAAATCAGTGGGCACATTATGATACAGGCGCAGCTGGAGAAAATATTTGTTTGCAAGCAACTAGTATGGATTTGTCAGCTCACCAAATGGGA…	MKKKATTEVPINDVIAQRWSPRAFDPNYIIEDDSIKSLFEAARWAPSCYGDQPWQFILFNKKDATSWTRALNCLSIGNQNWAMDASILIVVCANKNFNHNNEPNQWAHYDTGAAGENICLQATSMDLSAHQMGGFDKEKIRNLSNIPINFDILACMVVGKKLDESKLSKIQKDKEGQVRSRKKLKDIYFINEWK
88	OM-RGC.v2.026066879	Betaproteobacteria	Biota; Bacteria; Proteobacteria; Betaproteobacteria; Nitrosomonadales	7.11e-11	ATGAAAAAAATTGCAACGACTGAAGTACCAATAAATGATGTGATTGCTCAAAGGTGGAGTCCTCGTGCCTTTGATTCAAATCATGTAATTACAGAAGATGTAATTAAATCTTTATTTGAAGCAGCAAGGTGGGCACCATCTTGTTATGGAGACCAGCCATGGCAGTTCGTATTATTTCAAAAAAAAGATGCGACTGCATGGTCTAGGGCTTTAAATTGTCTGTCTGTTGGCAATCAAAATTGGGCTATGGATGCATCAATTTTGATTGTGGTCTGTGCTAATCAAAATTTTAATCATAATAATGAACCAAATCGCTGGGCACATTATGATTCAGGTGCGGCTGCAGAAAATATTTGCTTACAGGCTACAAGTATTGGTTTATCAGCTCACCAAATGGGT…	MKKIATTEVPINDVIAQRWSPRAFDSNHVITEDVIKSLFEAARWAPSCYGDQPWQFVLFQKKDATAWSRALNCLSVGNQNWAMDASILIVVCANQNFNHNNEPNRWAHYDSGAAAENICLQATSIGLSAHQMGGFDQIKIRNLSNIPLEFDILACMVVGKSLDEVKLSKVQKDKELQARSRKLLKDIYFINEWK
89	OM-RGC.v2.017208480	Betaproteobacteria	Biota; Bacteria; Proteobacteria; Betaproteobacteria; Nitrosomonadales; Methylophilaceae	4.25e-56	ATGAATTTAGCGATACTTTCACCTACAGCTTTTAACATACAGCATTGGCGATTTCGTTTAGTTACTGACAAGTTATTAAGAGAGGAAATAAAGAAGGTTAGCTGGGATCAATCGCAAGTAACAGACGCTTCATTACTAATCGTGCTTACTGGAGATCTAATGGCATGGAATAAAAATCCAGACCGTTACTGGAAGAATGCACCAGTAAATGTAAGAGAAAATCTAGTCTTAGCAATATCAAGTTATTACAAAGATAAACCTGAAGCGCAAAGAGATGAAGTTATGCGCTCATGTGGGATGGCAGCAATGAATTTAATGTTAGTCGCAAAGGATTTAGGGTATGATAGCTGCCCTATGGATGGCTTCGATTTTGATGCAGTGGCTAAATTACTTAACCTC…	MNLAILSPTAFNIQHWRFRLVTDKLLREEIKKVSWDQSQVTDASLLIVLTGDLMAWNKNPDRYWKNAPVNVRENLVLAISSYYKDKPEAQRDEVMRSCGMAAMNLMLVAKDLGYDSCPMDGFDFDAVAKLLNLPNDQIPTMFIAIGKSIQEPWPRPGQLPIEQVVQYNKFQ
90	OM-RGC.v2.019866678	Betaproteobacteria	Biota; Bacteria; Proteobacteria; Betaproteobacteria; Nitrosomonadales; Methylophilales bacterium BACL14 MAG-120920-bin58	9.89e-12	ATGAAAAAAATCGCCACCACTGAAGTGCCAATAGATGATGTAATTGCTCAAAGATGGAGTCCTCGTGCTTTTGACTCAAGCTATATAATTACCGAAGATGAAATTAAATCCTTATTTGAGGCGGCAAGGTGGGCTCCATCTTGTTATGGAGACCAGCCCTGGCAGTTTGTGTTATTCAATAAAGAAGATGCAACAGCATGGACTAGTGTATTAAATTGTTTATCTGTTGGCAATCAAAATTGGGCTATGGACGCATCAATCTTAATTGTGGTTTGCTCTAATACAAACTTTAACCATAATAATGAACCAAATCGCTGGGCACATTATGATACCGGTGCAGCTGCAGAAAATATTTGCTTACAGGCTACTAGTATTGGCCTATCTGCTCATCAAATGGGT…	MKKIATTEVPIDDVIAQRWSPRAFDSSYIITEDEIKSLFEAARWAPSCYGDQPWQFVLFNKEDATAWTSVLNCLSVGNQNWAMDASILIVVCSNTNFNHNNEPNRWAHYDTGAAAENICLQATSIGLSAHQMGGFDQDKVRSLSNIPTKFDILACMVVGKNLDESKLS
91	OM-RGC.v2.019190833	Betaproteobacteria	Biota; Bacteria; Proteobacteria; Betaproteobacteria; Nitrosomonadales; OM43 clade	3.85e-60	GCCGTCCTATCACCAACCGCCTTTAACATTCAGCATTGGCGTTTTGTTTTAGTAACTGACAGCTCGGTAAGGGAAGAAATTAAAAAGGTTAGTTGGGGTCAATCACAGGTCACTGACGCTTCTTTGTTGGTGGTGCTAACAGGTGACCTAATGGCTTGGGATAAAGAGCCAGATCGTTACTGGAAGAATGCCCCTGGTAGTGTGCGAGATTATCTCGTGCCAGCCATATCAGAGTATTACAAGGGCAAGCCACAGATTCAGCGAGATGAAGTCATGCGCTCATGCGGAATGGCGGCCATGAATTTAATGTTAGTCGCAAAAGATTTAGGGTATGATAGCTGCCCTATGGATGGCTTCGATTTCGATGCAGTCGCTCAATTACTTAAGCTTCCTGATGAT…	AVLSPTAFNIQHWRFVLVTDSSVREEIKKVSWGQSQVTDASLLVVLTGDLMAWDKEPDRYWKNAPGSVRDYLVPAISEYYKGKPQIQRDEVMRSCGMAAMNLMLVAKDLGYDSCPMDGFDFDAVAQLLKLPDDHTPAMFVAIGKSIQEPWPRPGQLSVDEVVKYNQF
92	OM-RGC.v2.016717521	Chloroflexi	Biota; Bacteria; Chloroflexi; Dehalococcoidia; Dehalococcoidales; environmental samples	1.88e-57	ATGTTCACACCCAAAATAAAAAAAGGAGATATACAGAAAATGGATACTTTTGATGCAATTAAAACAAGACGTGCAATAAAGAAATTTGATAACACCTACAAAATGAGCGATGAACAAGTTCAATCATTGATGAAACTCACTTTACTTTCTCCTACCAGTTATAATCAACAAAACTGGAGATTTGTCACTGTAACTGATCAGACAGTGAAAGAACAAATTCATGTCGCTGCTCATAATCAGGCTCAACCATTAGATGGCTCTTTAGTAATTTTACTTTGTGGGAACATGAGTGCCTGGAAAGATGATCCTATGAGATACTGGAAAAATCATCCTCTTGAAAAACAAGAACATGTTCGAGATGCAATGCACAAAAAATATTCAGATAGCTCACAAAATAGA…	MFTPKIKKGDIQKMDTFDAIKTRRAIKKFDNTYKMSDEQVQSLMKLTLLSPTSYNQQNWRFVTVTDQTVKEQIHVAAHNQAQPLDGSLVILLCGNMSAWKDDPMRYWKNHPLEKQEHVRDAMHKKYSDSSQNRRDEAMRSCGFAAQTIMLAAKQMDLDSCPMVGFEYDEMAKIINLPDDHIIVMMIVVGKAASPAAERGGQLSLDEVVFENKFN
93	OM-RGC.v2.017954790	Chloroflexi	Biota; Bacteria; Chloroflexi; Dehalococcoidia; Dehalococcoidales; environmental samples	4.02e-60	AAAACAGGAGATTTAGAGAAAATGGATACTTTTGATGCAATTAAAACAAGACGTGCAATTAAGAAATTTGATAATACCTACAAAATGAGCGATGAACAAGTTCAATCATTGATGAAACTTACCTTACTTTCCCCTACCAGTTACAATCAACAAAATTGGAGATTCGTCACAGTAACTGATCAGGCAGTAAAAGAACAAATTCATGTTGCTGCTCGTAATCAGGCTCAGCCATTAGACGGCTCATTAGTGATTTTACTCTGTGGAAACATGAGTGCCTGGAAAGACGATCCTATGAGATACTGGAAAAACCATCCTCTTGAAAAACAAGAACATGTTCGAGATGCAATGCACAAAAAATATTCAGATAGTCCGCAAAATAGAAGAGATGAGGCAATGCGT…	KTGDLEKMDTFDAIKTRRAIKKFDNTYKMSDEQVQSLMKLTLLSPTSYNQQNWRFVTVTDQAVKEQIHVAARNQAQPLDGSLVILLCGNMSAWKDDPMRYWKNHPLEKQEHVRDAMHKKYSDSPQNRRDEAMRSCGFAAQTIMLAAKQMGLDSCPMVGFEYDKMAKIINLPDDHIIVMMIVVGKAASPAAERGGQLSLDEVVFENKF
94	OM-RGC.v2.018655235	Chloroflexi	Biota; Bacteria; Chloroflexi; Dehalococcoidia; Dehalococcoidales; environmental samples	4e-60	ATGGATACTTTTGATGCAATTAAAACAAGACGTGCAATAAAAAAATTTGATAACACCTACAAAATGAGTCCTGAACAGGTAAAATCATTGATGGAGTTAACAATACTTTCTCCTACCAGCTACAATCAACAAAACTGGCGGTTTGTCACCATAACCGATCAAGCAGTAAAAGAAAAAATTCATGTCGCTGCTCGAAATCAAGCTCAACCGCTAGATGGGTCACTTGTCATCTTACTATGTGGAAATATGGATGCATGGAAAGACGATCCTATGAGATATTGGAAGAATCATCCTCTTGAAAAACAAGAACATGTTCGAGATGCAATGCACAAAAAATATTCTGAAAGTCCTCAAAATAGAAGAGATGAGGCAATGCGTTCTTGTGGATTTGCAGCACAA…	MDTFDAIKTRRAIKKFDNTYKMSPEQVKSLMELTILSPTSYNQQNWRFVTITDQAVKEKIHVAARNQAQPLDGSLVILLCGNMDAWKDDPMRYWKNHPLEKQEHVRDAMHKKYSESPQNRRDEAMRSCGFAAQTIMLAAKQMGLDSCPMVGFEYDEIAKIINLPDEHIIVMMIVVGKAASPAAERGGQLSLDKVVFENKFN
95	OM-RGC.v2.018670957	Chloroflexi	Biota; Bacteria; Chloroflexi; Dehalococcoidia; Dehalococcoidales; environmental samples	2.71e-63	ATGGACACTTTTGATGCAATTAAGACAAGACGTGCAATAAAAAAATTTGATAGCACTTACAAAATGACTCCTGAGCAGGTCAAATCTCTGATGGAGCTAGCCATGCTTTCTCCTACTAGTTACAACCAACAAAACTGGAGATTTGTCACCGTTACTGATCAAAAAGTTAAAGAAAAAATCCATGTGGCTGCAAGAAACCAAGCACAGCCATTAGACGGCTCTCTTGTAATTTTACTCTGTGGAAATACTAGTGCATGGAAAGATGATCCGATGAGATACTGGAAAAACCATCCTCTGGAAAAACAAGAGCACGTAAAAGAAGCAATGCACAAAAAATACTCTGATAGCCCACAAAATAGACGAGATGAAGCAATGCGTTCTTGTGGATTTGCAGCTCAA…	MDTFDAIKTRRAIKKFDSTYKMTPEQVKSLMELAMLSPTSYNQQNWRFVTVTDQKVKEKIHVAARNQAQPLDGSLVILLCGNTSAWKDDPMRYWKNHPLEKQEHVKEAMHKKYSDSPQNRRDEAMRSCGFAAQTIMLAAKQMGLDSCPMVGFEYDEMAKIINLPDDHIIVMMIVVGKAASPAAQRGGQLPLDEVVFENKFN
96	OM-RGC.v2.018683538	Chloroflexi	Biota; Bacteria; Chloroflexi; Dehalococcoidia; Dehalococcoidales; environmental samples	2.77e-61	ATGGACACTTTTGATGCAATTAAAACAAGACGTGCAATAAAAAAATTTGATAACACCTACAAAATGAGTGATGAGCAAGTACAATCTTTGATGAAACTTACTTTGCTTTCTCCTACTAGCTATAATCAGCAAAACTGGAGATTTGTCACTGTAACTGATCAAAAAGTAAAAGAACAAATTCATGTTGCTGCTCGTAATCAGGCCCAACCGTTAGACGGTTCTTTAGTAATTCTACTCTGTGGAAACATGAATGCTTGGAAAGACGATCCTATGAGATATTGGAAAAACCATCCTCTTGAAAAACAAGAGCATGTACGAGATGCAATGCACAAAAAATATTCGGACAGTCCTCAAAATAGAAGAGATGAGGCAATGCGTTCTTGTGGATTTGCTGCACAA…	MDTFDAIKTRRAIKKFDNTYKMSDEQVQSLMKLTLLSPTSYNQQNWRFVTVTDQKVKEQIHVAARNQAQPLDGSLVILLCGNMNAWKDDPMRYWKNHPLEKQEHVRDAMHKKYSDSPQNRRDEAMRSCGFAAQTIMLAAKQMGLDSCPMVGFEYDEMAKIINLPSDHIIVMMIVVGKAASPAAERGGQLSLDEVVFENKFN
97	OM-RGC.v2.018684266	Chloroflexi	Biota; Bacteria; Chloroflexi; Dehalococcoidia; Dehalococcoidales; environmental samples	4.19e-63	ATGGACACTTTTGATGCAATTAAGACAAGACGTGCAATAAAAAAATTTGACAGTAATTACAAAATGACTCCTGAGCAAGTTAAATCCTTGATGGAACTTGCCATACTATCTCCTACAAGCTATAATCAACAAAACTGGAGATTTGTAACTGTCACAGATCAGGCAGTAAAAGAAAAAATCCATGTGGCTGCACGAAATCAAGCCCAACCATTAGATGGTTCTCTTGTAATTTTACTATGTGGTAACACAAATGCTTGGAAAGATGATCCAATGAGATATTGGAAAAACCATCCTCTAGAAAAACAAGAACACGTTAAAGAAGCAATGCACAAAAAATATTCAGAAAGTTCCCAAAATAGACGTGATGAAGCAATGCGTTCTTGTGGATTTGCAGCCCAA…	MDTFDAIKTRRAIKKFDSNYKMTPEQVKSLMELAILSPTSYNQQNWRFVTVTDQAVKEKIHVAARNQAQPLDGSLVILLCGNTNAWKDDPMRYWKNHPLEKQEHVKEAMHKKYSESSQNRRDEAMRSCGFAAQTIMLAAKQMNLDSCPMVGFEYDEMAKIINLPDDYVIVMMIVVGKAAAPAAERGGQLPLDEVVFENKFN
98	OM-RGC.v2.018705692	Chloroflexi	Biota; Bacteria; Chloroflexi; Dehalococcoidia; Dehalococcoidales; environmental samples	2.95e-61	ATGGACACTTTTGATGCAATTAAAACAAGACGTGCAATTAAAAAATTTGATAGCAGCTACAAAATGACTGATGAACAAGTTCAATCTTTGATGAAACTTACCTTGCTTTCTCCTACTAGTTACAATCAGCAAAACTGGAGATTTGTTACTATAACTGATCAAAAAATAAAAGAAAAAATCCATGTTGCGGCTCGTAATCAGGCCCAACCATTAGATGGCTCTTTAGTAATTTTACTATGTGGAAACATGAATGCTTGGAAAGACAATCCTATGCGATATTGGAAAAACCATCCTCTTGAAAAACAAGAGCATGTCCGAGATGCAATGCACAAAAAATATTCGGATAGCCCTCAAAATAGAAGAGATGAGGCAATGCGTTCTTGTGGGTTTGCTGCACAA…	MDTFDAIKTRRAIKKFDSSYKMTDEQVQSLMKLTLLSPTSYNQQNWRFVTITDQKIKEKIHVAARNQAQPLDGSLVILLCGNMNAWKDNPMRYWKNHPLEKQEHVRDAMHKKYSDSPQNRRDEAMRSCGFAAQTIMLAAKQMGLDSCPMVGFEYDEMAKVINLPDDHIIVMMIVVGKAASPAAERGGQLPFDDVVFENKFN
99	OM-RGC.v2.018711640	Chloroflexi	Biota; Bacteria; Chloroflexi; Dehalococcoidia; Dehalococcoidales; environmental samples	6.21e-62	ATGGATACTTTTGATGCAATTAAAACAAGACGTGCAATAAAAAAATTTGATAACACATACAAAATGAGTCCTGAACAAGTAAAGTCACTAATGGAAATGACAATCCTTTCTCCTACAAGTTACAATCAGCAAAACTGGAGATTTATCACCATAACAGATCAAACAGTAAAAGAAAAAATTCATGTTGCTGCTAGAAATCAAGCTCAACCATTAGATGGGTCTCTTGTAATATTACTTTGTGGAAATTTGAATGCTTGGCAAGATGACCCTATGAGATATTGGAAAAACCATCCTCTTGAGAAACAAGAACATGTTCGTGATGCAATGTACAAAAAATATTCTGAAAGCCTACAAAATAGACGTGATGAGGCAATGCGTTCTTGTGGATTTGCAGCACAA…	MDTFDAIKTRRAIKKFDNTYKMSPEQVKSLMEMTILSPTSYNQQNWRFITITDQTVKEKIHVAARNQAQPLDGSLVILLCGNLNAWQDDPMRYWKNHPLEKQEHVRDAMYKKYSESLQNRRDEAMRSCGFAAQTIMLAAKQMGLDSCPMVGFEYDEMAKIINLPDDHVIVMMIVVGKAASPAAERGGQLPLDEVVFENKFN
100	OM-RGC.v2.018748359	Chloroflexi	Biota; Bacteria; Chloroflexi; Dehalococcoidia; Dehalococcoidales; environmental samples	3.88e-60	ATGGACACTTTTGATGCAATTAAAACAAGACGTGCGATAAAAAAATTTGATAACACCTACAAAATGAGTGATGAACAAGTCCAATTTTTGATGAAACTTACTTTACTTTCTCCTACTAGTTATAATCAGCAAAACTGGAGATTTGTCACTGTAACTGATCAAAAAGTAAAAGAACGAATCCAAGTCGCTGCTCATAATCAGGCTCAACCATTAGATGGCTCTTTAGTGATTTTGCTCTGTGGAAACATGAATGCTTGGAAAGACGATCCTATGAGATATTGGAAAAATCATCCTCTTGAAAAACAAGAGCATGTACGAGATGCATTGCACAAAAAATATTCGGACAGTCTTCAAAATAGAAGAGATGAGGCGATGCGTTCTTGTGGATTTGCTGCACAA…	MDTFDAIKTRRAIKKFDNTYKMSDEQVQFLMKLTLLSPTSYNQQNWRFVTVTDQKVKERIQVAAHNQAQPLDGSLVILLCGNMNAWKDDPMRYWKNHPLEKQEHVRDALHKKYSDSLQNRRDEAMRSCGFAAQTIMLAAKQMGLDSCPMVGFEYDEMAKIINLPDDHIIVMMIVVGKAASPAAERGGQLPLDEVVFENKFN
101	OM-RGC.v2.034261709	Chloroflexi	Biota; Bacteria; Chloroflexi; Dehalococcoidia; Dehalococcoidales; environmental samples	1.68e-29	CCAATGAGATATTGGAAAAATCATCCTCTAGAAAAACAAGAACACGTAAAAGATGCAATGCACAAAAAATATTCAGAAAGTTCACAAAATAGACGTGATGAAGCAATGCGTTCTTGTGGATTTGCAGCTCAAACGATAATGCTTGCAGCAAAACAAATGGGTCTTGACTCTTGTCCTATGGTTGGATTTGAATATGATGAAATGGCAAAAATCATTAATCTTCCAGATGATTATATTATTGTCATGATGATTGTCGTTGGTAAGGCCGCGGCTCCTCCAACAGAGCGTGGTGGGCAACTACCATTAGATGAAGTTGTATTTGAAAACAAATTCAATTAA	PMRYWKNHPLEKQEHVKDAMHKKYSESSQNRRDEAMRSCGFAAQTIMLAAKQMGLDSCPMVGFEYDEMAKIINLPDDYIIVMMIVVGKAAAPPTERGGQLPLDEVVFENKFN
102	OM-RGC.v2.035932189	Chloroflexi	Biota; Bacteria; Chloroflexi; Dehalococcoidia; Dehalococcoidales; environmental samples	7.1e-15	GTGTTTTGGCTGAATTATGTTCACACCCAAAATAAAAAAACAGGAGATTTAGAGAAAATGGATACTTTTGATGCAATTAAAACAAGACGTGCAATTAAGAAATTTGATAATACCTACAAAATGAGCGATGAACAAGTTCAATCATTGATGAAACTTACCTTACTTTCCCCTACCAGTTACAATCAACAAAATTGGAGATTCGTCACAGTAACTGATCAGGCAGTAAAAGAACAAATTCATGTTGCTGCTCGTAATCAGGCTCAGCCATTAGACGGCTCATTAGTGATTTTACTCTGTGGAAACATG	VFWLNYVHTQNKKTGDLEKMDTFDAIKTRRAIKKFDNTYKMSDEQVQSLMKLTLLSPTSYNQQNWRFVTVTDQAVKEQIHVAARNQAQPLDGSLVILLCGNM
103	OM-RGC.v2.016632665	Cyanobacteria	Biota; Bacteria; Cyanobacteria	4.84e-11	ATGGAAGTGATCTCACCTGAAAATCTCCTCAAGAGTCTTCAATGGCGCTATGCAACGAAGGCTTTTGATTCGGAACAACAAATTCCTGAATCAATTTGGTCATCACTGGAAGATAGCCTCATTCTAACACCTTCCTCCTTTGGGCTTCAGCCCTGGCATTTCTTTGTCATCACCAATCCTGAGATCAAAGCAGAGCTCCTTCCCCATTCTTGGAACCAAGCTCAAGTGACTGAGTGCTCGCACTTTGTCGTTCTCGCTGCTCAGAAAAATGTCGGAGATGTGGAGATCTCACAATTAATGGACCATACTAGCACCTTAAGAAAAGTGGAAACGGCAACTCTCGACGGCTACCGGAAAATGATGTCCGGTTTCATGGCCCAGATGAATCCAGAAGAACTT…	MEVISPENLLKSLQWRYATKAFDSEQQIPESIWSSLEDSLILTPSSFGLQPWHFFVITNPEIKAELLPHSWNQAQVTECSHFVVLAAQKNVGDVEISQLMDHTSTLRKVETATLDGYRKMMSGFMAQMNPEELLNWAKLQTYIALGQLMTSASVLGVDACPMEGFVSAEYDRILGLEEKGLSASVACALGYRSTADKYAELPKVRYEKSELISRL
104	OM-RGC.v2.019132957	Cyanobacteria	Biota; Bacteria; Cyanobacteria	1.25e-68	ATGGACACATTACAAGCGATTCGCGAGCGACGCTCAGTCAAACACTATGATCCGAAACATGTGCTAGAGCCGCATGATATTCGCACACTAATGGAGCATGCCTTGTTGTCGCCCACTTCTTTTAATATGCAACAGTGGCGCTTCATTATCGTCGATGATCCCAGCATCAAAACTCAGATCTGTAAAGCTGCTTGGAACCAAAAACAAATCGAAGATGCGGCGATCAGCATCGTCCTATGTGCTGATTTGGATGCGCATGTAGATGCTGGACGTTATTGGAAAAATGCAGCCCCCGCGGTTCAGGAAATGATTGTTCCCATGATCGCCCCCTTTTACGCTGATAACCCGAGCCTGCAACGCGACGAAGCGCTGCGTTCCATAGGGATTGCGAGCCAAAGC…	MDTLQAIRERRSVKHYDPKHVLEPHDIRTLMEHALLSPTSFNMQQWRFIIVDDPSIKTQICKAAWNQKQIEDAAISIVLCADLDAHVDAGRYWKNAAPAVQEMIVPMIAPFYADNPSLQRDEALRSIGIASQSIMLAAKAMGLDSCPMIGFDPQKVAELIDLPNNHLIGMLITVGKALKSASPRGGQLPYEEVVRMNHF
105	OM-RGC.v2.041684717	Cyanobacteria	Biota; Bacteria; Cyanobacteria	1.3e-23	GTGCTCACAAGGGACGAAGAGCAAAAACTGCTTGAAGCAACGATACAAGCGCCGAGCAGCTTCAATATTCAACATTGGCGTTTTGTACTGCTGCGCGATCCAGACCTGCGAGAGCGGATAAGAGAGGAGTATGCGGGTGGCCAAGCCCAGATTGTAGAGGCCTCACTTCTCGTCCTATTCACTGCTGACGTGAAAGCGTGG	VLTRDEEQKLLEATIQAPSSFNIQHWRFVLLRDPDLRERIREEYAGGQAQIVEASLLVLFTADVKAW
106	OM-RGC.v2.023624337	Firmicutes	Biota; Bacteria; Firmicutes; Bacilli	4.15e-20	ATGGAGTTCGAAGCTCTTTGTAAACAAAGATATACTGAGCGATATTTTGCTCCAAATGTAGATATCTCTGATCGACAGCTACAGGATCTTTTTCAAAAAGTGATACTAGGCCCCAGTGCTTTTAATCTGCAGCACTGGCAGTTCATTGTTGTCAGGGAGCAAGTAGCAAAAAAAGAATTGTCTGAAATTGCTTACTATCAGCCGCAAGTTAAGGATTGCTCTGCTGTTGTCGCCGTTTGTGGGAACTTATTAGCTTTTAGAGATGCCCGTTCTATGCACGCGAATGATCCCGAGAGCATCAGAGATAAGTTCATTGATATGGTTGAAAAGATTTACGAGAATGAGGCCGGTTTGCAGCGAGATGAAGCGATACGTAGCGCGTCTTTAGCTGCCATGTCG…	MEFEALCKQRYTERYFAPNVDISDRQLQDLFQKVILGPSAFNLQHWQFIVVREQVAKKELSEIAYYQPQVKDCSAVVAVCGNLLAFRDARSMHANDPESIRDKFIDMVEKIYENEAGLQRDEAIRSASLAAMSLMYAAADKNWASAPLIGFDADKLAAKLCLQKTVIPVMLVLLGKPMPGHRNRRGHRKSLGEILHFESYKS
107	OM-RGC.v2.018654192	Firmicutes	Biota; Bacteria; Firmicutes; Bacilli; Bacillales	9.81e-25	ATGGAATTTTCTGAGTTGGTTAAAGCGCGAAGAAGTGTCCGAGACTACTTAGATAATACAGTTATAGAAGAAAAGGAATTGACCGCTCTTTTCTCTGAAGTTGCTCATGCTCCCAGTGCGTTTAATCTTCAACAGTGGAGATTTGTCGTAGTGCGCCAAGCAGCTCTCAAAGAAGTATTGAAGGATTTGTGTTACGGACAAGGACAAATACAAAGTTGTTCGGCGTTAGTTGTGGTATGTGGTGACTTAAGGGCCCATGAAGCGAGCGATACGATCTATGCTAACGAAAGTGAGATCACCAAAAGCAAGTTTCTGCCTATGATAAAGTCGATTTACGCAGAGAACGACGGTTTTCAAAGAGACGAAGCTATAAGAGGTGCTTCCTTAGCGGGAATGTGC…	MEFSELVKARRSVRDYLDNTVIEEKELTALFSEVAHAPSAFNLQQWRFVVVRQAALKEVLKDLCYGQGQIQSCSALVVVCGDLRAHEASDTIYANESEITKSKFLPMIKSIYAENDGFQRDEAIRGASLAGMCLMLSAANRGWDSGPMIGFDPLGVSKVLNLPEEIIPVMMITIGKGKSGQEPR
108	OM-RGC.v2.022122097	Firmicutes	Biota; Bacteria; Firmicutes; Bacilli; Bacillales	2.31e-21	TTGGGTGGCGTGGTTATTGAGGACGAGGAACTGACTGCGCTTTTTGCAGAGGTTTCTCAAGCCCCCAGCGCGTTCAATCTTCAGCATTGGAGATTTGTTGTAGTGCGGCAGACTGATAGGAAGGAAGTGCTGAAGGGGCTGTGTTACGGACAAGGCCAGATCCAGAGCTGCTCGGCCTTAGTGGTGGTCTGCGGCAACCTAAAGGCTCACGAAGCCAGTGATGCGATTTATGCTCATGAAAGCGAGCTCGCCAAAAGAAAGTTTCTGCCTATGATAAAGTCGATTTATGCAGACGATGACAGTTTTCAAAGAGAAGAAGCTATAAGAGGTGCTTCCTTAGCGGGTATGTGCCTGATGTTTTCGGCATTAAATCGCGGTTGGGACACTGGCCCTATGATC…	LGGVVIEDEELTALFAEVSQAPSAFNLQHWRFVVVRQTDRKEVLKGLCYGQGQIQSCSALVVVCGNLKAHEASDAIYAHESELAKRKFLPMIKSIYADDDSFQREEAIRGASLAGMCLMFSALNRGWDTGPMIGFDKDGVSKVLNLPGEIIPVMMITIGKRKSSEEPRPFRLSVSDI
109	OM-RGC.v2.030565492	Firmicutes	Biota; Bacteria; Firmicutes; Bacilli; Bacillales	1.58e-15	GTGGGGACCTGCTCAGTATTGCTTGTTATTTGCGGCAAGCTGAATGCCTATCAGGATGCCCCTGAAATCTACCAATATGCCTCCCAGGGAGTACAGGAAAAGGTTCTACCCATGATAAAAAATTTCTATGACAGCAAAGACCAGCTTCAAAGGGATGAAGTGATCCGCAATGCCTCGCTGGCGGCTATGGTTTTGATGCTGGCGGCCCATAATCGAGGATGGGCAACGGTGCCGATGATCGGGTTTGATCCGGAAGCGGTTTCCCAGCTGGTCAATCTCAAGTCCAATTATATTCCAGTGATGCTAATGACCTTGGGATATAAAAAAGATGATCCGCGGCCCAGGGACTATAGCAGGCCCATTGGGGAGATAGTAAAAATGAATACGCTGGATGGACCC…	VGTCSVLLVICGKLNAYQDAPEIYQYASQGVQEKVLPMIKNFYDSKDQLQRDEVIRNASLAAMVLMLAAHNRGWATVPMIGFDPEAVSQLVNLKSNYIPVMLMTLGYKKDDPRPRDYSRPIGEIVKMNTLDGPGLMG
110	OM-RGC.v2.018097255	Gammaproteobacteria	Biota; Bacteria; Proteobacteria; Gammaproteobacteria	1.29e-11	ATGCCCCTGATGAGCCTGTTTCCCGCTGATACCGCCATTTCTCCCGCGACCCCCGCCGCACTGCGTGAGCTGATCGAAAGTCGCCGCGCGGTACGCCGTTTTACCGCCGAAGCGGTGCCTGATGATGTGGTGCGTGATTGCCTAGAACTGGCGGTGCTCGCGCCCAACTCCTGCAACCTGCAGCCCTGGAGTTTCCAGGTGGTTCGCGATCCGGCGTTGCTGGCCCGTTTGCACCCGGTTTGCATGAGTCAGAATGCGGCCAAGGCGCCACTGATTATTGCCGTACTGGCGCGGCCGGACACCTGGAAGCAGGCTTGCCAGAACATCATCGACTATTGGCCGGAGCCGGAAGTACCTGCGCGGATTCGCAGCTTCTACAACAAGACCGCACCCTTTCAG…	MPLMSLFPADTAISPATPAALRELIESRRAVRRFTAEAVPDDVVRDCLELAVLAPNSCNLQPWSFQVVRDPALLARLHPVCMSQNAAKAPLIIAVLARPDTWKQACQNIIDYWPEPEVPARIRSFYNKTAPFQYNQGTFGLFGLFKRQLLRVAAWRKPLMRAPNSQAQMRIWAVKSTALAAQNLMLAFQSHGYATCPMEGFDEVRLRKTLSIPRQALPIMLLAVGKQDEKGVYNPRLRFPLEQHVTWL
111	OM-RGC.v2.018748225	Gammaproteobacteria	Biota; Bacteria; Proteobacteria; Gammaproteobacteria	1.13e-19	ATGACCGATTACCGCGATGAAGCCGTCGCCCCTCAGACCAGCATTGAAGAGTTCCGCAAGATCGTGGAAAGCCGCCGCTCCGTGCGCCGCTTTACGGACGACCCCGTGCCCGATGCCGTGGTGGAAGACTGCCTGGATCTGGCCATGCTGGCCCCCAATTCCTCCAACCTGCAGCCCTGGGAGTTTTACGTGGTGCGCGATGCGCAGGTGAAAGCCCGGCTGGCGGAAGCCTGCCTGGGCCAGAACGCGGCAAAAACCGCCCAGGTGCTGATTCCCATTATTGCCCGCCCGGATACATGGAAACAGAACAGCCTGCGTAACCTGGACTACTGGCCGGAAGAAACCATGCCCAAGATCATCAAAAACTACTACTCGAAGATTGCCCTGTTTCACTACAAC…	MTDYRDEAVAPQTSIEEFRKIVESRRSVRRFTDDPVPDAVVEDCLDLAMLAPNSSNLQPWEFYVVRDAQVKARLAEACLGQNAAKTAQVLIPIIARPDTWKQNSLRNLDYWPEETMPKIIKNYYSKIALFHYNPGPLGSFGLAKKALGLVAGLKQAVPRGPYGVNEMKTWAVKSTALAAENMMLAFRAHGYDTCPMEGFDERRVRKILDLPGDAIVTMILGVGKRAENGIYHRRYRFPREEFIHRI
112	OM-RGC.v2.012792209	Gammaproteobacteria	Biota; Bacteria; Proteobacteria; Gammaproteobacteria; Alteromonadales; Alteromonadaceae; Marinobacter	2.4e-12	ATGACCAGCTTTCTCAACGAGCAAACACCCGCCATGGCTTCGCCGGCCGAACTGCGCGCGCTGATCGAAAGTCGCCGCGCGGTACGCCGCTTCACTCCCGAACCGGTGCCGGAGGCGGTGATTCGCGATTGCCTGGAGTTGGCCGTGCTGGCGCCAAATTCCTGCAACCTGCAGCCCTGGAGTTTTCAGGTGATTCGCGATCCGGCGCTGCTGGCGCAGTTGCACCCGGTATGCATGAGCCAGAACGCCGCCCGTGCACCTTTGATCATCGCCGTGCTGGCGCGCCCGGACACCTGGCGTCAGGCCTGCCGCAACGTCATCGATTACTGGCCGGAGGCCGAGGTGCCGGCGCGCATCCGCAGTTTCTACAGCAAGACCGCGCCCTTCCAGTACAACCAG…	MTSFLNEQTPAMASPAELRALIESRRAVRRFTPEPVPEAVIRDCLELAVLAPNSCNLQPWSFQVIRDPALLAQLHPVCMSQNAARAPLIIAVLARPDTWRQACRNVIDYWPEAEVPARIRSFYSKTAPFQYNQGPLGLLGLFKRQLVRLMGVRKPLMRKPNSKADMRLWAVKSTALAAENLMLAFQSHGYATCPMEGFDEPRLRRVLDIPRQAIPIMLLAVGRQGEKGVYNPRLRFPLEQQVVWR
113	OM-RGC.v2.017553304	Gammaproteobacteria	Biota; Bacteria; Proteobacteria; Gammaproteobacteria; Alteromonadales; Alteromonadaceae; Marinobacter	1.23e-12	ATGACCAGCTTTCCCAATGAGCAATTGCCTGCCATGGCGTCGCCGGCCGAGTTGCGCGCGCTGATCGAAGGGCGCCGTGCCGTGCGCCGCTTCACGCCCGAACCGGTGGCGGAGGAGGTGATCCGCGACTGCCTGGAGCTGGCCGTGCTGGCGCCGAATTCCTGCAACCTGCAGCCCTGGAGCTTCCAGGTCATTCGCGACCCGGGCCTGCTGGCCCGCCTGCACCCGGTCTGCATGGGCCAGAATGCTGCTCGGGCGCCACTGATCATCGCCGTGCTGGCCCGTCCTGACACCTGGCGTCAGGCGTGCCGCAACGTCATCGACTACTGGCCGGAAGCCGAGGTGCCGGCGCGCATCCGCAGTTTCTACAGCAAGACCGCGCCGTTTCAGTACAACCAG…	MTSFPNEQLPAMASPAELRALIEGRRAVRRFTPEPVAEEVIRDCLELAVLAPNSCNLQPWSFQVIRDPGLLARLHPVCMGQNAARAPLIIAVLARPDTWRQACRNVIDYWPEAEVPARIRSFYSKTAPFQYNQGPLGLLGLFKRQLVRLLGLRKALMRTPNSRADMRLWAVKSTALAAENLMLAFHSHGYATCPMEGFDEVRLRRVLEIPRQAIPIMLLAVGRQGEKGVYNPRLRFPLEQQVTWL
114	OM-RGC.v2.017557401	Gammaproteobacteria	Biota; Bacteria; Proteobacteria; Gammaproteobacteria; Alteromonadales; Alteromonadaceae; Marinobacter	2.88e-13	ATGCTACAAGAAGAATTTCAAAAAATTGTTGATTCAAGAAGAAGCAATAGGGCTTTTGATCCAAATACTGAGGTGCCTGACCAAATTATAGAAAGAGGAATTAAAAGAGCAATATTGGCACCAAATAGCAGTAATATGCAGCTTTGGGAATTTCAATGGATTGAAAGTAAAGAAATGCTTCAAAAAATGATTCCTCTTTGCCTTGGCCAATCCGCTGCCAAAACCGCAAAGCATATGGTCGTCTTTATTACAAGGAAAGACAAATGGAGGTCTAGAGCTAAATGGAATTATGATAGAATTGCTGAAAGCGTTGATGGGAAACCAGGAAAACTTCAAAAAGGGGCTTTGAGCTATTATAAAAAATTAATACCCATCGTTTACTTTAATGATCCATTCGGA…	MLQEEFQKIVDSRRSNRAFDPNTEVPDQIIERGIKRAILAPNSSNMQLWEFQWIESKEMLQKMIPLCLGQSAAKTAKHMVVFITRKDKWRSRAKWNYDRIAESVDGKPGKLQKGALSYYKKLIPIVYFNDPFGVASILRKSVSFLLGIGKPFYRLGGKAEQRIVVHKSCALAAQTFMLSIAAEGLHSCPMEGFDRKRVKKLLQLPRGAEINMIVSVGKGTDKGIWGERHRVPYEEVVLKK
115	OM-RGC.v2.017566038	Gammaproteobacteria	Biota; Bacteria; Proteobacteria; Gammaproteobacteria; Alteromonadales; Alteromonadaceae; Marinobacter	4.36e-28	TTGGCCACGACACATTTTAGTTCTTCTGTGGTGGCCTTTTTAAAAAGATACATAGCAAAGGTAAAAAGTTTGTTTTTTAGAAAGAAAAAAAGTGTGACTGACTCCCTTCAAAGTCGCCTATCCATCAATAACTTTGATAAAAATAAGCCGATGAGCTCTGATGAAATAAAGAAACTTATTCAATATACCACTCTGGCACCAACTGCGTTTAATTTGCAGAACTGGCATTTTACGGTGGTCAGGGATAGTGATAAGAAAGCTAGCTTAAAAGAGCTCTCATACGGTCAACAAAAAGTCGAGGATGCTTCAGTCTCCATCATTGTTTCAGGACTTCTAGAACCTCAAAAGCTGATTGAGCGAGCGTTGCGCCCTTCTCTTGAAAGTGAGGTGTTACCTCAG…	LATTHFSSSVVAFLKRYIAKVKSLFFRKKKSVTDSLQSRLSINNFDKNKPMSSDEIKKLIQYTTLAPTAFNLQNWHFTVVRDSDKKASLKELSYGQQKVEDASVSIIVSGLLEPQKLIERALRPSLESEVLPQEIVDGWTGAVNNMYADNLEFQRDEAIRSASLASMALMLAADEMGLASCPMIGFDPDGVKKEFNLPSAAVPAMIIPVGYALEGNWSRKPRLPIEQVHDII
116	OM-RGC.v2.017575112	Gammaproteobacteria	Biota; Bacteria; Proteobacteria; Gammaproteobacteria; Alteromonadales; Alteromonadaceae; Marinobacter	8.73e-13	CGCCGCTCGGTCCGTCGTTTCAACTCCGAGCCGGTTCCCGATGAGTTGATCCGGGACTGTCTGCAAATGGCCGTGCTGGCGCCCAATTCCTGCAATCTGCAACCGTGGAGCTTTCAGGTCATTCGCGACCCGCAATTGCTCGCGCGTCTGCATCCGGTTTGCATGAGCCAGAACGCTGCCAAGGCGCCATTGATCATTGCCGTGTTGGCGCGACCGGATACATGGCGCCAGGCGTGTGAAAATATTATTGAGTACTGGCCAGAGCCAGAAGTACCGGGACGTATTCGTCACTTCTATCGCAAGACCGCACCGTTTCAATACAACCAGGGTACGTTGGGGATACTCGGTTTCTGCAAGCGGCAGATGCTGCGCATTGCCGCTTTGCGCAAACCGTTGATG…	RRSVRRFNSEPVPDELIRDCLQMAVLAPNSCNLQPWSFQVIRDPQLLARLHPVCMSQNAAKAPLIIAVLARPDTWRQACENIIEYWPEPEVPGRIRHFYRKTAPFQYNQGTLGILGFCKRQMLRIAALRKPLMRTPNSKAQMRIWAVKSTALAAQNLMLAFQSHGYATCPMEGFDEVRLRKTLDIPREALPIMLLAVGKQGEKGVYNPRLRFPLEQHVTWL
117	OM-RGC.v2.016831815	Gammaproteobacteria	Biota; Bacteria; Proteobacteria; Gammaproteobacteria; Alteromonadales; Pseudoalteromonadaceae; Pseudoalteromonas; Pseudoalteromonas sp. P1-25	3.92e-66	ATGTTGGCGCATAGCATTACGGCCACGTTTAAACCCGATTGGAGCCACATCATGCAGATCGAAGAAGCCATCCAGACCCGCCGCGCCGTCAAGGCCTATGACGCCAGCTTTGAGCTCAGCCGTGAAGAAAAGGACGAGCTGCTGCAACTGGCACTCCTAGCCCCGTCTGCCTTCAACCTGCAGCACGTGCGCTTCGTTGAGGTGAGTGATCCGCAACTGCGCGCGCAGATTCGCGAGGTGGGCTGGAACCAGGCGCAGATGACCGATGCCTCGATGCTGGTGGTGGTCTGCGCTCAGGTCGATAGCTGGGAAAAGAACGTCCGCCGCGTCTGGGACGGTGCTCCGGCCGAAGTGCAGGACTACATGGCAGGCGCCATCGACAACTACTACCGTGACAAG…	MLAHSITATFKPDWSHIMQIEEAIQTRRAVKAYDASFELSREEKDELLQLALLAPSAFNLQHVRFVEVSDPQLRAQIREVGWNQAQMTDASMLVVVCAQVDSWEKNVRRVWDGAPAEVQDYMAGAIDNYYRDKPQVQRDEAMRSCGLMAQTLMLAARGKGLDSCPMDGFDFDAVAKLINLPDNHVIAMMVAVGKRAADPKPRIGKLPLEEVVIRDRF
118	OM-RGC.v2.016849584	Gammaproteobacteria	Biota; Bacteria; Proteobacteria; Gammaproteobacteria; Alteromonadales; Pseudoalteromonadaceae; Pseudoalteromonas; Pseudoalteromonas sp. P1-25	2.62e-31	ATGAATGCTTTTGACGCACTGACCAGCCGTACCTCGATTAACTTTTATGATACTGAGAAAGCGGTATCCAAAGAGGATCTGCTGGAAATCCTGAACTATGCCCAGGAAGCGCCAACCGCGTACAACATTCAGCACACCCGTTACATGGTGGTGACTGACGCGGCGGCGAAAGAAACGTTAAAAGATATCGCCTTTGGTCAGCAGAAAGTGGTCGATGCACCTGCTGTTGTTCTGATTCTGGCTGACACTCTGGGTCACCGTAAAATGCCGGAAATCGCCAAACGCGGTGTTGATGCCGGTGTTTTCCCACAGCAGGCTGCTGATTACATGGTGAACGCTGTGGACACCAACTACGAAGGTAACGCGGCGAAGTCACACGACGAAGCACTGCGCTCCGCC…	MNAFDALTSRTSINFYDTEKAVSKEDLLEILNYAQEAPTAYNIQHTRYMVVTDAAAKETLKDIAFGQQKVVDAPAVVLILADTLGHRKMPEIAKRGVDAGVFPQQAADYMVNAVDTNYEGNAAKSHDEALRSASMATMNLMTAATAKGLASGPMIGFDAAKLKEVFNIGEQYDIAMMVCVGYAREGNWARKPRLQAEEVTVLDARPGQTHDFS
119	OM-RGC.v2.013474747	Gammaproteobacteria	Biota; Bacteria; Proteobacteria; Gammaproteobacteria; Gammaproteobacteria bacterium RIFOXYB2_FULL_38_6	5.89e-33	ATGAATGCTTTTGACGCCATGACCGGCCGTACCTCAGTTAACTTCTTTGATACGACCCGGCCCGTATCCACGGACGAAGTGCTGGATATTCTGACTTATGCTCAGGAAGCTCCCACGGCGTTTAACATTCAGCACACCCGTTATCTGGTGGTGACAGATCCTGACGCCAAAGAAACCCTGAAAGAGATCGCTTTTGGTCAGCAAAAGGTCGCGGATGCGCCCGTGGTGGTTCTGGTGCTGGCCGATAATGACGGACACAAGAAAATGCCGGAAATTGCTCAGCGCGGTGTGGATGCCGGTGTCTACCCGCAGCAGGCCGGTGATTATATGGTCAATGCGGTGAACGGCAGCTACGCCGGTGATGCACAGAAGTGTCATGACGAAGCCCTGCGCTCAGCA…	MNAFDAMTGRTSVNFFDTTRPVSTDEVLDILTYAQEAPTAFNIQHTRYLVVTDPDAKETLKEIAFGQQKVADAPVVVLVLADNDGHKKMPEIAQRGVDAGVYPQQAGDYMVNAVNGSYAGDAQKCHDEALRSASMATMNLMTAATAKGLATGPMIGFDAARLKQTFNIGDQYDVAMMVTLGYAREGNWARKPRLSAGEVTVLDARPGQAHSFS
120	OM-RGC.v2.018971460	Gammaproteobacteria	Biota; Bacteria; Proteobacteria; Gammaproteobacteria; Pseudomonadales	9.16e-12	ATGAACATACACGAAGCCCTGGACTGGCGTTACGCCGTCCGCGAGTTTTCACCAGAAAAGCTTGATGGCCAAACGGTGGAAACACTGGTGGATGCAGCCCGCAAGAGCGCTTCTTCCTATGGACTGCAGCCGTACAAAATTCTGATTGTTGAGAGCAAGTCGGTCCGGAAGGATTTGCTGCCTTATTCGTATGGCCAGCAGAAGGTCTTGGACTGCTCGCATTTAGTTATCTTTGCAGCGCAGACAGACATTGGTGATCACACCGTCGACAGGTATGTCACGCAGTTTGAGAAAACCCGGAGCGTACCTGCGGCGGAGATCTCGGGCTATGTGACTCACATGAAAGAGGCACTCGCATCCAAGTCGCAATCAGAGAAACAGGCGTGGGCGCACCAGCAA…	MNIHEALDWRYAVREFSPEKLDGQTVETLVDAARKSASSYGLQPYKILIVESKSVRKDLLPYSYGQQKVLDCSHLVIFAAQTDIGDHTVDRYVTQFEKTRSVPAAEISGYVTHMKEALASKSQSEKQAWAHQQAYIALGTLLTAAASMRIDSCPMTGFDHNAYDDVLGLAELGLESSAMVALGYRSARDRSSGLPKVRFDYDDLVITM
121	OM-RGC.v2.012861423	Gammaproteobacteria	Biota; Bacteria; Proteobacteria; Gammaproteobacteria; Pseudomonadales; Pseudomonadaceae; Pseudomonas	4.89e-12	ATGAACATTCACGAAGCCCTGGACTGGCGTTACGCCGTCCGTGAATTTTCGCCCGAAAAGCTTGATGCCCATACGGTGGAAACGCTGGTTGATGCTGCCCGCAAGAGCGCCTCTTCCTATGGACTGCAGCCATATAAGATCCTGATTATAGGAAACAAGTCGGTTCGGAAGGATCTGTTGGCTTACTCCTTTGGCCAGCAAAAGGTCTTGGACTGCTCGCACCTGATTGTTTTTGCGGCGCAGACAGACATTGGTGATCATACCGTCGACAGGTATGTCGCACAGCTTGTGAAAACCCGAGGTGTGCCTGCAGACGATATTTCTAGCTATGTTAAGCACATGAAACAGGCGCTTGCAGCCAAATCCCGAGAAGAAAAACGGGTGTGGGCGCACCAGCAG…	MNIHEALDWRYAVREFSPEKLDAHTVETLVDAARKSASSYGLQPYKILIIGNKSVRKDLLAYSFGQQKVLDCSHLIVFAAQTDIGDHTVDRYVAQLVKTRGVPADDISSYVKHMKQALAAKSREEKRVWAHQQAYIALGTLLTAAASMRVDSCPMTGFDHQAYDDVLGLAKLGLETTAIVALGYRSARDRTSGLPKVRFDYGDMVISV
122	OM-RGC.v2.012909115	Gammaproteobacteria	Biota; Bacteria; Proteobacteria; Gammaproteobacteria; Pseudomonadales; Pseudomonadaceae; Pseudomonas	9.84e-12	ATGAATATCCACCAAGCCCTGGACTGGCGCTACGCCGTTCGCGAATTTTCACCGGAAAAGCTTGATACCCGTACTGTCGAAACTCTATTGGATGCGGCACGGAAAAGCGCCTCGTCATACGGTCTGCAGCCGTACAAGCTCCTAGTAGTGGAGAGCAGGCGGGTGAGGCAGGCATTGCTGGCGCACTCATTCGGCCAGCAAAAGGTGCTGGAGTGCTCCCACCTGATCGTTTTCGCGGCCCAGACAGAGATTGGCGACCACACCGTTGATCGCTACGTAGACCAGTTCGTGAAGACCCGCGGTGTCCCGGCCAGCGACATTGCCGGATATGTGGAACATATGAAACAGGCGCTTTCGGGCAAAACAGCGGCCGAGAAACAAGCCTGGGCTCATCAGCAA…	MNIHQALDWRYAVREFSPEKLDTRTVETLLDAARKSASSYGLQPYKLLVVESRRVRQALLAHSFGQQKVLECSHLIVFAAQTEIGDHTVDRYVDQFVKTRGVPASDIAGYVEHMKQALSGKTAAEKQAWAHQQAYIALGTLLTAAATMQIDSCPMTGFDHKAYDEVLGLPELGLESTAIVALGYRSVWDTTAQLPKVRFDYEDIVLSV
123	OM-RGC.v2.016304297	Gammaproteobacteria	Biota; Bacteria; Proteobacteria; Gammaproteobacteria; Pseudomonadales; Pseudomonadaceae; Pseudomonas	5.07e-13	ATGAACATTCACGAAGCCCTGGACTGGCGTTACGCCGTCCGCGAATTTTCGCCCGAGAAGCTTGGTGCCCATACGGTGGAAACACTGGTTGATGCGGCTCGCAAGAGCGCCTCTTCCTATGGACTGCAGCCCTATAAAATTCTGGTCGTCGAAAGCAAGTCGGTTCGACAGGATTTGCTGGCCTACTCTTTTGGCCAACAGAAAGTGTTGGACTGCTCTCACTTGATCGTTTTTGCGGCGCAAACGGATATTGGTGACCACACGGTCGACAGGTATATCACGCAGTTTGTGAAAACCCGCGACGTACCTGCCCAAGATATCTCCGGCTATGTGGCGCACATGAAAGAGGCGCTTGCAGCCAAATCCCGAGAAGAAAAACGGGTGTGGGCGCACCAGCAG…	MNIHEALDWRYAVREFSPEKLGAHTVETLVDAARKSASSYGLQPYKILVVESKSVRQDLLAYSFGQQKVLDCSHLIVFAAQTDIGDHTVDRYITQFVKTRDVPAQDISGYVAHMKEALAAKSREEKRVWAHQQAYIALGTLLTAAASMRVDSCPMTGFDHQAYDDVLGLAKLGLETTAIVALGYRSARDRTSGLPKVRFDYGDMVISV
124	OM-RGC.v2.018545707	Gammaproteobacteria	Biota; Bacteria; Proteobacteria; Gammaproteobacteria; Pseudomonadales; Pseudomonadaceae; Pseudomonas	1.28e-68	ATGGATGTTTTCGAAGCGATCGCGACGCGCCGCTCGGTGCGTCATTTCGATCCCGAGCACCGGATGACGGGCGCCGAGGTGCGCGAGCTCATGGAGCACGTGCTGCTTTCGCCAACGGCGTTCAATATTCAGAACTGGCGTTTCGTCGCAGTCGAGGACGACGCGCTGCGCGCCGAGATCCGCAAAGCGGCCTGGGATCAGGCACAGATCACCGAGTCGTCACTACTGCTCGTGCTCTGCATGGACCTGAAAAGCTGGGCGAAGTCACCGGAGCGGTACTGGCGCAATGCGCCGGCCCAGGTGGCCGATAGCATGGTGCGGGAAATCAAGCACTTCTATCGGGATGACGAGGCCCTGCAGCGCGATGAAGGCATGCGTTCCTGCGGAATGGCGGCGCAG…	MDVFEAIATRRSVRHFDPEHRMTGAEVRELMEHVLLSPTAFNIQNWRFVAVEDDALRAEIRKAAWDQAQITESSLLLVLCMDLKSWAKSPERYWRNAPAQVADSMVREIKHFYRDDEALQRDEGMRSCGMAAQTAMLVARAMGYDSCPMDGFDFKRVGHLIDLPPDHRICMMICIGKTLKGAHPRSGQLALDDVFMRDRFPEGEYETE
125	OM-RGC.v2.018838110	Gammaproteobacteria	Biota; Bacteria; Proteobacteria; Gammaproteobacteria; Pseudomonadales; Pseudomonadaceae; Pseudomonas	3.27e-78	ATGGATATTAAAGAAGCGATTCTTACACGTCGTTCTGTTAAGCATTATGACCCTGAACATCAAATGACCGCAGAAGAAGTCAACATGCTGATGGAGCATGCGATTTTATCTCCAACAGCCTTTAACCTTCAGCATTGGCGTTTTGTTAATGTTGAAGACAACGCTCTGCGTCAAGCTATCCGTGAAGCCAGTTATGGCCAGGCACAAGTCACTGATGCCTCAATGTTATTAATTTTATGTGCTGACTTAAATGCCTGGGAGAAAGATCCGCAACGTTATTGGCGACATGCGCCAAAAGAAGTTCAAGATTTTATGTTGCCCGCTATTGAGGGCTATTACACTAATCATCACCAAGGACAACGTGACGAGTGTTTTCGTTCAGCAGGCATTGCTGCAGGA…	MDIKEAILTRRSVKHYDPEHQMTAEEVNMLMEHAILSPTAFNLQHWRFVNVEDNALRQAIREASYGQAQVTDASMLLILCADLNAWEKDPQRYWRHAPKEVQDFMLPAIEGYYTNHHQGQRDECFRSAGIAAGTIMLMAKGMGYDSCPMDGFDFDKVARLINLPHDHVIVMMITIGKKLQDARPRSGQLDLEEVFFTNTFPEQTK
126	OM-RGC.v2.018853890	Gammaproteobacteria	Biota; Bacteria; Proteobacteria; Gammaproteobacteria; Pseudomonadales; Pseudomonadaceae; Pseudomonas	5.48e-23	ATGACCCACCCTCTGCTTGCCGCCATCGAACAACGCAACTCGGTCAACCACTTCGACGCGCAGCACCAGCTCGACGACGCCAGCATCGAAGCCCTGATCGGTTGGGCCGGGCGCGCGCCCAGTGCGTTCAACCTGCAGAACTGGCGCTTCGTCGCGGTGCGCAGCGCCGCGGGCAAACAGCGTCTGCGCGAGCTGGCCTGGAACCAGCCCAAGGTCAGCGAAGCGGCTGTGACCTTCATTGTCTGCGGCGTGCTGCCGTGCGCCGAGTCGCTTGGCGAGCGCCTTTCGCCTGCGGTGGCGTCGGGGCTGATGCCGAGCGAGATGGCGCTCAGCTGGCAGTCCAGCGCTGCGCGAATGTATGCCGAGGTGCCACACAGCCGGCGTGACGAGGCCGTGCGC…	MTHPLLAAIEQRNSVNHFDAQHQLDDASIEALIGWAGRAPSAFNLQNWRFVAVRSAAGKQRLRELAWNQPKVSEAAVTFIVCGVLPCAESLGERLSPAVASGLMPSEMALSWQSSAARMYAEVPHSRRDEAVRSATFAASNLMLAGQALGLAASPMSGFDIAGVSRAFALGDEEIPVMLVTLGRAQANNWPQKPRRPVKEILELA
127	OM-RGC.v2.033193248	Gammaproteobacteria	Biota; Bacteria; Proteobacteria; Gammaproteobacteria; Pseudomonadales; Pseudomonadaceae; Pseudomonas	1.27e-15	ATGATAGAACTCAGTCCATCCATCCTTGAAAATCGTGTCACTACCGGGCGTTTTGATCCGAGTGCGACACTCGACAGCACGAGCATCCGCGAACTCGTTCGTTTAGCCACGCAAGCACCCTCCGCCTTTCATTTGCAGAACTGGAGCTTCATCGCGGTGCACTCCGATTCCGCGAAGCAACAATTGATGGATCTATCCTATGGGCAGCGACAGGTGCGTGATGCCGCGGTGACCTTTATTGTCGCGGGGCATGTGAGTGCTTATGAATCATTAGCCGAGCGTTTACAGCCGTCGGTGGATGTTGGGATCATCGATGCCGCGACGCAGCAAACCTGGGTCGATATGGCCACCGGATCGCACGAAGGCAATGTGGCACTGCAGCGCGACGAGGCGATTCGC…	MIELSPSILENRVTTGRFDPSATLDSTSIRELVRLATQAPSAFHLQNWSFIAVHSDSAKQQLMDLSYGQRQVRDAAVTFIVAGHVSAYESLAERLQPSVDVGIIDAATQQTWVDMATGSHEGNVALQRDEAIRSASLAAMSLIVAARERGLDTGVLGGFDAAAICKEFALSADAIPVMLVTVGRAAAGNWPQKIRRPLDEVLRCV
128	OM-RGC.v2.018080944	Gammaproteobacteria	Biota; Bacteria; Proteobacteria; Gammaproteobacteria; Pseudomonadales; Pseudomonadaceae; Pseudomonas; Pseudomonas aeruginosa group	4.93e-62	TTGGACGTACTCGACGCCATTCGCGCCCGTCGCTCGGTGCGCAAGTTCGATCCCGATCACCGCATGCGCGAAGACGAGATCGAAACGCTGCTCAGGCACACCCTGCTCTCGCCCACGGCCTTCAATATCCAGAACTGGCGCTTCGTGGCGGTCGAGGATGCCGAGATCCGCGCCGAGATCCAGAAAGCGGCCTGGGGCCAGAGTCAGGTCACCGAGTGCTCGTTGCTGCTCGTGCTCTGCATGGATCTGAAAAGCTGGGACAAATCACCCGAACGCTACTGGGTGAACGCGCCGGCGCATGTTTCGGATTCCATGGTGCGCAACATCCGGCATTTCTATCGCGACGATGACCTGCTGCAACGCGATGAAGGCATGCGCTCCTGCGGCATGGCCGCCCAG…	LDVLDAIRARRSVRKFDPDHRMREDEIETLLRHTLLSPTAFNIQNWRFVAVEDAEIRAEIQKAAWGQSQVTECSLLLVLCMDLKSWDKSPERYWVNAPAHVSDSMVRNIRHFYRDDDLLQRDEGMRSCGMAAQTAMLAAVGMGYDSCPMDGFDFKRVGHLINLPPDHRICLMLCIGKPLAAAHPRAGQLDLSEVFLRDGFAER
129	OM-RGC.v2.015725300	Gammaproteobacteria	Biota; Bacteria; Proteobacteria; Gammaproteobacteria; Pseudomonadales; Pseudomonadaceae; Pseudomonas; Pseudomonas sp. J237	1.67e-63	TTGGACGTATTAGACGCTATTCGCGCCCGGCGCTCGGTGCGCAAGTTCGACCCCGAACACCGCATGAGCGCTGATGAAATCGAGACCCTGCTCTCGCTCACCCTGCTGTCGCCAACGGCGTTCAATATCCAGAATTGGCGCTTCGTAGCCGTCGAGGATCCGGACAAGCGCGCCGAAATCCGCAAGGCGGCCTGGGGTCAAGCCCAGGTGACCGAGTGCTCGCTGCTGCTCGTGCTGTGCATGGATCTAAAGAGCTGGGACAAGTCGCCCGAACGTTACTGGGTCAACGCGCCGGCCCACGTATCGGACTCAATGGTCGGGAATATCCGGCACTTCTATCGCGACGACGACTTGCTGCAGCGCGATGAAGGCATGCGCTCCTGCGGCATGGCGGCCCAA…	LDVLDAIRARRSVRKFDPEHRMSADEIETLLSLTLLSPTAFNIQNWRFVAVEDPDKRAEIRKAAWGQAQVTECSLLLVLCMDLKSWDKSPERYWVNAPAHVSDSMVGNIRHFYRDDDLLQRDEGMRSCGMAAQTAMLAAVGMGYDSCPMDGFDFKRVGHLINLPPDHRICLMLCIGKPLAEAHPRAGQLDLSEVFVRDSFSER
130	OM-RGC.v2.032912728	Gammaproteobacteria	Biota; Bacteria; Proteobacteria; Gammaproteobacteria; Pseudomonadales; Pseudomonadaceae; Pseudomonas; Pseudomonas stutzeri group	3.54e-67	CACGCCATGCAAATCGAAGAAGCCATCCAGACCCGCCGCGCCGTCAAGGCGTATGACCCCAGCTTTCAGCTCAGCCGCGAAGAGAAGGACGAGCTCTTGCAGTTGGCGTTGCTGGCACCGTCAGCGTTCAACCTGCAGCACGTGCGCTTCGTCGAGGTGAGTAACCCGGAATTGCGCGCGCAGATCCGCGAGGTGGGCTGGAATCAGGCGCAGATGACCGATGCCTCGATGCTGGTGGTGGTCTGTGCTCAGGTCGATAGCTGGGAAAAGAACGTCCGCCGCGTCTGGGACGGTGCTCCGGCTGAAGTTCAGGACTACATGGCCGGCGCCATCGACAACTATTACCGCGGCAAGCCGCAGGTACAGCGTGACGAGGCCATGCGCAGCTGCGGCCTGATG…	HAMQIEEAIQTRRAVKAYDPSFQLSREEKDELLQLALLAPSAFNLQHVRFVEVSNPELRAQIREVGWNQAQMTDASMLVVVCAQVDSWEKNVRRVWDGAPAEVQDYMAGAIDNYYRGKPQVQRDEAMRSCGLMAQTLMLAARGKGLDSCPMDGFDFDAVAKLINLPDNHVIAMMVAVGKRTVDPKPRVGKLPFDEVIIRDRF
131	OM-RGC.v2.012627647	Gammaproteobacteria	Biota; Bacteria; Proteobacteria; Gammaproteobacteria; Pseudomonadales; Pseudomonadales bacterium RIFCSPHIGHO2_02_FULL_60_43	8.98e-66	ATGAACACGCTGGAAAACATCCTCACTCGCCGCTCAGCCAAGCATTTCGACGCCCACCATCGCATGCCTGACGGCGATTTCGAACGACTCACACAAGCGGCCATGTCGGCGCCAACCTCCTTCAACATTCAGCATTGGCGATTTGTTCGGGTAATCGACATGGCGTTACGCCAGTCCATCCGCCAAGCGGCCTGGGATCAGGCGCAGGTGACCGATGCGTCAGAGCTGTTGGTCATCACAGGCAACACCCAGGCCTGGGATCAGCAACCGGAACGCTACTGGCGCAATACCGATGCTGAAAAGCAGCGGATGCTGGTGGATATGCTGCGCGAGTTTTACCGTGGCAGACCTGAGTTGCAACGCGACGAAGCCATTCGCTCTGGAGCGCTGGCGGCACAG…	MNTLENILTRRSAKHFDAHHRMPDGDFERLTQAAMSAPTSFNIQHWRFVRVIDMALRQSIRQAAWDQAQVTDASELLVITGNTQAWDQQPERYWRNTDAEKQRMLVDMLREFYRGRPELQRDEAIRSGALAAQNLMLAARELGYESNAMIGFDFDEVSRLIKLPDDHVIVMLLAIGKPLKAAWPRGGQLPVEEIFLDNGFK
132	OM-RGC.v2.018401253	Gammaproteobacteria	Biota; Bacteria; Proteobacteria; Gammaproteobacteria; Salinisphaerales; Salinisphaeraceae; Salinisphaera	1.95e-66	ATGAATACCGTAGAAGCCATCCGCACCCGTCGCGCCGTCAAAGTCTACGACCCGAGCTTCCAGCTCAGCCGGGAGGAGAAGGACGAGCTGCTGCAACTGGCACTGCTGGCACCCTCTGCCTTCAACCTGCAGCACGTGCGCTTCGTCGAGGTGAGCGACCCTGCGCTGCGGGCGCAGATCCGCGAGGTGGGCTGGAACCAGGCGCAGATGACCGATGCCTCGATGCTGGTGGTGATCTGCGCGCAGGTCGACAGCTGGGAAAAGAATGTCCGCCGGGTCTGGGATGGTGCGCCAGGCGAGGTGCAGAACTTTATGGCCGGCGCCATCGATGCCTACTACCGCGACAAGCCGCAGGTCCAGCGTGACGAAGCCATGCGCAGTTGCGGCCTGATGGCGCAG…	MNTVEAIRTRRAVKVYDPSFQLSREEKDELLQLALLAPSAFNLQHVRFVEVSDPALRAQIREVGWNQAQMTDASMLVVICAQVDSWEKNVRRVWDGAPGEVQNFMAGAIDAYYRDKPQVQRDEAMRSCGLMAQTLMLAARAKGLDSCPMDGFDFDAVGKLINLPDNHVIALMVAVGKRAAEPKPRIGKLPFDEVVIRDRF
133	OM-RGC.v2.018443617	Gammaproteobacteria	Biota; Bacteria; Proteobacteria; Gammaproteobacteria; Salinisphaerales; Salinisphaeraceae; Salinisphaera	6e-71	ATGGATATAAAACAAGCGATTCAAACTCGTCGCTCGGTCAAACACTATGACCCGGCACATCAAATGACTGAAGCAGAAGTTAATGAGTTGATGGAACATGCCATCCTCTCACCTACTGCGTTTAATATTCAGCACTGGCGATTTGTCCGGGTAAAAGATGCTGAAAAACGCCAGCAAATTTTGGAAGCCGCATGGGGGCAGGCCCAAGTAGTAGATTCCTCTTTACTGCTGGTTTTGTGCGCTGATTTGAATGCGTGGGAAAAACAGCCTGAACGCTATTGGCAACATGCTCCACAGGCAGCACAGAATGCCATACTGCCAGCGATCGAAAATTATTATACCAACCATCATCAAGGCCAGCGTGATGAGTGCGTTCGCTCGGCCAGCATTGCAGCCATG…	MDIKQAIQTRRSVKHYDPAHQMTEAEVNELMEHAILSPTAFNIQHWRFVRVKDAEKRQQILEAAWGQAQVVDSSLLLVLCADLNAWEKQPERYWQHAPQAAQNAILPAIENYYTNHHQGQRDECVRSASIAAMNIMLMARGMGYDSCPMDGFDFDKVARIINLPHDHIIVMMITVGKKLEDARPRAGQLPLEEVFFTDSF
134	OM-RGC.v2.023969147	Gammaproteobacteria	Biota; Bacteria; Proteobacteria; Gammaproteobacteria; Salinisphaerales; Salinisphaeraceae; Salinisphaera	4.12e-68	ATGAATACCGAAGAAGCCATCCGCACCCGTCGCGCCGTCAAGGCGTACGACCCGAGCTTCCAGCTGAGCCGTGAAGAAAAGGACGAGCTGCTGCAACTGGCGCTGCTGGCGCCCTCTGCCTTCAATCTGCAGCATGTGCGCTTCGTCGAGGTCAGCGACCCGGCGCTGCGCGCGCAGATCCGCGAGGTGGGTTGGAATCAGGCACAGATGACCGACGCCTCGATGCTGGTGGTGATCTGCGCCCAGGTCGACAGCTGGGAAAAGAATGTCCGCCGCGTCTGGGACGGTGCACCGAGCGAGGTGCAGGATTACATGGCCGGTGCCATCGATGCCTATTACCGTGGCAAGCCGCAGGTGCAGCGTGACGAGGCCATGCGCAGCTGCGGCCTGATGGCGCAG…	MNTEEAIRTRRAVKAYDPSFQLSREEKDELLQLALLAPSAFNLQHVRFVEVSDPALRAQIREVGWNQAQMTDASMLVVICAQVDSWEKNVRRVWDGAPSEVQDYMAGAIDAYYRGKPQVQRDEAMRSCGLMAQTLMLAARAKGLDSCPMDGFDFDAVGKLINLPDNHVIALMVAVGKRAAEPKPRVGKLPFDEVVIRNRF
135	OM-RGC.v2.017635152	Gammaproteobacteria	Biota; Bacteria; Proteobacteria; Gammaproteobacteria; Salinisphaerales; Salinisphaeraceae; Salinisphaera; Salinisphaera shabanensis E1L3A	2.27e-70	ATGGATATAAAACAAGCGATTCAAACTCGTCGCTCGGTCAAACACTATGACCCGGCACATCAAATGACCGAAGCAGAAGTGAATGAACTGATGGAACATGCCATCCTTTCACCCACTGCATTTAATATTCAGCACTGGCGTTTTGTTCAGGTGCAGGATGCTGAAAAGCGCCAGCAAATTCTGGAAGCGGCCTGGGGTCAGGCACAAGTAGTTGATTCCTCTTTATTGCTAGTGCTCTGCGCTGATTTGAATGCCTGGGAAAAACAACCTGAACGCTATTGGCAGCATGCTCCGCAGGCGGCACAGAATGCCATACTGCCGGCGATAGAAAATTACTATACAAATCATCATCAAGGTCAGCGCGATGAATGTGTCCGTTCGGCCAGCATTGCTGCCATG…	MDIKQAIQTRRSVKHYDPAHQMTEAEVNELMEHAILSPTAFNIQHWRFVQVQDAEKRQQILEAAWGQAQVVDSSLLLVLCADLNAWEKQPERYWQHAPQAAQNAILPAIENYYTNHHQGQRDECVRSASIAAMNIMLMARGMGYDTCPMDGFDFDKVARIINLPHDHIIVMMITVGKKLEDARPRAGQLPLEEVFFTDSF
136	OM-RGC.v2.029517552	Gammaproteobacteria	Biota; Bacteria; Proteobacteria; Gammaproteobacteria; Salinisphaerales; Salinisphaeraceae; Salinisphaera; Salinisphaera shabanensis E1L3A	1.3e-68	ATGAATATTAAGGAAGCGATCGTCAAACGCCGCTCGATCAAACATTTTGATCCGGAACATGTCATGACTGAAGCACAAGTTCATGAACTTATGTCACATGTCATATTATCTCCAACTGCTTTTAATATCCAACACTGGCGTTTCATTCGGGTTATCGACAAAGATAAAAGACAGAAAATACGAGATGCCAGTTGGGGCCAGTCTCAGGTAACAGAAGGCTCTCTACTATTAGTACTTTGTGCAGATTTAAATGCCTGGGAGAAAAAACCTCAGCGCTATTGGCAAGACGCGCCACAAGGTGTACAAGACGTTTTATTACCTGCTATCGCCAATTACTATACTAATCATCATCAAGCTCAACGCGATGAATGTTTTCGTTCTAGTAGTCTTGCTGCAATG…	MNIKEAIVKRRSIKHFDPEHVMTEAQVHELMSHVILSPTAFNIQHWRFIRVIDKDKRQKIRDASWGQSQVTEGSLLLVLCADLNAWEKKPQRYWQDAPQGVQDVLLPAIANYYTNHHQAQRDECFRSSSLAAMSIMLLAKEMGYDSCPMDGFDFDKVAKIINLPHDHIITMMVVVGKKKEDARPRAGQLGLDEVFFNNNF
137	OM-RGC.v2.041738158	Gammaproteobacteria	Biota; Bacteria; Proteobacteria; Gammaproteobacteria; Salinisphaerales; Salinisphaeraceae; Salinisphaera; Salinisphaera shabanensis E1L3A	5.37e-59	ATGCATATCGACGAAGCCATCCGCAGCCGCCGCGCTGTCAAAGGCTATGACCCGGCATTTACCCTGAGTGATGCCGAGAAGGATGAGCTGCTGCAACTGGCGTTGCTCGCACCTTCAGCGTTCAACCTGCAGCACGTGCGTTTGGTTGAAGTCAGCGATTCCGCACTGCGCCAGCAGCTGCGTGAAGTGGCTTGGGGCCAGGCGCAGGTGACCGACGCCTCGATGCTGGTGGTGGTCTGCGCCAAACTCGACAGCTGGCAGCAGGATGTCGGCCGCGTCTGGGAAGGCGCTCCGCAAGAAGTACAGGCCTATATGGCCGGTGCCATCGACACCTATTACCGCGACAAACCGCAGGTGCAGCGCGATGAAACCATGCGCAGCTGTGGCCTGATGGCGCAG…	MHIDEAIRSRRAVKGYDPAFTLSDAEKDELLQLALLAPSAFNLQHVRLVEVSDSALRQQLREVAWGQAQVTDASMLVVVCAKLDSWQQDVGRVWEGAPQEVQAYMAGAIDTYYRDKPQVQRDETMRSCGLMAQTLMLAARGKGLDSCPMDGFDFDAVGKLINLPENHVIALMVAVGKKTIEPKPRIGKLPYNEVVLRDRF
138	OM-RGC.v2.018848595	Gammaproteobacteria	Biota; Bacteria; Proteobacteria; Gammaproteobacteria; Thiotrichales; Piscirickettsiaceae; Methylophaga	1.43e-59	AAACATTTTGATCCAGAACATGTCATGACTGATGCTGAAGTTGATGATCTTATGACACATGTCATATTATCCCCAACTGCTTTTAATATACAACACTGGCGTTTCATTCGAGTTATCGACAAAGATAAAAGGCAGCAAATACAAGACGCCAGTTGGGGCCAGTCTCAAGTAACAGAAGGCTCTCTATTATTAGTACTTTGTGCAGATTTAAATGCATGGGAAAAACAACCGCAGCGCTATTGGCAAGACGCCCCACAAGGTGTACGAGACTTCTTATTACCTGCCATCGCCAATTACTATACTAATCATCATCAAGCTCAACGCGATGAATGTTTTCGTTCTAGTAGTATTGCTGCAATGAGCATTATGTTGCTAGCAAAAGAAATGGGTTATGACAGC…	KHFDPEHVMTDAEVDDLMTHVILSPTAFNIQHWRFIRVIDKDKRQQIQDASWGQSQVTEGSLLLVLCADLNAWEKQPQRYWQDAPQGVRDFLLPAIANYYTNHHQAQRDECFRSSSIAAMSIMLLAKEMGYDSCPMDGFDFDKVAKIINLPHDHIITMMVVVGKMKEAARPRAGQLGLDEVFF
139	OM-RGC.v2.018910987	Gammaproteobacteria	Biota; Bacteria; Proteobacteria; Gammaproteobacteria; Thiotrichales; Piscirickettsiaceae; Methylophaga	1.06e-58	TTGGACGTATTCGACGCTATTCGCGCCCGTCGCTCGGTGCGCAAGTTCGATCCCGATCATCGCATGCGCGAAGACGAGATCGACACCCTTCTCAGCCATACGCTGCTCTCGCCCACGGCCTTCAATATCCAGAACTGGCGCTTCGTGGCGGTCCAGGATGCCGAGATCCGGGCCGAGATTCAGAAAGCGGCCTGGGGCCAGAGCCAGGTCACCGAGTGCTCGTTGCTGCTCGTGCTGTGCATGGATCTGAAAAGCTGGGACAAATCGCCCGAACGCTACTGGGTGAACGCCCCGGCACACGTCTCGGATTCCATGGTGCGCAACATCCGGCATTTCTATCGCGACGATGACCTGCTGCAACGCGACGAAGGCATGCGCTCCTGTGGCATGGCGGCCCAG…	LDVFDAIRARRSVRKFDPDHRMREDEIDTLLSHTLLSPTAFNIQNWRFVAVQDAEIRAEIQKAAWGQSQVTECSLLLVLCMDLKSWDKSPERYWVNAPAHVSDSMVRNIRHFYRDDDLLQRDEGMRSCGMAAQTAMLAAVGMGYDSCPMDGFDFKRVGHLINLPPDHRICLMLCIG
140	OM-RGC.v2.018967609	Gammaproteobacteria	Biota; Bacteria; Proteobacteria; Gammaproteobacteria; Thiotrichales; Piscirickettsiaceae; Methylophaga	1.93e-53	ATGAATATTAAGGAAGCGATCGTCAAACGCCGCGCGATCAAACATTTTGATCCGGAACATGTCATGAGTGATGCTGAAGTTCATGAACTTATGTCACATGTCATATTATCTCCAACTGCTTTTAATATCCAACACTGGCGTTTTATTCGAGTTATCGACAAAGACAAAAGGCAGCAAATACAAGATGCCAGTTGGGGCCAATCTCAAGTAACAGAAGGCTCTCTATTATTAGTACTCTGTGCAGATTTAAATGCTTGGGAAAAACAACCGCAACGCTATTGGCAAGACGCGCCACAGGGTGTCCGAGACTTTCTCTTACCTGCCATTGCAAATTACTACACTAATCATCATCAAGCTCAGCGCGATGAATGTTTTCGTTCTAGTAGCATTGCTGCAATG…	MNIKEAIVKRRAIKHFDPEHVMSDAEVHELMSHVILSPTAFNIQHWRFIRVIDKDKRQQIQDASWGQSQVTEGSLLLVLCADLNAWEKQPQRYWQDAPQGVRDFLLPAIANYYTNHHQAQRDECFRSSSIAAMSIMLLAKEMGYDSCPMDGFDFDKVAKIIHL
141	OM-RGC.v2.022351557	Gammaproteobacteria	Biota; Bacteria; Proteobacteria; Gammaproteobacteria; Thiotrichales; Piscirickettsiaceae; Methylophaga	1.52e-35	TGGGATCAGGCACAAGTGACGGAATGCTCGCTGCTGCTGGTGCTCTGCCTGGACCTGAAAAGCTGGGCCAAGTCACCGGAACGCTACTGGCGCAACGCCCCCACGGCGGTGGCCGAAAGCATGGTCCGCGAAATCAAGCACTTCTATCGCGACGACGAATGCCTGCAGCGCGATGAAGGCATGCGTTCCTGCGGCATGGCCGCCCAGACCGCCATGCTGGTGGCCCGTGCCATGGGCTACGACTCCTGCCCCATGGACGGCTTCGACTTCAAGCGCGTGGGGCATCTGATCAACCTGCCGCCGGACCATCGCATCTGCATGATGATCTGCATCGGCAAGACGTTGAAAGGCGCGCATCCGCGCAGCGGCCAGCTCGCGCTCGACGACGTACTCATGCGC…	WDQAQVTECSLLLVLCLDLKSWAKSPERYWRNAPTAVAESMVREIKHFYRDDECLQRDEGMRSCGMAAQTAMLVARAMGYDSCPMDGFDFKRVGHLINLPPDHRICMMICIGKTLKGAHPRSGQLALDDVLMRDRFPESEHDAD
142	OM-RGC.v2.026919881	Gammaproteobacteria	Biota; Bacteria; Proteobacteria; Gammaproteobacteria; Thiotrichales; Piscirickettsiaceae; Methylophaga	1.88e-37	ATGGACATCGAAGAAGCGATCCGCAGCCGCCGTGCCATCAAGGCATATGACACCACGCATCAACTCTCGCGCGAGGAAAAGGACGAGCTGCTGCAACTGGCAATGCTGGCGCCCAGCGCCTTCAATCTGCAGCACGTGCGCCTGGTGGAGGTGAGCGATCCGCAGCTGCGCCAGCAGATCCGCGAAGCGGGCTGGAACCAGGCGCAGATGACCGACGCCGCGATGCTGGTGGTGGTCTGCGCGCAGGTCGACAGCTGGGAGAAGAATGTCCGCCGCGTCTGGGACGGTACGCCACAAGAAGTGCAGGACTACATGGCCGGCGCCATCGACAACTACTACCGCGACAAGCCGCAGGTCCAGCGTGAC	MDIEEAIRSRRAIKAYDTTHQLSREEKDELLQLAMLAPSAFNLQHVRLVEVSDPQLRQQIREAGWNQAQMTDAAMLVVVCAQVDSWEKNVRRVWDGTPQEVQDYMAGAIDNYYRDKPQVQRD
143	OM-RGC.v2.018004960	Gammaproteobacteria	Biota; Bacteria; Proteobacteria; Gammaproteobacteria; Thiotrichales; Piscirickettsiaceae; Methylophaga; Methylophaga aminisulfidivorans MP	3.76e-35	CAGGTCGACAGCTGGGAAAAGAATGTCCGCCGGGTCTGGGATGGTGCACCGAGCGAGGTGCAGGACTACATGGCCGGCGCCATCGATGCCTACTACCGTGACAAGCCGCAGGTCCAGCGTGACGAGGCCATGCGCAGTTGCGGCCTGATGGCGCAGACCCTGATGCTCGCGGCACGGGCCAAGGGCCTGGATTCCTGCCCGATGGATGGCTTCGATTTCGATGCGGTCGGCAAGCTGATCAACCTGCCGGACAACTATGCCATCGCGCTGATGGTCGCGGTGGGCAAGCGCGCCGCCGAGCCGAAGCCGCGGATCGGCAAGCTGCCGTTCGACGAGGTGGTGATTCGCGATCGTTTCTGA	QVDSWEKNVRRVWDGAPSEVQDYMAGAIDAYYRDKPQVQRDEAMRSCGLMAQTLMLAARAKGLDSCPMDGFDFDAVGKLINLPDNYAIALMVAVGKRAAEPKPRIGKLPFDEVVIRDRF
144	OM-RGC.v2.014343678	Gammaproteobacteria	Biota; Bacteria; Proteobacteria; Gammaproteobacteria; Vibrionales; Vibrionaceae; Vibrio	2.43e-17	ATGGATGTATTCGAAGCCATCGCCACGCGCCGCTCGGTGCGGCATTTCGATCCGGACCATCGCATGGCCGAAGACGAGGTGCGCCAGCTCATGGAGCACGTGCTGCTCTCGCCCACGGCGTTCAATATCCAGAACTGGCGTTTCGTCGCGGTCGAAGATGACGCCTTGCGGGCCGAAATCCGCAAGGCCGCCTGGGATCAG	MDVFEAIATRRSVRHFDPDHRMAEDEVRQLMEHVLLSPTAFNIQNWRFVAVEDDALRAEIRKAAWDQ
145	OM-RGC.v2.007411820	Other Proteobacteria	Biota; Bacteria; Proteobacteria	1.3e-72	TTGACGCGGGTTTGTCTGGCTTATGAAGCTGCCGCTTTTTCTCCATTGGCAGAAGATCTCGCCCTGTTCTCACATCTTTCTTGCACATCCTCGCGCTACCTGTTCCAATCCTTTTTCTATTTATCTAAAGAATTCAGTATGAAGATGCAAAAAGCGATTAAAGAGCGACGTTCGATCAAGCAATTTGATGCAGATCATGAGATGACTGCTGAAGAGATTGAGGAGCTGCTGTCTTTAGCCGCACTCTCTCCGACCGCATTCAATGTACAACATTGGCGTTTTGTTGTTGTTGATGACCCCGCCTTGCGCCAAGCGATTCGTGCACAGTCATGGGATCAGGTGCAGGTCACTGATGCTTCCTTGTTGATTGTGCTCTGTGCTGATCTGAAGGCATGGGAG…	LTRVCLAYEAAAFSPLAEDLALFSHLSCTSSRYLFQSFFYLSKEFSMKMQKAIKERRSIKQFDADHEMTAEEIEELLSLAALSPTAFNVQHWRFVVVDDPALRQAIRAQSWDQVQVTDASLLIVLCADLKAWEKQPERYWANADAAVSEFMLPAIKAYYANKSRVQRDEAMRSCGIAAQTIMLAAKAMGYDSCPMDGFDFNRVAQLIRLPQDHIISMFITVGKATEKPWPRPGQLPLDELLIKNRFDPRRPKAQPEVMAAVNAEVVTEVVAEAMPEANDEVSAEPVAAVKPKAKPKAKPKAKAKPKAKPKPKAEDEA
146	OM-RGC.v2.011612985	Other Proteobacteria	Biota; Bacteria; Proteobacteria	2.52e-18	ATGAAAATGAGTAAAGAAAATATACTAACAGATATACCTAAGCATGATTATGTTGAGCCAGCTATTCAAATTAATAGTGATGAATTTGAAAAACTTGTTAAGAGTAGAAGAAGTGTCAGAGTTTTTAAAGATGAGCCTATTAATTCTGATAAGTTGAAAAAATGCTTAGAGCTTGCTTTATTAGCTCCTACTTCATCAAATCTTCAATGCTGGGAGTTTTATTGGGTAAGGGATGAGAATAAAAAAAGAAAATTAAAAGAATATTGCTTAAATCAATCTGCAGCTAAAACAGCTCAAGAATTAATTGTCTGTGTTGCTAGAATGGATACTTGGAAAAATAATAAAGATAAGATTCTAAATAATTTAAATAGTAAATCAAATACTCCATCTTCAGCTCTT…	MKMSKENILTDIPKHDYVEPAIQINSDEFEKLVKSRRSVRVFKDEPINSDKLKKCLELALLAPTSSNLQCWEFYWVRDENKKRKLKEYCLNQSAAKTAQELIVCVARMDTWKNNKDKILNNLNSKSNTPSSALSYYKKIVPLVYNQGIFNIIGFIKKIIIFLIGFKQPIPREPISKSDMRVWAHKTTALACENLMLAIRAYGYDSCPMEGMDSKRIKKMLHLPRKAEVSMVISAGIRADNGVYGKRFRLDSSNFIKIV
147	OM-RGC.v2.014251681	Other Proteobacteria	Biota; Bacteria; Proteobacteria	7.47e-20	ATGAGTAGTACTGAAAATATATTAAAAGATATTCCAAAACATAATTATAAAGAGCCTGCTGCAAATATAAATAAAGAGGAATTTATTAAACTTGTTAAAAGCAGGAGAAGTGTAAGAGTATTTACAGATGATGCTGTGAATCCAAAAGATATAAAAGAATGCTTAGAGTTAGCCTTGCTTGCACCTACATCTTCAAATTTACAGTGTTGGGAATTTTATTGGGTCAAAGATGAAGAAAAAAAGAGCAAGCTTAAAGATTATTGTCTTAATCAATCTGCCGCTGATACTGCTCAAGAGTTAGTAGTATGTATTGCAAGAACCGATACATGGAAAAGTAATAAAAATAGTATTGTTAATTATCTAAAAAAAAATAGTTCTTCCCCTAAATCTGCAATAAAA…	MSSTENILKDIPKHNYKEPAANINKEEFIKLVKSRRSVRVFTDDAVNPKDIKECLELALLAPTSSNLQCWEFYWVKDEEKKSKLKDYCLNQSAADTAQELVVCIARTDTWKSNKNSIVNYLKKNSSSPKSAIKYYEKIVPLVYTQGLFSLIGLIKKIIVFLTGIFKVIPREPSSQSDMRVWAHKTTALACENLMLALRAYGYDSCPMEGMDSKRIKSLLKLPSKAEVCMVISIGKRASNGIYGKRFRLDSDNFIKII
148	OM-RGC.v2.018054382	Other Proteobacteria	Biota; Bacteria; Proteobacteria	1.57e-13	TTTTTTGATATAGCAAATAAAAGAAGATCAGTTAGAAAATTCACAGATGATCCGGTTCCTGAAGAAGTCATAAAAAAGACTTTAGATGTTTCTATTCTAGCTGCCAATTCATCCAATCTACAGCCATGGGAGTTCTATTGGGTAAAGGACTCAAATAAGAAGAAAGCATTAGTAGAAGCTTGTTTTTCTCAAAGCGCTGCAAGGACAGCGCAGGAATTAGTAGTGGCTGTCGCTAGAATTGATACTTGGAGAAGAAATAGACGTTTTGTAATTGATGATTATAGAAGAAAAAAAAATATTCCATCAATTGTAAAAAGATATTACTATAATCTTGTACCATTAGCTTACATGCATGACCCCTTTGGATTGCTAGGTATATTAAAAAAAATATTATCTTAT…	FFDIANKRRSVRKFTDDPVPEEVIKKTLDVSILAANSSNLQPWEFYWVKDSNKKKALVEACFSQSAARTAQELVVAVARIDTWRRNRRFVIDDYRRKKNIPSIVKRYYYNLVPLAYMHDPFGLLGILKKILSYGIGVIGLFRPMPRGPIFRHDVFEIVTKTTALACQNFMMALVAQGYASCPMEGFDEKRVKKILQLGKNTHIVMVFGVGKEDPRGVYGERFRINSNLVIKEV
149	OM-RGC.v2.018562040	Other Proteobacteria	Biota; Bacteria; Proteobacteria	1.76e-18	ATGGACTTTTTCGATACTATTAATAAGAGGCGAAGCTCCAGAAAGTTCACAGATAAAAGTGTTCCGGATGAAGTCATGAAAAAAAGCTTCGAAGCCGCGATAAAAGCTCCAAATAGTTCAAATCTTCAAACCTGGAGGTTCTGGTGGGTGAGGGACTTAGAAAAAAAGAAAAAGCTTGTGGAGTTTTGCTTTAACCAATCAGCGGCAAGGGAGGCAAAAGAACTAGTTGTCGTCACAGCTGACCCAGATCTATGGAAAGTCTCAAACCCTGAAATTATAAAATACGCAAAAGAAATTAATGCGCCGAGATTGGTGAAATTTTATTATGAAAAATTAATACCGATGACTTATAGGGTCGGTTGGTTTGGAATTTTCACTCCTTTTAAAAAGTTAAGTTTT…	MDFFDTINKRRSSRKFTDKSVPDEVMKKSFEAAIKAPNSSNLQTWRFWWVRDLEKKKKLVEFCFNQSAAREAKELVVVTADPDLWKVSNPEIIKYAKEINAPRLVKFYYEKLIPMTYRVGWFGIFTPFKKLSFFITGLFRPITRRPGSMRDLQEIAIKSAALGAENFVLALEAQGFSSCMMEGHDETRVLKLIGLRSPARTAMVIGIGEPSERALWGEQFRLPLEKVVKEV
150	OM-RGC.v2.018885197	Other Proteobacteria	Biota; Bacteria; Proteobacteria	1.47e-19	ATGAACCCTGTAATTGATGCACTGAAATTCCGCCACGCCTGTAAAAAATTCGATTCTGAAAAAAAGATCTCCGATGCGGATCTGGATACCATTCTTGAGGCGGCCTGCCTTTCACCCACTTCCTTTGGCATGGAAGCCTGGAAGTTTCTTGTGCTGGCGTCACGGGAAATCAGAGAGAAATTAAGACCCGCCTGCTGGGACCAGGCCCAGGTGACCGACGCCAGCCATGTGATTGTGATCCTGGCAAGGCCGGAACTGATTGCACCTGAAAATGACTACGTCCTTAAAAGCTTCTTGCGGCGGGAACTGCCCGAGGATGCCACCAAAGCCTATGTGGAACGGTACAAATGGTATTTTGAAACCGAAGTGTATCCCAGGATGTCCACCTATGCCTGGTGC…	MNPVIDALKFRHACKKFDSEKKISDADLDTILEAACLSPTSFGMEAWKFLVLASREIREKLRPACWDQAQVTDASHVIVILARPELIAPENDYVLKSFLRRELPEDATKAYVERYKWYFETEVYPRMSTYAWCAKQCYIGLANIMTAAASLGIDTCPMEGFEKDRVEEVLDIDTDEFEVAVLVALGYRKGEQTPRRRHDRERLVEIR
151	OM-RGC.v2.018908245	Other Proteobacteria	Biota; Bacteria; Proteobacteria	2.14e-17	ATGTCAAATGCCGTCATCGACTGCATCTTAAGCCGCAGCGCCGCCAAGTACTACGACCCTGCTGCGACCCTGAGCGACGATCAAATCCGCGAGTTGGTGCGAATCGGCACCTCCGCGCCGACATCCTTTCACTTGCAGAACTGGCGCTTCATCGCCGTGCGCACGAGTGAAGCCAAGGCCCGGCTGAGTCCGATCGCATGGTTTCAGCCCGCAATCACCGATGCAGCCGTCACCTTCATCGTCTGCGGCCAGTTGGCCGATTCCAGCGTAATACCGGATCGCCTGGCGCCGTTGGTTGAAGCGGGCGTTATGCCAGAAACGATGGTTCCGGAATGGGAAATCCCCGCACGCGATCTGTACCTGGAGTACCCACAGCGCCAACGCGACGAGGCAGTACGC…	MSNAVIDCILSRSAAKYYDPAATLSDDQIRELVRIGTSAPTSFHLQNWRFIAVRTSEAKARLSPIAWFQPAITDAAVTFIVCGQLADSSVIPDRLAPLVEAGVMPETMVPEWEIPARDLYLEYPQRQRDEAVRTGTFGAAAMIYAARSLGLGSTPMIGFDAKAVHREFGLAEDEVPVMLLSIGAERPGNWAQKPRRPLDEVLDLI
152	OM-RGC.v2.018921503	Other Proteobacteria	Biota; Bacteria; Proteobacteria	1.52e-76	ATGAAAACAGTAGATGCGATACGTGAACGTCGATCTGTTAAGCATTTTGATGCAAACCATAGCATGACCGATGAAGAAGTGAATGAGCTTTTGTCTTTTGCTCTGCTTTCTCCTACAGCGTTCAATATTCAACACTGGCGTTTTGTTGTAGTAACTGATCAGGAGTTGAGAAAGCAAATCAGAGAGGTAGCTTGGGATCAATCGCAAGTGACCGATACATCTTTATTTATTGTGCTTTGTGCAGACTTGAAGGCATGGGAAAAGGGACCCGAGCGTTATTGGCAAAAAGCACCAAAGGAAGTTCAGGAATTTATGGTTCCAGCTATAGATAAGTATTATAGAGGGAGGGAGCAGGTTCAAAGAGACGAAGCGATGCGTTCCTGTGGCATTGTTGCACAA…	MKTVDAIRERRSVKHFDANHSMTDEEVNELLSFALLSPTAFNIQHWRFVVVTDQELRKQIREVAWDQSQVTDTSLFIVLCADLKAWEKGPERYWQKAPKEVQEFMVPAIDKYYRGREQVQRDEAMRSCGIVAQTIMLAAKSLGYDSCPMDGFDFEKVAQLIKLPNDHVITMFVAIGKGTKAASSRPGQLSLNDVIVKNMFEQ
153	OM-RGC.v2.018921846	Other Proteobacteria	Biota; Bacteria; Proteobacteria	7.6e-21	ATTCAAGCCATCGAAACACGAAGCACGGCCAATGTGTATGACCCGTCTCGTCAAATCAGTGACGCCCAAATTACAGAACTTGTGCGTTTGGCAACACTAGCCCCAACATCCTTTAATCTTCAAAACTGGCGTTTCATTGCGGTGCGTACAGCCGAGGCAAAGGAAAGGTTGCGCAAAGTAGCCTGGGATCAGCCCAAGGTTACAGACGCTGCCGTGACCTTCATAATGTGCGGGGTCCTTCCAGATCACAATGACATGGCAGATCGTCTTGCCCCTGCTGTGAGCGCGAACATCATGCCCGAAGACATTGTGCCGGGATGGACCGGCGCGGCCAAAGCCCTGTATTTTGAACAACCGCAGCGTTCACGTGATGAGGCCATCCGAACGGCAACACTGGGT…	IQAIETRSTANVYDPSRQISDAQITELVRLATLAPTSFNLQNWRFIAVRTAEAKERLRKVAWDQPKVTDAAVTFIMCGVLPDHNDMADRLAPAVSANIMPEDIVPGWTGAAKALYFEQPQRSRDEAIRTATLGAATLMFSASSLGLASTPMIGFEPDGVATEFGLADNEIPALLLAVGYATDDNWPQKPRRPVAEVLNLV
154	OM-RGC.v2.018922778	Other Proteobacteria	Biota; Bacteria; Proteobacteria	1.83e-73	ATGGATACTTTGGATGCCATTCGTCAGCGTCGTGCCGTCAAACATTACGATCCCAACCACGAGATGTCCGACGAACAGATCAAGGAATTGATCTCACTGGCAATGCTCTCGCCGACGGCATTTAACATTCAGCATTGGCGTTTTGCAGTGATCAAAGACAAGGCTCAACGCCAAGCCATCCGTGATGTGGCATGGGGGCAAGCTCAAGTCACCGACGCGTCGATGCTCATTGTCATGTGTGCTGACATGCAGGCATGGAATAAGAGTCCGGAAAACTATTGGGTCAAAGCGCCCCAGGAAGTCCAGGATATTTTAGTTCCCGCCATCACCGGCTACTACACCGACAAGCCCCAGGTCCAACGGGATGAAACACTGCGCAGTTGCGGAATTGCAGCACAG…	MDTLDAIRQRRAVKHYDPNHEMSDEQIKELISLAMLSPTAFNIQHWRFAVIKDKAQRQAIRDVAWGQAQVTDASMLIVMCADMQAWNKSPENYWVKAPQEVQDILVPAITGYYTDKPQVQRDETLRSCGIAAQTIMLAAKAMGLDSCPMDGFDFDAVAKLINLPEDHVITMMIAVGKATKQPWERPGQLPIEDVMVVDKF
155	OM-RGC.v2.018979225	Other Proteobacteria	Biota; Bacteria; Proteobacteria	1.5e-60	ATGGATGTTTCAGTTGCAATTAATTCACGGCGCGCTATTAAATCTTTTGATCCTAATCATCGTATGAATAAGGCAGAGATAGAGCAGCTGATGACACTCTCTTTACTTGCACCGACTTCTTTTAATATTCAAAATTGGCGCTTTGTATTAGTACAGGATCCTGAGCTTAGATGTCAGATACGGGCGGTATCTTGGGATCAGCCGCAGGTTACAGATTCCTCATTGCTAGTTATTTTAACTGCAGATCTGCAGTCTTGGAGCAAGAAACCTATACGTTATTGGGAGGGAGCCCCGCAATCAGTTCAGGAGTTTATTCTTCCCGCAATTGAGAAATATTATAGTGGCAATGCACAAGTACAACGGGATGAAGGTATGCGGTCATGCGGTATTGCAGCAATG…	MDVSVAINSRRAIKSFDPNHRMNKAEIEQLMTLSLLAPTSFNIQNWRFVLVQDPELRCQIRAVSWDQPQVTDSSLLVILTADLQSWSKKPIRYWEGAPQSVQEFILPAIEKYYSGNAQVQRDEGMRSCGIAAMALMLAAEEMGYASCPMVGFDFERVGKIINLPTDHVITMFVAIGKSTKGAWARSGKLTMDEAVIIDRF
156	OM-RGC.v2.021539575	Other Proteobacteria	Biota; Bacteria; Proteobacteria	6.41e-61	ATGGATGTTTCAGATGCTATTAATTTACGGCGCGCCATCAAATCTTTTGACCCTAATCATAGGATGAGTGAGGGGGAGATAAATCAACTGATGTCACTTTCTTTACTTTCACCTACTTCTTTTAATATTCAGAATTGGCGCTTTGTATTAGTAAAAGATCCCAAAGTGCGAAGTCAAATAAGGGCGGTATCTTGGGATCAGCCTCAAGTTACAGACTCATCATTATTAGTTATTTTAACTGCAGATCTCCAATCTTGGAGCAAGGAACCTATACGTTATTGGGAGGGTTCTCCAAAATTAGTTCAGGAGTTTATTCTTCCTGCAATTGAGAAATATTACAGTGGACATGATCAAGTGCAACGTGATGAGGGGATGCGGTCATGTGGTATTGCAGCAATG…	MDVSDAINLRRAIKSFDPNHRMSEGEINQLMSLSLLSPTSFNIQNWRFVLVKDPKVRSQIRAVSWDQPQVTDSSLLVILTADLQSWSKEPIRYWEGSPKLVQEFILPAIEKYYSGHDQVQRDEGMRSCGIAAMALMLAAEEMGYASCPMVGFDFERVGKIINLPKDHVISMFVAIGKSTKDVWPRSGKLTLDDVVVIDRF
157	OM-RGC.v2.021821309	Other Proteobacteria	Biota; Bacteria; Proteobacteria	8.24e-65	ATGGATGTCTCAGTTGCTATTAGTTCACGGCGCGCTATCAAATTTTTTGATCCTAATCATCGTATGAGTAAAGAGGAGATAAAGAAACTGATGTCTCTTTCATTACTTGCGCCTACCTCTTTTAATATTCAGAATTGGCGATTTGTATTAGTAAAGGACCCTGAACTTCGGTGTCAGATAAGAGAGGCATCTTGGGATCAGTCGCAAGTTACAGATTCCTCATTGCTGGTTATTTTAACTGCAGATCTACAATCGTGGAACAAGGAACCTATTCGTTATTGGGAGGGTACTCCGCAATCAGTTCAGGATTTTATTCTTCCCGCAATTGAGAAATATTACAGTGGGCATGGACAGGTGCAAAGGGATGAAGGGATGCGTTCATGTGGCATTGCAGCAATG…	MDVSVAISSRRAIKFFDPNHRMSKEEIKKLMSLSLLAPTSFNIQNWRFVLVKDPELRCQIREASWDQSQVTDSSLLVILTADLQSWNKEPIRYWEGTPQSVQDFILPAIEKYYSGHGQVQRDEGMRSCGIAAMALMLAAEEMGYSSCPMVGFDAKRVGKIINLPTDHVITMFVAIGKSTKDAWDRSGKLNMNEVVIIDRF
158	OM-RGC.v2.024105891	Other Proteobacteria	Biota; Bacteria; Proteobacteria	1.15e-66	ATGTTAACCCTGGAAGCAATTCGTTCTCGTCGTTCAGTAAAGCATTTTGATGCCAGTCATAAAATGACTGATCAAGAGATCAGTGAAATTATTTCGCTAGCCATGTTGTCACCGACGGCATTTAATTTACAAAACTGGCGTTTTGTAATTGCTGAAGATGCAGCATTGCGAGAACAAATAAAACAAGCGGCAATGGGTCAGGCGCAAGTGACGGATGCTTCATTGCTGTTGATTCTATGTGCAGACTTGAAAGCGTGGGAAAAAGATACCCAGCGCTATTGGCGTCATGCCGCACAAGAAGTTCAAGACTTCATGTTACCGGCAATGGATGGTTATTATCGCAACAAAGATCAAGTGCAACGTGATGAAACTATGCGCTCATGTGGAATTGCAGCACAA…	MLTLEAIRSRRSVKHFDASHKMTDQEISEIISLAMLSPTAFNLQNWRFVIAEDAALREQIKQAAMGQAQVTDASLLLILCADLKAWEKDTQRYWRHAAQEVQDFMLPAMDGYYRNKDQVQRDETMRSCGIAAQTIMLAAKSLGYESCPMDGFNFDEVAKLINLPDDHVITMFVAIGKGTKEAWPRPGQLALDDVVIKNGF
159	OM-RGC.v2.024626060	Other Proteobacteria	Biota; Bacteria; Proteobacteria	4.18e-15	AGTGAGTTTAAAAAAATTGTAGAAAGTAGAAGGAGTGTAAGAGTTTTTAATGATGATTCAGTTGATCCAGATGAACTCAAAGAATGTTTAGAGTTAGCTTTATTAGCCCCAACTTCTTCAAATCTTCAGTGTTGGGAATTTTATTGGGTAAGAAGTGATAAGAATAAGGAAAAATTAAAAGAGTATTGCTTGAATCAATCTGCTGCAAGAACAGCTCAGGAGCTTGTTGTTTGCGTGGCAAGACTTGATACTTGGAGAAAAAATAGAAATAAAATTTTAGATAATTTAAATAGTAATTCAGATGCTCCACGTTCAGCTGTTGCTTACTATAAAAAGATAGTTCCTCTTGTATATAATCAGGGAATATTTAATTTAATAGGTCTTGTTAAAAAACTTATA…	SEFKKIVESRRSVRVFNDDSVDPDELKECLELALLAPTSSNLQCWEFYWVRSDKNKEKLKEYCLNQSAARTAQELVVCVARLDTWRKNRNKILDNLNSNSDAPRSAVAYYKKIVPLVYNQGIFNLIGLVKKLIIPIIGLKQPIPREPVSKSDMRVWAHKTTALACENLMLALRAYGYDSCPMEGMDS
160	OM-RGC.v2.025547922	Other Proteobacteria	Biota; Bacteria; Proteobacteria	4.06e-12	ATGTTGAAGCACGAAGTATTCCAGGAAATCGTAGGCGCCCGCCGCGCGGTGAGAAAGTTTGATGACAGTACAGTTTCAGCAGAGGCCATGGCCCGGATGCTGCAGGCGGCGCGCTTTGCACCATCTTCAAGCAATCTTCAATGCTGGGAAGTCTATTGGGCCCGGGACAAGGAGCGCCGATCTGCCTTTGACGACGCTTGCTTGGGCCAGGCTGCCGCTGCCACAGCTGCCGAGCTGGTATTCTTTGTGAGCCGCCCAGATTTGTGGCAGAGGAATGTAAAAAAGCTTGCAGCTGAATTTGCAGGCACCCCCGGAGCGGGATACTACGCGGATGCGCTCCCCGCGGCCATGGCTGCGTACTCTGAAGTGGACCTTTCTGAGTGGGCCACAAAGAGTTGT…	MLKHEVFQEIVGARRAVRKFDDSTVSAEAMARMLQAARFAPSSSNLQCWEVYWARDKERRSAFDDACLGQAAAATAAELVFFVSRPDLWQRNVKKLAAEFAGTPGAGYYADALPAAMAAYSEVDLSEWATKSCALAASQFMLAVSSEGLDSCPMEGLNPDKVRNLLSLPTEAGITMAVGLGKGVPE
[truncated: 129 more rows]

## Sheet: S6
Supplementary Table S6. The sample information, taxonomy and abundance of NTR gene from the surface (SRF) of the Ocean Gene Atlas used in this study.
#target_gene: NTR
#Database_queried : OM-RGC_v2_metaG
#Tool used : blastp
#Threshold : 1E-10
#Normalization : percent of mapped reads
#Number_of_genes_hits in OGA : 402
#Number_of_genes_used : 402
[truncated: 81 more rows]

## Sheet: S7
Supplementary Table S7. The sample information, taxonomy and abundance of NTR gene from the deep chlorophyll maximum (DCM) of the Ocean Gene Atlas used in this study.
#target_gene: NTR
#Database_queried : OM-RGC_v2_metaG
#Tool used : blastp
#Threshold : 1E-10
#Normalization : percent of mapped reads
[truncated: 54 more rows]

## Sheet: S8
Supplementary Table S8. The sample information, taxonomy and abundance of NTR gene from the mesopelagic (MES) of the Ocean Gene Atlas used in this study.
[truncated: 46 more rows]

[truncated: 3 more sheets: S9, S10, S11]
